# Supplementary material for: The cis-trans binding strength defined by motif frequencies facilitates statistical inference of transcriptional regulation
Source: BMC Bioinformatics. 2019 May 1;20(Suppl 7):201. doi: 10.1186/s12859-019-2732-6 (PMC6509875; doi:10.1186/s12859-019-2732-6)
Supplement: Supplementary file 2 — Gene functional enrichment analysis with Wilcoxon rank test of KEGG and GO pathways. (XLSX 283 kb) [file 12859_2019_2732_MOESM2_ESM.xlsx]

## Sheet: Wicoxon enrichment_kegg
id	description	greater.pvalue	less.pvalue	num.of.targets	num.of.non.targets	gene.in.category
mmu03010	Ribosome - Mus musculus (mouse)	1.24e-21	1	92	5324	Fau,Gm10709,Gm5921,Gm6139,Gm6344,Gm8225,Gm9846,Mrpl13,Rpl10,Rpl10a,Rpl11,Rpl12,Rpl13,Rpl13a,Rpl14,Rpl15,Rpl17,Rpl18,Rpl18a,Rpl19,Rpl21,Rpl22,Rpl22l1,Rpl23,Rpl23a,Rpl24,Rpl26,Rpl27,Rpl27a,Rpl28,Rpl29,Rpl3,Rpl30,Rpl31,Rpl32,Rpl34,Rpl35,Rpl35a,Rpl36,Rpl36a,Rpl36al,Rpl37,Rpl37a,Rpl38,Rpl39,Rpl39l,Rpl3l,Rpl4,Rpl41,Rpl5,Rpl6,Rpl7,Rpl7a,Rpl8,Rpl9,Rplp0,Rplp1,Rplp2,Rps10,Rps11,Rps12,Rps13,Rps14,Rps15,Rps…
mmu00982	Drug metabolism - cytochrome P450 - Mus musculus (mouse)	2.08e-13	1	83	5333	Adh1,Adh4,Adh5,Adh7,Aldh1a3,Aldh3a1,Aldh3b1,Aldh3b2,Aox1,Cyp1a2,Cyp2a12,Cyp2a4,Cyp2a5,Cyp2b10,Cyp2b13,Cyp2b19,Cyp2b9,Cyp2c29,Cyp2c37,Cyp2c38,Cyp2c39,Cyp2c44,Cyp2c50,Cyp2c54,Cyp2c55,Cyp2c65,Cyp2c68,Cyp2c70,Cyp2d10,Cyp2d22,Cyp2d26,Cyp2d9,Cyp2e1,Cyp3a11,Cyp3a13,Cyp3a16,Cyp3a25,Cyp3a41a,Cyp3a44,Fmo1,Fmo2,Fmo3,Fmo4,Fmo5,Gsta1,Gsta2,Gsta3,Gsta4,Gstk1,Gstm1,Gstm2,Gstm3,Gstm4,Gstm5,Gstm6,Gstm7,Gsto1,Gsto…
mmu00980	Metabolism of xenobiotics by cytochrome P450 - Mus musculus (mouse)	2.85e-13	1	74	5342	Adh1,Adh4,Adh5,Adh7,Aldh1a3,Aldh3a1,Aldh3b1,Aldh3b2,Cyp1a1,Cyp1a2,Cyp1b1,Cyp2b10,Cyp2b13,Cyp2b19,Cyp2b9,Cyp2c29,Cyp2c37,Cyp2c38,Cyp2c39,Cyp2c44,Cyp2c50,Cyp2c54,Cyp2c55,Cyp2c65,Cyp2c68,Cyp2c70,Cyp2e1,Cyp2f2,Cyp2s1,Cyp3a11,Cyp3a13,Cyp3a16,Cyp3a25,Cyp3a41a,Cyp3a44,Dhdh,Ephx1,Gsta1,Gsta2,Gsta3,Gsta4,Gstk1,Gstm1,Gstm2,Gstm3,Gstm4,Gstm5,Gstm6,Gstm7,Gsto1,Gsto2,Gstp1,Gstt1,Gstt2,Gstz1,Mgst1,Mgst2,Mgst3,…
mmu04060	Cytokine-cytokine receptor interaction - Mus musculus (mouse)	1	5.19e-13	234	5182	Acvr1,Acvr1b,Acvr2a,Acvr2b,Amh,Amhr2,Bmp2,Bmp7,Bmpr1a,Bmpr1b,Bmpr2,Ccl1,Ccl11,Ccl12,Ccl17,Ccl19,Ccl20,Ccl21a,Ccl21c,Ccl22,Ccl24,Ccl25,Ccl27a,Ccl28,Ccl3,Ccl4,Ccl5,Ccl6,Ccl7,Ccl8,Ccl9,Ccr1,Ccr10,Ccr1l1,Ccr2,Ccr3,Ccr4,Ccr5,Ccr6,Ccr7,Ccr8,Ccr9,Cd27,Cd40,Cd40lg,Cd70,Clcf1,Cntf,Cntfr,Crlf2,Csf1,Csf1r,Csf2,Csf2ra,Csf2rb,Csf2rb2,Csf3,Csf3r,Ctf1,Cx3cl1,Cx3cr1,Cxcl1,Cxcl10,Cxcl11,Cxcl12,Cxcl13,Cxcl14,Cxcl1…
mmu04146	Peroxisome - Mus musculus (mouse)	4.62e-11	1	78	5338	Abcd1,Abcd2,Abcd3,Abcd4,Acaa1a,Acaa1b,Acot8,Acox1,Acox2,Acox3,Acsl1,Acsl3,Acsl4,Acsl5,Acsl6,Agps,Agxt,Amacr,Baat,Cat,Crat,Crot,Dao,Ddo,Decr2,Dhrs4,Ech1,Ehhadh,Ephx2,Far1,Far2,Gnpat,Gstk1,Hacl1,Hao1,Hao2,Hmgcl,Hsd17b4,Idh1,Idh2,Mlycd,Mpv17,Mpv17l,Mvk,Nos2,Nudt12,Nudt19,Paox,Pecr,Pex1,Pex10,Pex11a,Pex11b,Pex11c,Pex12,Pex13,Pex14,Pex16,Pex19,Pex26,Pex3,Pex5,Pex6,Pex7,Phyh,Pipox,Pmvk,Prdx1,Prdx5,Pxmp…
mmu00040	Pentose and glucuronate interconversions - Mus musculus (mouse)	5.73e-10	1	32	5384	Akr1b3,Akr1b7,Akr1b8,Aldh1a1,Aldh1b1,Aldh2,Aldh3a2,Cryl1,Dcxr,Dhdh,Gusb,Kl,Rpe,Ugdh,Ugp2,Ugt1a1,Ugt1a10,Ugt1a2,Ugt1a5,Ugt1a6a,Ugt1a6b,Ugt1a7c,Ugt1a9,Ugt2a1,Ugt2a2,Ugt2a3,Ugt2b1,Ugt2b34,Ugt2b36,Ugt2b38,Ugt2b5,Xylb
mmu00071	Fatty acid metabolism - Mus musculus (mouse)	1.86e-09	1	43	5373	Acaa1a,Acaa1b,Acaa2,Acadl,Acadm,Acads,Acadsb,Acadvl,Acat1,Acat2,Acox1,Acox3,Acsbg1,Acsbg2,Acsl1,Acsl3,Acsl4,Acsl5,Acsl6,Adh1,Adh4,Adh5,Adh7,Aldh1a1,Aldh1b1,Aldh2,Aldh3a2,Aldh7a1,Aldh9a1,Cpt1a,Cpt1b,Cpt1c,Cpt2,Cyp4a10,Cyp4a12a,Cyp4a14,Cyp4a31,Echs1,Ehhadh,Gcdh,Hadh,Hadha,Hadhb
mmu03040	Spliceosome - Mus musculus (mouse)	3.29e-09	1	123	5293	0610009D07Rik,2610101N10Rik,Acin1,Aqr,Bcas2,Ccdc12,Cdc40,Cdc5l,Cherp,Crnkl1,Ctnnbl1,Cwc15,Ddx23,Ddx42,Ddx46,Ddx5,Dhx15,Dhx16,Dhx38,Dhx8,Eftud2,Eif4a3,Gm11847,Gm4340,Hnrnpa1,Hnrnpa3,Hnrnpc,Hnrnpk,Hnrnpm,Hnrnpu,Hspa1a,Hspa1b,Hspa1l,Hspa2,Hspa8,Isy1,Lsm2,Lsm3,Lsm4,Lsm5,Lsm6,Magoh,Magohb,Naa38,Ncbp1,Ncbp2,Nhp2l1,Pcbp1,Phf5a,Plrg1,Ppie,Ppih,Ppil1,Pqbp1,Prpf18,Prpf19,Prpf3,Prpf31,Prpf38a,Prpf38b,Prpf4,…
mmu05416	Viral myocarditis - Mus musculus (mouse)	1	3.22e-08	77	5339	Abl1,Abl2,Actb,Actg1,Bid,Casp3,Casp8,Casp9,Cav1,Ccnd1,Cd28,Cd40,Cd40lg,Cd55,Cd80,Cd86,Cxadr,Cycs,Cyct,Daf2,Dag1,Dmd,Eif4g1,Eif4g2,Eif4g3,Fyn,H2-Aa,H2-Ab1,H2-Bl,H2-D1,H2-DMa,H2-DMb1,H2-DMb2,H2-Ea-ps,H2-Eb1,H2-K1,H2-M10.1,H2-M3,H2-M9,H2-Oa,H2-Ob,H2-Q10,H2-Q2,H2-Q6,H2-Q7,H2-Q8,H2-T10,H2-T22,H2-T23,H2-T24,H2-T3,H2-T9,Icam1,Itgal,Itgb2,Itgb2l,Lama2,Myh1,Myh10,Myh11,Myh14,Myh2,Myh3,Myh4,Myh6,Myh7,Myh7b…
mmu04514	Cell adhesion molecules (CAMs) - Mus musculus (mouse)	1	3.54e-08	138	5278	4930412D23Rik,4930468A15Rik,Alcam,Cadm1,Cadm3,Cd2,Cd22,Cd226,Cd274,Cd276,Cd28,Cd34,Cd4,Cd40,Cd40lg,Cd6,Cd80,Cd86,Cd8a,Cd8b1,Cd99,Cdh1,Cdh15,Cdh2,Cdh3,Cdh4,Cdh5,Cldn1,Cldn10,Cldn11,Cldn13,Cldn14,Cldn15,Cldn16,Cldn18,Cldn19,Cldn2,Cldn22,Cldn23,Cldn3,Cldn4,Cldn5,Cldn6,Cldn7,Cldn8,Cldn9,Cntn1,Cntn2,Cntnap1,Cntnap2,Ctla4,Esam,F11r,Glg1,Glycam1,H2-Aa,H2-Ab1,H2-Bl,H2-D1,H2-DMa,H2-DMb1,H2-DMb2,H2-Ea-ps,H…
mmu03320	PPAR signaling pathway - Mus musculus (mouse)	3.98e-08	1	74	5342	Acaa1a,Acaa1b,Acadl,Acadm,Acox1,Acox2,Acox3,Acsbg1,Acsbg2,Acsl1,Acsl3,Acsl4,Acsl5,Acsl6,Adipoq,Angptl4,Apoa1,Apoa2,Apoa5,Apoc3,Aqp7,Cd36,Cpt1a,Cpt1b,Cpt1c,Cpt2,Cyp27a1,Cyp4a10,Cyp4a12a,Cyp4a14,Cyp4a31,Cyp7a1,Cyp8b1,Dbi,Ehhadh,Fabp1,Fabp2,Fabp3,Fabp4,Fabp5,Fabp6,Fabp7,Fads2,Gk2,Gyk,Hmgcs2,Ilk,Lpl,Me1,Mmp1a,Mmp1b,Nr1h3,Olr1,Pck1,Pck2,Pdpk1,Pltp,Ppara,Ppard,Pparg,Rxra,Rxrb,Rxrg,Scd1,Scd2,Scd3,Scp2,S…
mmu00053	Ascorbate and aldarate metabolism - Mus musculus (mouse)	6.77e-08	1	26	5390	Aldh1a1,Aldh1b1,Aldh2,Aldh3a2,Aldh7a1,Aldh9a1,Gulo,Miox,Rgn,Ugdh,Ugt1a1,Ugt1a10,Ugt1a2,Ugt1a5,Ugt1a6a,Ugt1a6b,Ugt1a7c,Ugt1a9,Ugt2a1,Ugt2a2,Ugt2a3,Ugt2b1,Ugt2b34,Ugt2b36,Ugt2b38,Ugt2b5
mmu04810	Regulation of actin cytoskeleton - Mus musculus (mouse)	1	1.04e-07	208	5208	2900073G15Rik,6720456B07Rik,Abi2,Actb,Actg1,Actn1,Actn2,Actn3,Actn4,Apc,Apc2,Araf,Arhgef1,Arhgef12,Arhgef4,Arhgef6,Arhgef7,Arpc1a,Arpc1b,Arpc2,Arpc3,Arpc4,Arpc5,Arpc5l,Baiap2,Bcar1,Bdkrb1,Bdkrb2,Braf,Cd14,Cdc42,Cfl1,Cfl2,Chrm1,Chrm3,Chrm4,Crk,Crkl,Cyfip1,Cyfip2,Diap1,Diap2,Diap3,Dock1,Egf,Egfr,Enah,Ezr,F2,F2r,Fgd1,Fgd3,Fgf1,Fgf10,Fgf11,Fgf12,Fgf13,Fgf14,Fgf15,Fgf16,Fgf17,Fgf18,Fgf2,Fgf20,Fgf21,Fg…
mmu00983	Drug metabolism - other enzymes - Mus musculus (mouse)	1.65e-07	1	56	5360	Cda,Ces1c,Ces1d,Ces1e,Ces2e,Ces2g,Ces3a,Ces3b,Ces5a,Cyp2a12,Cyp2a4,Cyp2a5,Cyp3a11,Cyp3a13,Cyp3a16,Cyp3a25,Cyp3a41a,Cyp3a44,Dpyd,Dpys,Gmps,Gusb,Hprt,Impdh1,Impdh2,Itpa,Nat1,Nat2,Nat3,Tk1,Tk2,Tpmt,Uck1,Uck2,Uckl1,Ugt1a1,Ugt1a10,Ugt1a2,Ugt1a5,Ugt1a6a,Ugt1a6b,Ugt1a7c,Ugt1a9,Ugt2a1,Ugt2a2,Ugt2a3,Ugt2b1,Ugt2b34,Ugt2b36,Ugt2b38,Ugt2b5,Umps,Upb1,Upp1,Upp2,Xdh
mmu00480	Glutathione metabolism - Mus musculus (mouse)	2.4e-07	1	53	5363	Anpep,G6pd2,G6pdx,Gclc,Gclm,Ggct,Ggt1,Ggt5,Ggt6,Ggt7,Gpx1,Gpx2,Gpx3,Gpx4,Gpx5,Gpx6,Gpx7,Gpx8,Gsr,Gss,Gsta1,Gsta2,Gsta3,Gsta4,Gstk1,Gstm1,Gstm2,Gstm3,Gstm4,Gstm5,Gstm6,Gstm7,Gsto1,Gsto2,Gstp1,Gstt1,Gstt2,Gstz1,Idh1,Idh2,Lap3,Mgst1,Mgst2,Mgst3,Odc1,Oplah,Pgd,Rrm1,Rrm2,Rrm2b,Sms,Srm,Txndc12
mmu00860	Porphyrin and chlorophyll metabolism - Mus musculus (mouse)	6.31e-07	0.999999	40	5376	Alad,Alas1,Alas2,Blvra,Blvrb,Cox10,Cox15,Cp,Cpox,Ears2,Eprs,Fech,Fth1,Ftl2,Ftmt,Gusb,Hccs,Hmbs,Hmox1,Hmox2,Mmab,Ppox,Ugt1a1,Ugt1a10,Ugt1a2,Ugt1a5,Ugt1a6a,Ugt1a6b,Ugt1a7c,Ugt1a9,Ugt2a1,Ugt2a2,Ugt2a3,Ugt2b1,Ugt2b34,Ugt2b36,Ugt2b38,Ugt2b5,Urod,Uros
mmu04640	Hematopoietic cell lineage - Mus musculus (mouse)	0.999999	8.28e-07	81	5335	Anpep,Cd14,Cd19,Cd1d1,Cd1d2,Cd2,Cd22,Cd24a,Cd33,Cd34,Cd36,Cd37,Cd38,Cd3d,Cd3e,Cd3g,Cd4,Cd44,Cd5,Cd55,Cd59a,Cd7,Cd8a,Cd8b1,Cd9,Cr2,Csf1,Csf1r,Csf2,Csf2ra,Csf3,Csf3r,Daf2,Dntt,Epor,Fcer2a,Fcgr1,Flt3,Flt3l,Gp1ba,Gp1bb,Gp5,Gp9,H2-Ea-ps,H2-Eb1,Il11,Il11ra1,Il11ra2,Il1a,Il1b,Il1r1,Il1r2,Il2ra,Il3,Il3ra,Il4,Il4ra,Il5,Il5ra,Il6,Il6ra,Il7,Il7r,Il9r,Itga1,Itga2,Itga2b,Itga3,Itga4,Itga5,Itga6,Itgam,Itgb3,Ki…
mmu00830	Retinol metabolism - Mus musculus (mouse)	2.21e-06	0.999998	66	5350	Adh1,Adh4,Adh5,Adh7,Aldh1a2,Aldh1a7,Bcmo1,Cyp1a1,Cyp1a2,Cyp26a1,Cyp26b1,Cyp2a12,Cyp2a4,Cyp2a5,Cyp2b10,Cyp2b13,Cyp2b19,Cyp2b9,Cyp2c29,Cyp2c37,Cyp2c38,Cyp2c39,Cyp2c44,Cyp2c50,Cyp2c54,Cyp2c55,Cyp2c65,Cyp2c68,Cyp2c70,Cyp3a11,Cyp3a13,Cyp3a16,Cyp3a25,Cyp3a41a,Cyp3a44,Cyp4a10,Cyp4a12a,Cyp4a14,Cyp4a31,Dgat1,Dhrs3,Dhrs4,Lrat,Rdh10,Rdh11,Rdh12,Rdh16,Rdh5,Retsat,Rpe65,Ugt1a1,Ugt1a10,Ugt1a2,Ugt1a5,Ugt1a6a,Ug…
mmu04080	Neuroactive ligand-receptor interaction - Mus musculus (mouse)	0.999998	2.44e-06	247	5169	2210010C04Rik,Adcyap1r1,Adora1,Adora2a,Adora2b,Adora3,Adra1a,Adra1b,Adra2a,Adra2b,Adra2c,Adrb1,Adrb2,Adrb3,Agtr1a,Agtr1b,Agtr2,Aplnr,Avpr1a,Avpr1b,Avpr2,Bdkrb1,Bdkrb2,Brs3,C3ar1,C5ar1,Calcr,Calcrl,Cckar,Cckbr,Cga,Chrm1,Chrm3,Chrm4,Chrna1,Chrna2,Chrna3,Chrna4,Chrna5,Chrna6,Chrna7,Chrna9,Chrnb1,Chrnb2,Chrnb3,Chrnb4,Chrnd,Chrne,Chrng,Cnr1,Cnr2,Crhr1,Crhr2,Ctsg,Cysltr1,Cysltr2,Drd1a,Drd2,Drd3,Drd4,Ed…
mmu04510	Focal adhesion - Mus musculus (mouse)	0.999997	2.74e-06	197	5219	2900073G15Rik,Actb,Actg1,Actn1,Actn2,Actn3,Actn4,Akt1,Akt2,Akt3,Arhgap5,Bad,Bcar1,Bcl2,Birc2,Birc3,Braf,Capn2,Cav1,Cav2,Cav3,Ccnd1,Ccnd2,Ccnd3,Cdc42,Chad,Col11a1,Col11a2,Col1a1,Col1a2,Col2a1,Col3a1,Col4a1,Col4a2,Col4a4,Col4a5,Col4a6,Col5a1,Col5a2,Col5a3,Col6a1,Col6a2,Col6a3,Col6a4,Comp,Crk,Crkl,Ctnnb1,Diap1,Dock1,Egf,Egfr,Elk1,Erbb2,Figf,Flna,Flnb,Flnc,Flt1,Flt4,Fn1,Fyn,Grb2,Grlf1,Gsk3b,Hgf,Hras1…
mmu03013	RNA transport - Mus musculus (mouse)	3.61e-06	0.999996	152	5264	1700009N14Rik,2810432D09Rik,4930444G20Rik,4933411G06Rik,Aaas,Acin1,Casc3,Clns1a,Ddx20,Eef1a1,Eef1a2,Eif1,Eif1a,Eif1ax,Eif1b,Eif2b1,Eif2b2,Eif2b3,Eif2b4,Eif2b5,Eif2s1,Eif2s2,Eif2s3x,Eif2s3y,Eif3a,Eif3b,Eif3c,Eif3d,Eif3e,Eif3f,Eif3g,Eif3h,Eif3i,Eif3j,Eif4a1,Eif4a2,Eif4a3,Eif4b,Eif4e,Eif4e2,Eif4ebp1,Eif4g1,Eif4g2,Eif4g3,Eif5,Eif5b,Elac1,Elac2,Gemin4,Gemin5,Gemin6,Gemin7,Gemin8,Gm10094,Gm4340,Kpnb1,M…
mmu05140	Leishmaniasis - Mus musculus (mouse)	0.999996	3.61e-06	65	5351	C3,Cyba,Elk1,Fcgr1,Fcgr3,Fcgr4,Fos,H2-Aa,H2-Ab1,H2-DMa,H2-DMb1,H2-DMb2,H2-Ea-ps,H2-Eb1,H2-Oa,H2-Ob,Ifng,Ifngr1,Ifngr2,Il10,Il12a,Il12b,Il1a,Il1b,Il4,Irak1,Irak4,Itga4,Itgam,Itgb1,Itgb2,Itgb2l,Jak1,Jak2,Jun,Map3k7,Mapk1,Mapk11,Mapk12,Mapk13,Mapk14,Mapk3,Marcksl1,Myd88,Ncf1,Ncf2,Ncf4,Nfkb1,Nfkbia,Nfkbib,Nos2,Prkcb,Ptgs2,Ptpn6,Rela,Stat1,Tab1,Tab2,Tgfb1,Tgfb2,Tgfb3,Tlr2,Tlr4,Tnf,Traf6
mmu04530	Tight junction - Mus musculus (mouse)	0.999996	4.13e-06	130	5286	2900073G15Rik,4930412D23Rik,4930468A15Rik,Actb,Actg1,Actn1,Actn2,Actn3,Actn4,Akt1,Akt2,Akt3,Amotl1,Ash1l,B230120H23Rik,Cask,Cdc42,Cdk4,Cgn,Cldn1,Cldn10,Cldn11,Cldn13,Cldn14,Cldn15,Cldn16,Cldn18,Cldn19,Cldn2,Cldn22,Cldn23,Cldn3,Cldn4,Cldn5,Cldn6,Cldn7,Cldn8,Cldn9,Crb3,Csda,Csnk2a1,Csnk2a2,Csnk2b,Ctnna1,Ctnna2,Ctnna3,Ctnnb1,Cttn,Epb4.1,Epb4.1l1,Epb4.1l2,Epb4.1l3,Exoc3,Exoc4,F11r,Gnai1,Gnai2,Gnai3,H…
mmu05414	Dilated cardiomyopathy - Mus musculus (mouse)	0.999995	4.56e-06	88	5328	Actb,Actc1,Actg1,Adcy1,Adcy2,Adcy3,Adcy4,Adcy5,Adcy6,Adcy7,Adcy8,Adcy9,Adrb1,Atp2a2,Cacna1c,Cacna1d,Cacna1f,Cacna1s,Cacna2d1,Cacna2d2,Cacna2d3,Cacna2d4,Cacnb1,Cacnb2,Cacnb3,Cacnb4,Cacng1,Cacng2,Cacng3,Cacng4,Cacng5,Cacng6,Cacng7,Cacng8,Dag1,Des,Dmd,Emd,Gnas,Igf1,Itga1,Itga10,Itga2,Itga2b,Itga3,Itga4,Itga5,Itga6,Itga7,Itga8,Itga9,Itgav,Itgb1,Itgb3,Itgb4,Itgb5,Itgb6,Itgb7,Itgb8,Lama2,Lmna,Mybpc3,My…
mmu04630	Jak-STAT signaling pathway - Mus musculus (mouse)	0.999978	2.24e-05	143	5273	Akt1,Akt2,Akt3,Bcl2l1,Cbl,Cblb,Cblc,Ccnd1,Ccnd2,Ccnd3,Cish,Clcf1,Cntf,Cntfr,Crebbp,Crlf2,Csf2,Csf2ra,Csf2rb,Csf2rb2,Csf3,Csf3r,Ctf1,Ep300,Epor,Gh,Ghr,Gm12597,Grb2,Ifna1,Ifna11,Ifna12,Ifna2,Ifna4,Ifna5,Ifna6,Ifna7,Ifna9,Ifnab,Ifnar1,Ifnar2,Ifnb1,Ifng,Ifngr1,Ifngr2,Il10,Il10ra,Il10rb,Il11,Il11ra1,Il11ra2,Il12a,Il12b,Il12rb1,Il12rb2,Il13,Il13ra1,Il13ra2,Il15,Il15ra,Il2,Il20,Il20ra,Il20rb,Il21,Il21r,…
mmu04062	Chemokine signaling pathway - Mus musculus (mouse)	0.999976	2.44e-05	176	5240	Adcy1,Adcy2,Adcy3,Adcy4,Adcy5,Adcy6,Adcy7,Adcy8,Adcy9,Adrbk1,Akt1,Akt2,Akt3,Arrb1,Arrb2,Bcar1,Braf,Ccl1,Ccl11,Ccl12,Ccl17,Ccl19,Ccl2,Ccl20,Ccl21a,Ccl21c,Ccl22,Ccl24,Ccl25,Ccl27a,Ccl28,Ccl3,Ccl4,Ccl5,Ccl6,Ccl7,Ccl8,Ccl9,Ccr1,Ccr10,Ccr1l1,Ccr2,Ccr3,Ccr4,Ccr5,Ccr6,Ccr7,Ccr8,Ccr9,Cdc42,Chuk,Crk,Crkl,Cx3cl1,Cx3cr1,Cxcl1,Cxcl10,Cxcl11,Cxcl12,Cxcl13,Cxcl14,Cxcl15,Cxcl16,Cxcl2,Cxcl5,Cxcl9,Cxcr2,Cxcr3,Cxc…
mmu04010	MAPK signaling pathway - Mus musculus (mouse)	0.99997	3.01e-05	262	5154	1500003O03Rik,2010110P09Rik,Akt1,Akt2,Akt3,Arrb1,Arrb2,Atf2,Atf4,B230120H23Rik,Bdnf,Braf,Cacna1a,Cacna1b,Cacna1c,Cacna1d,Cacna1e,Cacna1f,Cacna1g,Cacna1h,Cacna1s,Cacna2d1,Cacna2d2,Cacna2d3,Cacna2d4,Cacnb1,Cacnb2,Cacnb3,Cacnb4,Cacng1,Cacng2,Cacng3,Cacng4,Cacng5,Cacng6,Cacng7,Cacng8,Casp3,Cd14,Cdc25b,Cdc42,Chuk,Crk,Crkl,Daxx,Ddit3,Dusp1,Dusp10,Dusp14,Dusp16,Dusp2,Dusp22,Dusp3,Dusp4,Dusp5,Dusp6,Dusp7…
mmu00280	Valine, leucine and isoleucine degradation - Mus musculus (mouse)	3.44e-05	0.999966	48	5368	Abat,Acaa1a,Acaa1b,Acaa2,Acad8,Acadm,Acads,Acadsb,Acat1,Acat2,Aldh1a1,Aldh1b1,Aldh2,Aldh3a2,Aldh6a1,Aldh7a1,Aldh9a1,Aox1,Auh,Bcat1,Bcat2,Bckdha,Bckdhb,Dbt,Dld,Echs1,Ehhadh,Hadh,Hadha,Hadhb,Hibadh,Hibch,Hmgcl,Hmgcs1,Hmgcs2,Hsd17b10,Il4i1,Ivd,Lao1,Mccc1,Mccc2,Mcee,Mut,Nup62-il4i1,Oxct1,Oxct2a,Pcca,Pccb
mmu00500	Starch and sucrose metabolism - Mus musculus (mouse)	5.4e-05	0.999946	46	5370	Agl,Amy1,Amy2a4,Enpp1,Enpp3,G6pc,Gaa,Ganc,Gbe1,Gck,Gpi1,Gusb,Gys1,Gys2,Hk1,Hk2,Hk3,Hkdc1,Kl,Mgam,Pgm1,Pgm2,Pgm2l1,Pygb,Pygl,Pygm,Treh,Ugdh,Ugp2,Ugt1a1,Ugt1a10,Ugt1a2,Ugt1a5,Ugt1a6a,Ugt1a6b,Ugt1a7c,Ugt1a9,Ugt2a1,Ugt2a2,Ugt2a3,Ugt2b1,Ugt2b34,Ugt2b36,Ugt2b38,Ugt2b5,Uxs1
mmu04360	Axon guidance - Mus musculus (mouse)	0.999939	6.06e-05	130	5286	1500003O03Rik,2010110P09Rik,Abl1,Ablim1,Ablim2,Ablim3,Arhgef12,Cdc42,Cdk5,Cfl1,Cfl2,Cxcl12,Cxcr4,Dcc,Dpysl2,Dpysl5,Efna1,Efna2,Efna3,Efna4,Efna5,Efnb1,Efnb2,Efnb3,Epha1,Epha2,Epha3,Epha4,Epha5,Epha6,Epha7,Epha8,Ephb1,Ephb2,Ephb3,Ephb4,Ephb6,Fes,Fyn,Gnai1,Gnai2,Gnai3,Gsk3b,Hras1,Itgb1,Kras,L1cam,Limk1,Limk2,Lrrc4c,Mapk1,Mapk3,Met,Nck1,Nck2,Nfat5,Nfatc1,Nfatc2,Nfatc3,Nfatc4,Ngef,Nras,Nrp1,Ntn1,Ntn3…
mmu04512	ECM-receptor interaction - Mus musculus (mouse)	0.999932	6.81e-05	84	5332	Agrn,Cd36,Cd44,Cd47,Chad,Col11a1,Col11a2,Col1a1,Col1a2,Col2a1,Col3a1,Col4a1,Col4a2,Col4a4,Col4a5,Col4a6,Col5a1,Col5a2,Col5a3,Col6a1,Col6a2,Col6a3,Col6a4,Comp,Dag1,Fn1,Gp1ba,Gp1bb,Gp5,Gp6,Gp9,Hmmr,Hspg2,Ibsp,Itga1,Itga10,Itga2,Itga2b,Itga3,Itga4,Itga5,Itga6,Itga7,Itga8,Itga9,Itgav,Itgb1,Itgb3,Itgb4,Itgb5,Itgb6,Itgb7,Itgb8,Lama1,Lama2,Lama3,Lama4,Lama5,Lamb1,Lamb2,Lamb3,Lamc1,Lamc2,Lamc3,Npnt,Reln,…
mmu04340	Hedgehog signaling pathway - Mus musculus (mouse)	0.999925	7.51e-05	54	5362	Bmp2,Bmp4,Bmp5,Bmp6,Bmp7,Bmp8a,Bmp8b,Btrc,Csnk1a1,Csnk1d,Csnk1e,Csnk1g1,Csnk1g2,Csnk1g3,Dhh,Fbxw11,Gas1,Gli1,Gli2,Gli3,Gsk3b,Hhip,Ihh,Lrp2,Prkaca,Prkacb,Prkx,Ptch1,Ptch2,Rab23,Shh,Smo,Stk36,Sufu,Wnt1,Wnt10a,Wnt10b,Wnt11,Wnt16,Wnt2,Wnt2b,Wnt3,Wnt3a,Wnt4,Wnt5a,Wnt5b,Wnt6,Wnt7a,Wnt7b,Wnt8a,Wnt8b,Wnt9a,Wnt9b,Zic2
mmu05146	Amoebiasis - Mus musculus (mouse)	0.99992	7.99e-05	112	5304	5430435G22Rik,Actn1,Actn2,Actn3,Actn4,Adcy1,Arg1,Arg2,C8a,C8b,C8g,C9,Casp3,Cd14,Cd1d1,Col11a1,Col11a2,Col1a1,Col1a2,Col2a1,Col3a1,Col4a1,Col4a2,Col4a4,Col4a5,Col4a6,Col5a1,Col5a2,Col5a3,Csf2,Ctsg,Fn1,Gm11397,Gna11,Gna14,Gna15,Gnal,Gnaq,Gnas,Hspb1,Ifng,Il10,Il12a,Il12b,Il1b,Il1r1,Il1r2,Il6,Itgam,Itgb2,Itgb2l,Lama1,Lama2,Lama3,Lama4,Lama5,Lamb1,Lamb2,Lamb3,Lamc1,Lamc2,Lamc3,Muc2,Nfkb1,Nos2,Pik3ca,P…
mmu04620	Toll-like receptor signaling pathway - Mus musculus (mouse)	0.999916	8.39e-05	98	5318	Akt1,Akt2,Akt3,Casp8,Ccl3,Ccl4,Ccl5,Cd14,Cd40,Cd80,Cd86,Chuk,Ctsk,Cxcl10,Cxcl11,Cxcl9,Fadd,Fos,Gm12597,Ifna1,Ifna11,Ifna12,Ifna2,Ifna4,Ifna5,Ifna6,Ifna7,Ifna9,Ifnab,Ifnar1,Ifnar2,Ifnb1,Ikbkb,Ikbke,Ikbkg,Il12a,Il12b,Il1b,Il6,Irak1,Irak4,Irf3,Irf5,Irf7,Jun,Lbp,Ly96,Map2k1,Map2k2,Map2k3,Map2k4,Map2k6,Map2k7,Map3k7,Map3k8,Mapk1,Mapk10,Mapk11,Mapk12,Mapk13,Mapk14,Mapk3,Mapk8,Mapk9,Myd88,Nfkb1,Nfkbia,P…
mmu04670	Leukocyte transendothelial migration - Mus musculus (mouse)	0.999915	8.46e-05	115	5301	2900073G15Rik,4930412D23Rik,4930468A15Rik,Actb,Actg1,Actn1,Actn2,Actn3,Actn4,Arhgap5,Bcar1,Cd99,Cdc42,Cdh5,Cldn1,Cldn10,Cldn11,Cldn13,Cldn14,Cldn15,Cldn16,Cldn18,Cldn19,Cldn2,Cldn22,Cldn23,Cldn3,Cldn4,Cldn5,Cldn6,Cldn7,Cldn8,Cldn9,Ctnna1,Ctnna2,Ctnna3,Ctnnb1,Ctnnd1,Cxcl12,Cxcr4,Cyba,Cybb,Esam,Ezr,F11r,Gnai1,Gnai2,Gnai3,Grlf1,Icam1,Itga4,Itgal,Itgam,Itgb1,Itgb2,Itgb2l,Itk,Jam2,Jam3,Mapk11,Mapk12,M…
mmu05412	Arrhythmogenic right ventricular cardiomyopathy (ARVC) - Mus musculus (mouse)	0.999898	0.000102	73	5343	Actb,Actg1,Actn1,Actn2,Actn3,Actn4,Atp2a2,Cacna1c,Cacna1d,Cacna1f,Cacna1s,Cacna2d1,Cacna2d2,Cacna2d3,Cacna2d4,Cacnb1,Cacnb2,Cacnb3,Cacnb4,Cacng1,Cacng2,Cacng3,Cacng4,Cacng5,Cacng6,Cacng7,Cacng8,Cdh2,Ctnna1,Ctnna2,Ctnna3,Ctnnb1,Dag1,Des,Dmd,Dsc2,Dsg2,Dsp,Emd,Gja1,Itga1,Itga10,Itga2,Itga2b,Itga3,Itga4,Itga5,Itga6,Itga7,Itga8,Itga9,Itgav,Itgb1,Itgb3,Itgb4,Itgb5,Itgb6,Itgb7,Itgb8,Jup,Lama2,Lef1,Lmna,…
mmu05200	Pathways in cancer - Mus musculus (mouse)	0.999877	0.000123	322	5094	Abl1,Akt1,Akt2,Akt3,Apc,Apc2,Appl1,Ar,Araf,Arnt,Arnt2,Axin1,Axin2,Bad,Bax,Bcl2,Bcl2l1,Bcr,Bid,Birc2,Birc3,Birc5,Bmp2,Bmp4,Braf,Brca2,Casp3,Casp8,Casp9,Cbl,Cblb,Cblc,Ccdc6,Ccnd1,Ccne1,Ccne2,Cdc42,Cdh1,Cdk2,Cdk4,Cdk6,Cdkn1a,Cdkn1b,Cdkn2a,Cdkn2b,Cebpa,Chuk,Cks1b,Col4a1,Col4a2,Col4a4,Col4a5,Col4a6,Crebbp,Crk,Crkl,Csf1r,Csf2ra,Csf3r,Ctbp1,Ctbp2,Ctnna1,Ctnna2,Ctnna3,Ctnnb1,Cul2,Cycs,Cyct,Dapk1,Dapk2,Da…
mmu04650	Natural killer cell mediated cytotoxicity - Mus musculus (mouse)	0.999877	0.000123	122	5294	1500003O03Rik,2010110P09Rik,Araf,Bid,Braf,Casp3,Cd244,Cd247,Cd48,Csf2,Fas,Fasl,Fcer1g,Fcgr3,Fcgr4,Fyn,Gm12597,Grb2,Gzmb,H2-D1,H2-K1,H2-T23,H60a,Hcst,Hras1,Icam1,Icam2,Ifna1,Ifna11,Ifna12,Ifna2,Ifna4,Ifna5,Ifna6,Ifna7,Ifna9,Ifnab,Ifnar1,Ifnar2,Ifnb1,Ifng,Ifngr1,Ifngr2,Itgal,Itgb2,Itgb2l,Klra1,Klra3,Klra7,Klra8,Klra9,Klrb1c,Klrc1,Klrc2,Klrd1,Klrk1,Kras,Lat,Lck,Lcp2,Map2k1,Map2k2,Mapk1,Mapk3,Ncr1,Nf…
mmu05340	Primary immunodeficiency - Mus musculus (mouse)	0.999867	0.000133	34	5382	Ada,Aicda,Aire,Blnk,Btk,Cd19,Cd3d,Cd3e,Cd4,Cd40,Cd40lg,Cd79a,Cd8a,Cd8b1,Ciita,Dclre1c,Icos,Ikbkg,Il2rg,Il7r,Jak3,Lck,Ptprc,Rag1,Rag2,Rfx5,Rfxank,Rfxap,Tap1,Tap2,Tnfrsf13b,Tnfrsf13c,Ung,Zap70
mmu03050	Proteasome - Mus musculus (mouse)	0.000167	0.999833	45	5371	Gm8394,Ifng,Pomp,Psma1,Psma2,Psma3,Psma4,Psma5,Psma6,Psma7,Psma8,Psmb1,Psmb10,Psmb11,Psmb2,Psmb3,Psmb4,Psmb5,Psmb6,Psmb7,Psmb8,Psmb9,Psmc1,Psmc2,Psmc3,Psmc4,Psmc5,Psmc6,Psmd1,Psmd11,Psmd12,Psmd13,Psmd14,Psmd2,Psmd3,Psmd4,Psmd6,Psmd7,Psmd8,Psme1,Psme2,Psme3,Psme4,Psmf1,Shfm1
mmu05012	Parkinson's disease - Mus musculus (mouse)	0.000217	0.999783	117	5299	Apaf1,Atp5a1,Atp5b,Atp5c1,Atp5d,Atp5e,Atp5f1,Atp5g1,Atp5g2,Atp5g3,Atp5h,Atp5j,Atp5o,Casp3,Casp9,Cox4i1,Cox4i2,Cox5a,Cox5b,Cox6a1,Cox6a2,Cox6b1,Cox6b2,Cox6c,Cox7a1,Cox7a2,Cox7a2l,Cox7b2,Cox7c,Cox8a,Cox8b,Cox8c,Cyc1,Cycs,Cyct,Gm3244,Gpr37,Htra2,Lrrk2,ND5,Ndufa1,Ndufa10,Ndufa11,Ndufa12,Ndufa13,Ndufa2,Ndufa3,Ndufa4,Ndufa4l2,Ndufa5,Ndufa6,Ndufa7,Ndufa8,Ndufa9,Ndufab1,Ndufb10,Ndufb11,Ndufb2,Ndufb3,Nduf…
mmu04020	Calcium signaling pathway - Mus musculus (mouse)	0.999766	0.000234	171	5245	1500003O03Rik,2010110P09Rik,Adcy1,Adcy2,Adcy3,Adcy4,Adcy7,Adcy8,Adcy9,Adora2a,Adora2b,Adra1a,Adra1b,Adrb1,Adrb2,Adrb3,Agtr1a,Agtr1b,Atp2a1,Atp2a2,Atp2a3,Atp2b1,Atp2b2,Atp2b3,Atp2b4,Avpr1a,Avpr1b,Bdkrb1,Bdkrb2,Bst1,Cacna1a,Cacna1b,Cacna1c,Cacna1d,Cacna1e,Cacna1f,Cacna1g,Cacna1h,Cacna1s,Calm1,Calm2,Calm3,Calm4,Calml3,Camk2a,Camk2b,Camk2d,Camk2g,Camk4,Cckar,Cckbr,Cd38,Chrm1,Chrm3,Chrna7,Cysltr1,Cysl…
mmu00020	Citrate cycle (TCA cycle) - Mus musculus (mouse)	0.000257	0.999743	30	5386	Acly,Aco1,Aco2,Cs,Csl,Dlat,Dld,Dlst,Fh1,Idh1,Idh2,Idh3a,Idh3b,Idh3g,Mdh1,Mdh2,Ogdh,Pck1,Pck2,Pcx,Pdha1,Pdha2,Pdhb,Sdha,Sdhb,Sdhc,Sdhd,Sucla2,Suclg1,Suclg2
mmu05320	Autoimmune thyroid disease - Mus musculus (mouse)	0.999699	0.000301	56	5360	Cd28,Cd40,Cd40lg,Cd80,Cd86,Cga,Ctla4,Fas,Fasl,Gm12597,Gzmb,H2-Aa,H2-Ab1,H2-Bl,H2-D1,H2-DMa,H2-DMb1,H2-DMb2,H2-Ea-ps,H2-Eb1,H2-K1,H2-M10.1,H2-M3,H2-M9,H2-Oa,H2-Ob,H2-Q10,H2-Q2,H2-Q6,H2-Q7,H2-Q8,H2-T10,H2-T22,H2-T23,H2-T24,H2-T3,H2-T9,Ifna1,Ifna11,Ifna12,Ifna2,Ifna4,Ifna5,Ifna6,Ifna7,Ifna9,Ifnab,Il10,Il2,Il4,Il5,Prf1,Tg,Tpo,Tshb,Tshr
mmu05133	Pertussis - Mus musculus (mouse)	0.999694	0.000306	69	5347	C1qa,C1qb,C1qc,C1ra,C1s,C2,C3,C4b,C4bp,Calm1,Calm2,Calm3,Calm4,Calml3,Casp1,Casp3,Casp7,Cd14,Cfl1,Cfl2,Cxcl5,Fos,Gnai1,Gnai2,Gnai3,Hc,Il10,Il12a,Il12b,Il1a,Il1b,Il23a,Il6,Irak1,Irak4,Irf1,Irf3,Irf8,Itga5,Itgam,Itgb1,Itgb2,Itgb2l,Jun,Ly96,Mapk1,Mapk10,Mapk11,Mapk12,Mapk13,Mapk14,Mapk3,Mapk8,Mapk9,Myd88,Nfkb1,Nlrp3,Nod1,Nos2,Pycard,Rela,Rhoa,Serping1,Sftpa1,Ticam1,Tirap,Tlr4,Tnf,Traf6
mmu05152	Tuberculosis - Mus musculus (mouse)	0.999691	0.000309	172	5244	1500003O03Rik,2010110P09Rik,Akt1,Akt2,Akt3,Apaf1,Arhgef12,Atp6ap1,Atp6v0a1,Atp6v0a2,Atp6v0a4,Atp6v0b,Atp6v0c,Atp6v0d1,Atp6v0d2,Atp6v1h,Bad,Bax,Bcl10,Bcl2,Bid,C3,Calm1,Calm2,Calm3,Calm4,Calml3,Camk2a,Camk2b,Camk2d,Camk2g,Camp,Casp3,Casp8,Casp9,Cd14,Cd209a,Cd209b,Cd209c,Cd209d,Cd209e,Cd209f,Cd209g,Cd74,Cebpb,Cebpg,Ciita,Clec4e,Clec7a,Coro1a,Creb1,Crebbp,Ctsd,Ctss,Cycs,Cyct,Cyp27b1,Eea1,Ep300,Fadd,F…
mmu00190	Oxidative phosphorylation - Mus musculus (mouse)	0.000357	0.999643	119	5297	Atp12a,Atp4a,Atp4b,Atp5a1,Atp5b,Atp5c1,Atp5d,Atp5e,Atp5f1,Atp5g1,Atp5g2,Atp5g3,Atp5h,Atp5j,Atp5j2,Atp5k,Atp5l,Atp5o,Atp6ap1,Atp6v0a1,Atp6v0a2,Atp6v0a4,Atp6v0b,Atp6v0c,Atp6v0d1,Atp6v0d2,Atp6v0e,Atp6v0e2,Atp6v1a,Atp6v1b1,Atp6v1b2,Atp6v1c1,Atp6v1c2,Atp6v1d,Atp6v1e1,Atp6v1e2,Atp6v1f,Atp6v1g1,Atp6v1g2,Atp6v1h,Cox10,Cox11,Cox15,Cox17,Cox4i1,Cox4i2,Cox5a,Cox5b,Cox6a1,Cox6a2,Cox6b1,Cox6b2,Cox6c,Cox7a1,Co…
mmu05162	Measles - Mus musculus (mouse)	0.999592	0.000408	134	5282	Adar,Akt1,Akt2,Akt3,Bbc3,Cblb,Ccnd1,Ccnd2,Ccnd3,Ccne1,Ccne2,Cd209a,Cd209b,Cd209c,Cd209d,Cd209e,Cd209f,Cd209g,Cd28,Cd3d,Cd3e,Cd3g,Cd46,Cdk2,Cdk4,Cdk6,Cdkn1b,Chuk,Csnk2a1,Csnk2a2,Csnk2b,Ddx58,Dok1,Eif2ak1,Eif2ak2,Eif2ak3,Eif2ak4,Eif2s1,Eif3h,Fas,Fasl,Fcgr2b,Fyn,Gm12597,Gnb2l1,Gsk3b,Hspa1a,Hspa1b,Hspa1l,Hspa2,Hspa8,Ifih1,Ifna1,Ifna11,Ifna12,Ifna2,Ifna4,Ifna5,Ifna6,Ifna7,Ifna9,Ifnab,Ifnar1,Ifnar2,Ifn…
mmu04725	Cholinergic synapse - Mus musculus (mouse	0.99955	0.00045	109	5307	Ache,Adcy1,Adcy2,Adcy3,Adcy4,Adcy5,Adcy6,Adcy7,Adcy8,Adcy9,Akt1,Akt2,Akt3,Atf4,Bcl2,Cacna1a,Cacna1b,Cacna1c,Cacna1d,Cacna1f,Cacna1s,Camk2a,Camk2b,Camk2d,Camk2g,Camk4,Chat,Chrm1,Chrm3,Chrm4,Chrna3,Chrna4,Chrna6,Chrna7,Chrnb2,Chrnb4,Creb1,Creb3,Creb3l1,Creb3l2,Creb3l3,Creb3l4,Creb5,Fos,Fyn,Gna11,Gnai1,Gnai2,Gnai3,Gnao1,Gnaq,Gnb1,Gnb2,Gnb3,Gnb4,Gnb5,Gng10,Gng11,Gng12,Gng13,Gng2,Gng3,Gng4,Gng5,Gng7,G…
mmu05410	Hypertrophic cardiomyopathy (HCM) - Mus musculus (mouse)	0.999516	0.000484	82	5334	Ace,Actb,Actc1,Actg1,Atp2a2,Cacna1c,Cacna1d,Cacna1f,Cacna1s,Cacna2d1,Cacna2d2,Cacna2d3,Cacna2d4,Cacnb1,Cacnb2,Cacnb3,Cacnb4,Cacng1,Cacng2,Cacng3,Cacng4,Cacng5,Cacng6,Cacng7,Cacng8,Dag1,Des,Dmd,Emd,Igf1,Il6,Itga1,Itga10,Itga2,Itga2b,Itga3,Itga4,Itga5,Itga6,Itga7,Itga8,Itga9,Itgav,Itgb1,Itgb3,Itgb4,Itgb5,Itgb6,Itgb7,Itgb8,Lama2,Lmna,Mybpc3,Myh6,Myh7,Myl2,Myl3,Prkaa1,Prkaa2,Prkab1,Prkab2,Prkag1,Prka…
mmu05217	Basal cell carcinoma - Mus musculus (mouse)	0.999473	0.000527	55	5361	Apc,Apc2,Axin1,Axin2,Bmp2,Bmp4,Ctnnb1,Dvl1,Dvl2,Dvl3,Fzd1,Fzd10,Fzd2,Fzd3,Fzd4,Fzd5,Fzd6,Fzd7,Fzd8,Fzd9,Gli1,Gli2,Gli3,Gsk3b,Hhip,Lef1,Ptch1,Ptch2,Shh,Smo,Stk36,Sufu,Tcf7,Tcf7l1,Tcf7l2,Trp53,Wnt1,Wnt10a,Wnt10b,Wnt11,Wnt16,Wnt2,Wnt2b,Wnt3,Wnt3a,Wnt4,Wnt5a,Wnt5b,Wnt6,Wnt7a,Wnt7b,Wnt8a,Wnt8b,Wnt9a,Wnt9b
mmu04144	Endocytosis - Mus musculus (mouse)	0.999453	0.000547	209	5207	2610002M06Rik,Acap1,Acap2,Acap3,Adrb1,Adrb2,Adrb3,Adrbk1,Agap1,Agap2,Agap3,Ap2a1,Ap2a2,Ap2b1,Ap2m1,Ap2s1,Arap1,Arap2,Arap3,Arf6,Arfgap1,Arfgap2,Arfgap3,Arrb1,Arrb2,Asap1,Asap2,Asap3,Cav1,Cav2,Cav3,Cbl,Cblb,Cblc,Ccr5,Cdc42,Chmp1a,Chmp1b,Chmp2a,Chmp2b,Chmp4b,Chmp4c,Chmp5,Chmp6,Chmp7,Clta,Cltb,Cltc,Csf1r,Cxcr2,Cxcr4,Dab2,Dnajc6,Dnm1,Dnm1l,Dnm2,Dnm3,Eea1,Egf,Egfr,Ehd1,Ehd2,Ehd3,Ehd4,Epn1,Epn2,Epn3,Ep…
mmu03420	Nucleotide excision repair - Mus musculus (mouse)	0.000581	0.99942	43	5373	Ccnh,Cdk7,Cetn2,Cul4a,Cul4b,Ddb1,Ddb2,Ercc1,Ercc2,Ercc3,Ercc4,Ercc5,Ercc6,Ercc8,Gtf2h1,Gtf2h2,Gtf2h3,Gtf2h4,Gtf2h5,Lig1,Mnat1,Pcna,Pold1,Pold2,Pold3,Pold4,Pole,Pole2,Pole3,Pole4,Rad23a,Rad23b,Rbx1,Rfc1,Rfc2,Rfc3,Rfc4,Rfc5,Rpa1,Rpa2,Rpa3,Xpa,Xpc
mmu05164	Influenza A - Mus musculus (mouse)	0.999397	0.000603	159	5257	2210010C04Rik,Actb,Actg1,Adar,Agfg1,Akt1,Akt2,Akt3,Atf2,Casp1,Casp9,Ccl5,Ciita,Cpsf4,Crebbp,Cxcl10,Cycs,Cyct,Ddx58,Dnajb1,Dnajc3,Eif2ak1,Eif2ak2,Eif2ak3,Eif2ak4,Eif2s1,Ep300,Fas,Fasl,Fdps,Furin,Gm12597,Gsk3b,H2-Aa,H2-Ab1,H2-DMa,H2-DMb1,H2-DMb2,H2-Ea-ps,H2-Eb1,H2-Oa,H2-Ob,Hnrnpul1,Hspa1a,Hspa1b,Hspa1l,Hspa2,Hspa8,Icam1,Ifih1,Ifna1,Ifna11,Ifna12,Ifna2,Ifna4,Ifna5,Ifna6,Ifna7,Ifna9,Ifnab,Ifnar1,Ifna…
mmu03008	Ribosome biogenesis in eukaryotes - Mus musculus (mouse)	0.000709	0.999291	77	5339	1700009N14Rik,2610020H08Rik,2810432D09Rik,Bms1,Cirh1a,Csnk2a1,Csnk2a2,Csnk2b,Dkc1,Eftud1,Eif6,Emg1,Fbl,Fbll1,Fcf1,Gar1,Gm12372,Gnl2,Gnl3,Gnl3l,Gtpbp4,Heatr1,Imp3,Imp4,Lsg1,Mdn1,Mphosph10,Nat10,Nhp2,Nhp2l1,Nmd3,Nob1,Nol6,Nop10,Nop56,Nop58,Nvl,Nxf1,Nxf2,Nxf3,Nxf7,Nxt1,Nxt2,Pop1,Pop4,Pop5,Pop7,Pwp2,Ran,Rasl2-9-ps,Rbm28,Rcl1,Rexo1,Rexo2,Riok1,Riok2,Rpp25,Rpp30,Rpp40,Rrp7a,Sbds,Spata5,Taf9,Tbl3,Tcof1,…
mmu04380	Osteoclast differentiation - Mus musculus (mouse)	0.999092	0.000908	116	5300	Acp5,Akt1,Akt2,Akt3,Blnk,Btk,Calcr,Camk4,Chuk,Creb1,Csf1,Csf1r,Ctsk,Cyba,Cybb,Cyld,Fcgr1,Fcgr2b,Fcgr3,Fcgr4,Fhl2,Fos,Fosb,Fosl1,Fosl2,Fyn,Gab2,Grb2,Ifnar1,Ifnar2,Ifnb1,Ifng,Ifngr1,Ifngr2,Ikbkb,Ikbkg,Il1a,Il1b,Il1r1,Irf9,Itgb3,Jak1,Jun,Junb,Jund,Lck,Lcp2,Lilra6,Lilrb3,Map2k1,Map2k6,Map2k7,Map3k14,Map3k7,Mapk1,Mapk10,Mapk11,Mapk12,Mapk13,Mapk14,Mapk3,Mapk8,Mapk9,Mitf,Ncf1,Ncf2,Ncf4,Nfatc1,Nfkb1,Nfk…
mmu03015	mRNA surveillance pathway - Mus musculus (mouse)	0.000934	0.999067	84	5332	Acin1,Casc3,Clp1,Cpsf1,Cpsf2,Cpsf3,Cpsf4,Cpsf6,Cpsf7,Cstf1,Cstf2,Cstf2t,Cstf3,Dazap1,Eif4a3,Etf1,Fip1l1,Gm10094,Gm4340,Gspt1,Gspt2,Hbs1l,Magoh,Magohb,Msi1,Msi2,Ncbp1,Ncbp2,Nudt21,Nxf1,Nxf2,Nxf3,Nxf7,Nxt1,Nxt2,Pabpc1,Pabpc1l,Pabpc2,Pabpc4,Pabpc4l,Pabpc5,Pabpc6,Pabpn1,Pabpn1l,Papola,Papolb,Papolg,Pcf11,Pelo,Pnn,Ppp2ca,Ppp2cb,Ppp2r1a,Ppp2r1b,Ppp2r2a,Ppp2r2b,Ppp2r2c,Ppp2r2d,Ppp2r3a,Ppp2r3c,Ppp2r3d,Pp…
mmu03018	RNA degradation - Mus musculus (mouse)	0.00100626	0.998994	70	5346	Btg1,Btg2,Btg3,Btg4,C1d,Cnot1,Cnot10,Cnot2,Cnot3,Cnot4,Cnot6,Cnot6l,Cnot7,Cnot8,Dcp1a,Dcp1b,Dcp2,Dcps,Ddx6,Dhx36,Dis3,Edc3,Edc4,Eno1,Eno2,Eno3,Exosc1,Exosc10,Exosc2,Exosc3,Exosc4,Exosc5,Exosc6,Exosc7,Exosc8,Exosc9,Gm5506,Hspa9,Hspd1,Lsm1,Lsm2,Lsm3,Lsm4,Lsm5,Lsm6,Mphosph6,Naa38,Pabpc1,Pabpc1l,Pabpc2,Pabpc4,Pabpc4l,Pabpc5,Pabpc6,Pan2,Pan3,Papd7,Parn,Patl1,Pnpt1,Rqcd1,Skiv2l,Skiv2l2,Tob1,Tob2,Ttc37,…
mmu04610	Complement and coagulation cascades - Mus musculus (mouse)	0.998987	0.00101342	72	5344	A2m,Bdkrb1,Bdkrb2,C1qa,C1qb,C1qc,C1ra,C1s,C2,C3,C3ar1,C4b,C4bp,C5ar1,C6,C8a,C8b,C8g,C9,Cd46,Cd55,Cd59a,Cfb,Cfd,Cfh,Cfi,Cpb2,Cr1l,Cr2,Daf2,F10,F11,F12,F13a1,F13b,F2,F2r,F3,F5,F7,F8,F9,Fga,Fgb,Fgg,Hc,Klkb1,Kng1,Masp1,Masp2,Mbl1,Mbl2,Plat,Plau,Plaur,Plg,Proc,Pros1,Serpina1a,Serpina1b,Serpina1c,Serpina1d,Serpina1e,Serpina5,Serpinc1,Serpind1,Serpine1,Serpinf2,Serping1,Tfpi,Thbd,Vwf
mmu03030	DNA replication - Mus musculus (mouse)	0.001066	0.998934	35	5381	Dna2,Fen1,Lig1,Mcm2,Mcm3,Mcm4,Mcm5,Mcm6,Mcm7,Pcna,Pola1,Pola2,Pold1,Pold2,Pold3,Pold4,Pole,Pole2,Pole3,Pole4,Prim1,Prim2,Rfc1,Rfc2,Rfc3,Rfc4,Rfc5,Rnaseh1,Rnaseh2a,Rnaseh2b,Rnaseh2c,Rpa1,Rpa2,Rpa3,Ssbp1
mmu00140	Steroid hormone biosynthesis - Mus musculus (mouse)	0.00130754	0.998693	54	5362	Akr1c18,Akr1d1,Cyp11a1,Cyp11b1,Cyp11b2,Cyp17a1,Cyp19a1,Cyp1a1,Cyp1b1,Cyp21a1,Cyp3a11,Cyp3a13,Cyp3a16,Cyp3a25,Cyp3a41a,Cyp3a44,Cyp7a1,Cyp7b1,H2-Ke6,Hsd11b1,Hsd11b2,Hsd17b1,Hsd17b12,Hsd17b2,Hsd17b3,Hsd17b6,Hsd17b7,Hsd3b1,Hsd3b2,Hsd3b4,Hsd3b5,Hsd3b6,Srd5a1,Srd5a2,Srd5a3,Sts,Sult1e1,Sult2b1,Ugt1a1,Ugt1a10,Ugt1a2,Ugt1a5,Ugt1a6a,Ugt1a6b,Ugt1a7c,Ugt1a9,Ugt2a1,Ugt2a2,Ugt2a3,Ugt2b1,Ugt2b34,Ugt2b36,Ugt2b38…
mmu04970	Salivary secretion - Mus musculus (mouse)	0.99869	0.00131001	73	5343	Adcy1,Adcy2,Adcy3,Adcy4,Adcy5,Adcy6,Adcy7,Adcy8,Adcy9,Adra1a,Adra1b,Adrb1,Adrb2,Adrb3,Aqp5,Atp1a1,Atp1a2,Atp1a3,Atp1a4,Atp1b1,Atp1b2,Atp1b3,Atp1b4,Atp2b1,Atp2b2,Atp2b3,Atp2b4,Best2,Bst1,Calm1,Calm2,Calm3,Calm4,Calml3,Camp,Cd38,Chrm3,Cst3,Dmbt1,Fxyd2,Gnaq,Gnas,Gucy1a2,Gucy1a3,Gucy1b3,Itpr1,Itpr2,Itpr3,Kcnma1,Kcnn4,Lpo,Lyz1,Lyz2,Muc5b,Nos1,Plcb1,Plcb2,Plcb3,Plcb4,Prkaca,Prkacb,Prkca,Prkcb,Prkcc,Prk…
mmu05150	Staphylococcus aureus infection - Mus musculus (mouse)	0.998463	0.00153777	49	5367	C1qa,C1qb,C1qc,C1ra,C1s,C2,C3,C3ar1,C4b,C5ar1,Cfb,Cfd,Cfh,Cfi,Dsg1a,Dsg1b,Fcgr1,Fcgr2b,Fcgr3,Fcgr4,Fgg,Fpr1,Fpr2,Fpr3,H2-Aa,H2-Ab1,H2-DMa,H2-DMb1,H2-DMb2,H2-Ea-ps,H2-Eb1,H2-Oa,H2-Ob,Hc,Icam1,Il10,Itgal,Itgam,Itgb2,Itgb2l,Krt10,Masp1,Masp2,Mbl1,Mbl2,Plg,Ptafr,Selp,Selplg
mmu00100	Steroid biosynthesis - Mus musculus (mouse)	0.998439	0.00156171	18	5398	Cel,Cyp27b1,Cyp2r1,Cyp51,Dhcr24,Dhcr7,Ebp,Fdft1,Hsd17b7,Lipa,Lss,Nsdhl,Sc4mol,Sc5d,Soat1,Soat2,Sqle,Tm7sf2
mmu00620	Pyruvate metabolism - Mus musculus (mouse)	0.00158517	0.998415	42	5374	Acaca,Acacb,Acat1,Acat2,Acot12,Acss1,Acss2,Acyp1,Acyp2,Akr1b3,Akr1b7,Akr1b8,Aldh1a1,Aldh1b1,Aldh2,Aldh3a2,Aldh7a1,Aldh9a1,Dlat,Dld,Glo1,Grhpr,Hagh,Haghl,Ldha,Ldhal6b,Ldhb,Ldhc,Ldhd,Mdh1,Mdh2,Me1,Me2,Me3,Pck1,Pck2,Pcx,Pdha1,Pdha2,Pdhb,Pklr,Pkm2
mmu04666	Fc gamma R-mediated phagocytosis - Mus musculus (mouse)	0.998062	0.00193871	88	5328	Akt1,Akt2,Akt3,Amph,Arf6,Arpc1a,Arpc1b,Arpc2,Arpc3,Arpc4,Arpc5,Arpc5l,Asap1,Asap2,Asap3,Cdc42,Cfl1,Cfl2,Crk,Crkl,Dnm1,Dnm1l,Dnm2,Dnm3,Dock2,Fcgr1,Fcgr2b,Gab2,Gsn,Hck,Inpp5d,Lat,Limk1,Limk2,Lyn,Map2k1,Mapk1,Mapk3,Marcks,Marcksl1,Myo10,Ncf1,Pak1,Pik3ca,Pik3cb,Pik3cd,Pik3cg,Pik3r1,Pik3r2,Pik3r3,Pik3r5,Pip5k1a,Pip5k1b,Pip5k1c,Pla2g4a,Pla2g4e,Pla2g6,Plcg1,Plcg2,Pld1,Pld2,Ppap2a,Ppap2b,Ppap2c,Prkca,Prk…
mmu04540	Gap junction - Mus musculus (mouse)	0.99799	0.0020109	85	5331	Adcy1,Adcy2,Adcy3,Adcy4,Adcy5,Adcy6,Adcy7,Adcy8,Adcy9,Adrb1,Cdk1,Csnk1d,Drd1a,Drd2,Egf,Egfr,Gja1,Gjd2,Gm5620,Gna11,Gnai1,Gnai2,Gnai3,Gnaq,Gnas,Grb2,Grm1,Grm5,Gucy1a2,Gucy1a3,Gucy1b3,Hras1,Htr2b,Htr2c,Itpr1,Itpr2,Itpr3,Kras,Lpar1,Map2k1,Map2k2,Map2k5,Map3k2,Mapk1,Mapk3,Mapk7,Nras,Pdgfa,Pdgfb,Pdgfc,Pdgfd,Pdgfra,Pdgfrb,Plcb1,Plcb2,Plcb3,Plcb4,Prkaca,Prkacb,Prkca,Prkcb,Prkcc,Prkg1,Prkg2,Prkx,Raf1,Sos…
mmu05145	Toxoplasmosis - Mus musculus (mouse)	0.997975	0.00202532	126	5290	Akt1,Akt2,Akt3,Alox5,Bad,Bcl2,Bcl2l1,Birc2,Birc3,Casp3,Casp8,Casp9,Ccr5,Cd40,Cd40lg,Chuk,Ciita,Cycs,Cyct,Gnai1,Gnai2,Gnai3,Gnao1,H2-Aa,H2-Ab1,H2-DMa,H2-DMb1,H2-DMb2,H2-Ea-ps,H2-Eb1,H2-Oa,H2-Ob,Hspa1a,Hspa1b,Hspa1l,Hspa2,Hspa8,Ifng,Ifngr1,Ifngr2,Igtp,Ikbkb,Ikbkg,Il10,Il10ra,Il10rb,Il12a,Il12b,Irak1,Irak4,Itga6,Itgb1,Jak1,Jak2,Lama1,Lama2,Lama3,Lama4,Lama5,Lamb1,Lamb2,Lamb3,Lamc1,Lamc2,Lamc3,Ldlr,L…
mmu00970	Aminoacyl-tRNA biosynthesis - Mus musculus (mouse)	0.00213665	0.997864	42	5374	Aars,Aars2,Cars,Cars2,Dars,Dars2,Ears2,Eprs,Fars2,Farsa,Farsb,Gars,Hars,Hars2,Iars,Iars2,Kars,Lars,Lars2,Mars,Mars2,Mtfmt,Nars,Nars2,Pars2,Pet112l,Pstk,Qars,Rars,Rars2,Sars,Sars2,Sepsecs,Tars,Tars2,Tarsl2,Vars,Vars2,Wars,Wars2,Yars,Yars2
mmu03022	Basal transcription factors - Mus musculus (mouse)	0.00228555	0.997715	42	5374	Ccnh,Cdk7,Ercc2,Ercc3,Gm12372,Gtf2a1,Gtf2a1l,Gtf2a2,Gtf2b,Gtf2e1,Gtf2e2,Gtf2f1,Gtf2f2,Gtf2h1,Gtf2h2,Gtf2h3,Gtf2h4,Gtf2h5,Gtf2i,Gtf2ird1,Mnat1,Taf1,Taf10,Taf11,Taf12,Taf13,Taf15,Taf2,Taf3,Taf4a,Taf4b,Taf5,Taf5l,Taf6,Taf6l,Taf7,Taf7l,Taf8,Taf9,Taf9b,Tbp,Tbpl1
mmu00640	Propanoate metabolism - Mus musculus (mouse)	0.00230805	0.997693	31	5385	Abat,Acaca,Acacb,Acadm,Acat1,Acat2,Acss1,Acss2,Aldh1a1,Aldh1b1,Aldh2,Aldh3a2,Aldh6a1,Aldh7a1,Aldh9a1,Echs1,Ehhadh,Hadha,Hibch,Ldha,Ldhal6b,Ldhb,Ldhc,Mcee,Mlycd,Mut,Pcca,Pccb,Sucla2,Suclg1,Suclg2
mmu04916	Melanogenesis - Mus musculus (mouse)	0.997616	0.00238445	99	5317	a,Adcy1,Adcy2,Adcy3,Adcy4,Adcy5,Adcy6,Adcy7,Adcy8,Adcy9,Calm1,Calm2,Calm3,Calm4,Calml3,Camk2a,Camk2b,Camk2d,Camk2g,Creb1,Creb3,Creb3l1,Creb3l2,Creb3l3,Creb3l4,Crebbp,Ctnnb1,Dct,Dvl1,Dvl2,Dvl3,Edn1,Ednrb,Ep300,Fzd1,Fzd10,Fzd2,Fzd3,Fzd4,Fzd5,Fzd6,Fzd7,Fzd8,Fzd9,Gnai1,Gnai2,Gnai3,Gnao1,Gnaq,Gnas,Gsk3b,Hras1,Kit,Kitl,Kras,Lef1,Map2k1,Map2k2,Mapk1,Mapk3,Mc1r,Mitf,Nras,Plcb1,Plcb2,Plcb3,Plcb4,Pomc,Prka…
mmu00770	Pantothenate and CoA biosynthesis - Mus musculus (mouse)	0.00255834	0.997443	16	5400	Aasdhppt,Bcat1,Bcat2,Coasy,Dpyd,Dpys,Enpp1,Enpp3,Pank1,Pank2,Pank3,Pank4,Ppcdc,Ppcs,Upb1,Vnn1
mmu05160	Hepatitis C - Mus musculus (mouse)	0.996922	0.00307899	133	5283	4930412D23Rik,4930468A15Rik,Akt1,Akt2,Akt3,Araf,Bad,Braf,Cd81,Cdkn1a,Chuk,Cldn1,Cldn10,Cldn11,Cldn13,Cldn14,Cldn15,Cldn16,Cldn18,Cldn19,Cldn2,Cldn22,Cldn23,Cldn3,Cldn4,Cldn5,Cldn6,Cldn7,Cldn8,Cldn9,Ddx58,Egf,Egfr,Eif2ak1,Eif2ak2,Eif2ak3,Eif2ak4,Eif2s1,Eif3e,Gm12597,Gm14446,Grb2,Gsk3b,Hras1,Ifit1,Ifna1,Ifna11,Ifna12,Ifna2,Ifna4,Ifna5,Ifna6,Ifna7,Ifna9,Ifnab,Ifnar1,Ifnar2,Ifnb1,Ikbkb,Ikbke,Ikbkg,Ir…
mmu05016	Huntington's disease - Mus musculus (mouse)	0.00354886	0.996452	171	5245	Ap2a1,Ap2a2,Ap2b1,Ap2m1,Ap2s1,Apaf1,Atp5a1,Atp5b,Atp5c1,Atp5d,Atp5e,Atp5f1,Atp5g1,Atp5g2,Atp5g3,Atp5h,Atp5j,Atp5o,Bax,Bbc3,Bdnf,Casp3,Casp8,Casp9,Clta,Cltb,Cltc,Cox4i1,Cox4i2,Cox5a,Cox5b,Cox6a1,Cox6a2,Cox6b1,Cox6b2,Cox6c,Cox7a1,Cox7a2,Cox7a2l,Cox7b2,Cox7c,Cox8a,Cox8b,Cox8c,Creb1,Creb3,Creb3l1,Creb3l2,Creb3l3,Creb3l4,Creb5,Crebbp,Cyc1,Cycs,Cyct,Dctn1,Dctn2,Dctn4,Dlg4,Dnahc1,Dnahc2,Dnaic1,Dnaic2,Dn…
mmu04672	Intestinal immune network for IgA production - Mus musculus (mouse)	0.994679	0.00532211	44	5372	Aicda,Ccl25,Ccl27a,Ccl28,Ccr10,Ccr9,Cd28,Cd40,Cd40lg,Cd80,Cd86,Cxcl12,Cxcr4,Gm13306,H2-Aa,H2-Ab1,H2-DMa,H2-DMb1,H2-DMb2,H2-Ea-ps,H2-Eb1,H2-Oa,H2-Ob,Icos,Icosl,Il10,Il15,Il15ra,Il2,Il4,Il5,Il6,Itga4,Itgb7,Ltbr,Madcam1,Map3k14,Pigr,Tgfb1,Tnfrsf13b,Tnfrsf13c,Tnfrsf17,Tnfsf13,Tnfsf13b
mmu03430	Mismatch repair - Mus musculus (mouse)	0.00657864	0.993424	22	5394	Exo1,Lig1,Mlh1,Mlh3,Msh2,Msh3,Msh6,Pcna,Pms2,Pold1,Pold2,Pold3,Pold4,Rfc1,Rfc2,Rfc3,Rfc4,Rfc5,Rpa1,Rpa2,Rpa3,Ssbp1
mmu04110	Cell cycle - Mus musculus (mouse)	0.00668628	0.993315	123	5293	Abl1,Anapc1,Anapc10,Anapc11,Anapc13,Anapc2,Anapc4,Anapc5,Anapc7,Atm,Atr,Bub1,Bub1b,Bub3,Ccna1,Ccna2,Ccnb1,Ccnb2,Ccnb3,Ccnd1,Ccnd2,Ccnd3,Ccne1,Ccne2,Ccnh,Cdc14a,Cdc14b,Cdc16,Cdc20,Cdc23,Cdc25a,Cdc25b,Cdc25c,Cdc26,Cdc27,Cdc45,Cdc6,Cdc7,Cdk1,Cdk2,Cdk4,Cdk6,Cdk7,Cdkn1a,Cdkn1b,Cdkn1c,Cdkn2a,Cdkn2b,Cdkn2c,Cdkn2d,Chek1,Chek2,Crebbp,Cul1,Dbf4,E2f1,E2f2,E2f3,E2f4,E2f5,Ep300,Espl1,Fzr1,Gadd45a,Gadd45b,Gadd…
mmu04961	Endocrine and other factor-regulated calcium reabsorption - Mus musculus (mouse)	0.992967	0.00703463	55	5361	Adcy6,Adcy9,Ap2a1,Ap2a2,Ap2b1,Ap2m1,Ap2s1,Atp1a1,Atp1a2,Atp1a3,Atp1a4,Atp1b1,Atp1b2,Atp1b3,Atp1b4,Atp2b1,Bdkrb2,Calb1,Clta,Cltb,Cltc,Dnm1,Dnm1l,Dnm2,Dnm3,Esr1,Fxyd2,Gnaq,Gnas,Kl,Klk1,Klk1b1,Klk1b11,Klk1b21,Klk1b22,Klk1b24,Klk1b26,Klk1b3,Klk1b5,Klk1b8,Klk1b9,Plcb1,Plcb2,Plcb3,Plcb4,Prkaca,Prkacb,Prkca,Prkcb,Prkcc,Prkx,Pth1r,Rab11a,Slc8a1,Vdr
mmu00410	beta-Alanine metabolism - Mus musculus (mouse)	0.00728219	0.99272	27	5389	Abat,Acadm,Aldh1a1,Aldh1a3,Aldh1b1,Aldh2,Aldh3a1,Aldh3a2,Aldh3b1,Aldh3b2,Aldh7a1,Aldh9a1,Aoc3,Carns1,Cndp1,Dpyd,Dpys,Echs1,Ehhadh,Gad1,Gad2,Hadha,Hibch,Mlycd,Sms,Srm,Upb1
mmu00561	Glycerolipid metabolism - Mus musculus (mouse)	0.00790673	0.992095	51	5365	Agk,Agpat1,Agpat2,Agpat3,Agpat4,Agpat6,Agpat9,Akr1a4,Akr1b3,Akr1b7,Akr1b8,Aldh1a1,Aldh1b1,Aldh2,Aldh3a2,Aldh7a1,Aldh9a1,Cel,Dak,Dgat1,Dgat2,Dgka,Dgkb,Dgkd,Dgke,Dgkg,Dgkh,Dgki,Dgkq,Dgkz,Gk2,Gla,Glyctk,Gpam,Gpat2,Gyk,Lclat1,Lipc,Lipf,Lipg,Lpl,Mboat1,Mboat2,Mgll,Pnlip,Pnliprp1,Pnliprp2,Pnpla3,Ppap2a,Ppap2b,Ppap2c
mmu04930	Type II diabetes mellitus - Mus musculus (mouse)	0.991784	0.00821817	49	5367	Abcc8,Adipoq,Cacna1a,Cacna1b,Cacna1c,Cacna1d,Cacna1e,Cacna1g,Gck,Hk1,Hk2,Hk3,Hkdc1,Ikbkb,Ins1,Ins2,Insr,Irs1,Irs2,Irs3,Irs4,Kcnj11,Mapk1,Mapk10,Mapk3,Mapk8,Mapk9,Mtor,Pdx1,Pik3ca,Pik3cb,Pik3cd,Pik3cg,Pik3r1,Pik3r2,Pik3r3,Pik3r5,Pklr,Pkm2,Prkcd,Prkce,Prkcz,Slc2a2,Slc2a4,Socs1,Socs2,Socs3,Socs4,Tnf
mmu04975	Fat digestion and absorption - Mus musculus (mouse)	0.00821968	0.991782	45	5371	Abca1,Abcg5,Abcg8,Acat2,Agpat1,Agpat2,Apoa1,Apoa4,Apob,Cd36,Cel,Clps,Dgat1,Dgat2,Fabp1,Fabp2,Got2,Lipf,Mogat2,Mttp,Npc1l1,Pla2g10,Pla2g12a,Pla2g12b,Pla2g1b,Pla2g2a,Pla2g2c,Pla2g2d,Pla2g2e,Pla2g2f,Pla2g3,Pla2g4a,Pla2g4b,Pla2g4d,Pla2g4e,Pla2g5,Pla2g6,Pnlip,Pnliprp1,Pnliprp2,Ppap2a,Ppap2b,Ppap2c,Scarb1,Slc27a4
mmu00630	Glyoxylate and dicarboxylate metabolism - Mus musculus (mouse)	0.00853512	0.991468	19	5397	Acat1,Acat2,Aco1,Aco2,Afmid,Cs,Csl,Glyctk,Grhpr,Hao1,Hao2,Hyi,Mcee,Mdh1,Mdh2,Mut,Pcca,Pccb,Pgp
mmu04012	ErbB signaling pathway - Mus musculus (mouse)	0.990927	0.00907475	87	5329	Abl1,Abl2,Akt1,Akt2,Akt3,Araf,Areg,Bad,Braf,Btc,Camk2a,Camk2b,Camk2d,Camk2g,Cbl,Cblb,Cblc,Cdkn1a,Cdkn1b,Crk,Crkl,Egf,Egfr,Eif4ebp1,Elk1,Erbb2,Erbb3,Erbb4,Ereg,Gab1,Grb2,Gsk3b,Hbegf,Hras1,Jun,Kras,Map2k1,Map2k2,Map2k4,Map2k7,Mapk1,Mapk10,Mapk3,Mapk8,Mapk9,Mtor,Myc,Nck1,Nck2,Nras,Nrg1,Nrg2,Nrg3,Nrg4,Pak1,Pak2,Pak3,Pak4,Pak6,Pak7,Pik3ca,Pik3cb,Pik3cd,Pik3cg,Pik3r1,Pik3r2,Pik3r3,Pik3r5,Plcg1,Plcg2,Pr…
mmu04520	Adherens junction - Mus musculus (mouse)	0.990417	0.00958518	73	5343	Acp1,Actb,Actg1,Actn1,Actn2,Actn3,Actn4,Baiap2,Cdc42,Cdh1,Crebbp,Csnk2a1,Csnk2a2,Csnk2b,Ctnna1,Ctnna2,Ctnna3,Ctnnb1,Ctnnd1,Egfr,Ep300,Erbb2,Farp2,Fert2,Fgfr1,Fyn,Igf1r,Insr,Iqgap1,Lef1,Lmo7,Map3k7,Mapk1,Mapk3,Met,Mllt4,Nlk,Pard3,Ptpn1,Ptpn6,Ptprb,Ptprf,Ptprj,Ptprm,Pvrl1,Pvrl2,Pvrl3,Pvrl4,Rac1,Rac2,Rac3,Rhoa,Smad2,Smad3,Smad4,Snai1,Snai2,Sorbs1,Src,Ssx2ip,Tcf7,Tcf7l1,Tcf7l2,Tgfbr1,Tgfbr2,Tjp1,Vcl,…
mmu04724	Glutamatergic synapse - Mus musculus (mouse)	0.990385	0.00961619	122	5294	1500003O03Rik,2010110P09Rik,Adcy1,Adcy2,Adcy3,Adcy4,Adcy5,Adcy6,Adcy7,Adcy8,Adcy9,Adrbk1,Cacna1a,Cacna1c,Cacna1d,Dlg4,Dlgap1,Gls,Gls2,Glul,Gnai1,Gnai2,Gnai3,Gnao1,Gnaq,Gnas,Gnb1,Gnb2,Gnb3,Gnb4,Gnb5,Gng10,Gng11,Gng12,Gng13,Gng2,Gng3,Gng4,Gng5,Gng7,Gng8,Gngt1,Gngt2,Gria1,Gria2,Gria3,Gria4,Grik1,Grik2,Grik3,Grik4,Grik5,Grin1,Grin2a,Grin2b,Grin2c,Grin2d,Grin3a,Grin3b,Grm1,Grm2,Grm3,Grm4,Grm5,Grm7,Grm…
mmu04612	Antigen processing and presentation - Mus musculus (mouse)	0.99006	0.00994227	68	5348	B2m,Calr,Canx,Cd4,Cd74,Cd8a,Cd8b1,Ciita,Creb1,Ctsb,Ctsl,Ctss,H2-Aa,H2-Ab1,H2-Bl,H2-D1,H2-DMa,H2-DMb1,H2-DMb2,H2-Ea-ps,H2-Eb1,H2-K1,H2-M10.1,H2-M3,H2-M9,H2-Oa,H2-Ob,H2-Q10,H2-Q2,H2-Q6,H2-Q7,H2-Q8,H2-T10,H2-T22,H2-T23,H2-T24,H2-T3,H2-T9,Hsp90aa1,Hsp90ab1,Hspa1a,Hspa1b,Hspa1l,Hspa2,Hspa4,Hspa5,Hspa8,Ifi30,Ifng,Klrc1,Klrc2,Klrc3,Klrd1,Lgmn,Nfya,Nfyb,Nfyc,Pdia3,Psme1,Psme2,Psme3,Rfx5,Rfxank,Rfxap,Tap1…
mmu00534	Glycosaminoglycan biosynthesis - heparan sulfate - Mus musculus (mouse)	0.989928	0.0100753	25	5391	B3galt6,B3gat1,B3gat2,B3gat3,B4galt7,Ext1,Ext2,Extl1,Extl2,Extl3,Glce,Hs2st1,Hs3st1,Hs3st2,Hs3st3a1,Hs3st3b1,Hs3st5,Hs6st1,Hs6st2,Hs6st3,Ndst1,Ndst2,Ndst3,Ndst4,Xylt2
mmu04742	Taste transduction - Mus musculus (mouse)	0.989511	0.0104927	29	5387	Accn1,Adcy4,Adcy6,Adcy8,Cacna1a,Cacna1b,Gnas,Gnb1,Gnb3,Gng13,Gng3,Grm4,Itpr3,Kcnb1,Pde1a,Plcb2,Prkaca,Prkacb,Prkx,Scnn1a,Scnn1b,Scnn1g,Tas1r1,Tas1r2,Tas1r3,Tas2r105,Tas2r108,Tas2r119,Trpm5
mmu05218	Melanoma - Mus musculus (mouse)	0.988599	0.0114037	71	5345	Akt1,Akt2,Akt3,Araf,Bad,Braf,Ccnd1,Cdh1,Cdk4,Cdk6,Cdkn1a,Cdkn2a,E2f1,E2f2,E2f3,Egf,Egfr,Fgf1,Fgf10,Fgf11,Fgf12,Fgf13,Fgf14,Fgf15,Fgf16,Fgf17,Fgf18,Fgf2,Fgf20,Fgf21,Fgf22,Fgf23,Fgf3,Fgf4,Fgf5,Fgf6,Fgf7,Fgf8,Fgf9,Fgfr1,Hgf,Hras1,Igf1,Igf1r,Kras,Map2k1,Map2k2,Mapk1,Mapk3,Mdm2,Met,Mitf,Nras,Pdgfa,Pdgfb,Pdgfc,Pdgfd,Pdgfra,Pdgfrb,Pik3ca,Pik3cb,Pik3cd,Pik3cg,Pik3r1,Pik3r2,Pik3r3,Pik3r5,Pten,Raf1,Rb1,Trp…
mmu00330	Arginine and proline metabolism - Mus musculus (mouse)	0.0118078	0.988195	55	5361	Abp1,Acy1,Adc,Agmat,Aldh18a1,Aldh1a1,Aldh1b1,Aldh2,Aldh3a2,Aldh4a1,Aldh7a1,Aldh9a1,Amd1,Arg1,Arg2,Asl,Ass1,Carns1,Ckb,Ckm,Ckmt1,Ckmt2,Cps1,Dao,Gamt,Gatm,Gls,Gls2,Glud1,Glul,Got1,Got2,Lap3,Lcmt2,Maoa,Maob,Nags,Nos1,Nos2,Nos3,Oat,Odc1,Otc,P4ha1,P4ha2,P4ha3,Prodh,Prodh2,Pycr1,Pycr2,Pycrl,Sat1,Sat2,Sms,Srm
mmu00512	Mucin type O-Glycan biosynthesis - Mus musculus (mouse)	0.987946	0.0120584	25	5391	B3gnt6,B4galt5,C1galt1,C1galt1c1,Galnt1,Galnt10,Galnt11,Galnt12,Galnt13,Galnt14,Galnt2,Galnt3,Galnt4,Galnt6,Galnt7,Galntl1,Galntl2,Galntl4,Galntl5,Galntl6,Gcnt1,Gcnt3,St3gal1,St3gal2,St6galnac1
mmu05144	Malaria - Mus musculus (mouse)	0.986861	0.0131418	45	5371	Cd36,Cd40,Cd40lg,Cd81,Comp,Csf3,Darc,Gypa,Gypc,Hba-a2,Hbb-b1,Hbb-b2,Hgf,Icam1,Ifng,Il10,Il12a,Il18,Il1b,Il6,Itgal,Itgb2,Itgb2l,Lrp1,Met,Myd88,Pecam1,Sdc1,Sdc2,Sdc3,Sdc4,Sele,Selp,Tgfb1,Tgfb2,Tgfb3,Thbs1,Thbs2,Thbs3,Thbs4,Tlr2,Tlr4,Tlr9,Tnf,Vcam1
mmu04270	Vascular smooth muscle contraction - Mus musculus (mouse)	0.986844	0.0131579	115	5301	Acta2,Actg2,Adcy1,Adcy2,Adcy3,Adcy4,Adcy5,Adcy6,Adcy7,Adcy8,Adcy9,Adora2a,Adora2b,Adra1a,Adra1b,Agtr1a,Agtr1b,Araf,Arhgef1,Arhgef11,Arhgef12,Avpr1a,Avpr1b,Braf,Cacna1c,Cacna1d,Cacna1f,Cacna1s,Calcrl,Cald1,Calm1,Calm2,Calm3,Calm4,Calml3,Cyp4a10,Cyp4a12a,Cyp4a14,Cyp4a31,Ednra,Gna11,Gna12,Gna13,Gnaq,Gnas,Gucy1a2,Gucy1a3,Gucy1b3,Itpr1,Itpr2,Itpr3,Kcnma1,Kcnmb1,Kcnmb2,Kcnmb4,Kcnu1,Map2k1,Map2k2,Mapk1,…
mmu04730	Long-term depression - Mus musculus (mouse)	0.986091	0.0139116	70	5346	Araf,Braf,Cacna1a,Crh,Crhr1,Gna11,Gna12,Gna13,Gnai1,Gnai2,Gnai3,Gnao1,Gnaq,Gnas,Gnaz,Gria1,Gria2,Gria3,Grid2,Grm1,Grm5,Gsbs,Gucy1a2,Gucy1a3,Gucy1b3,Hras1,Igf1,Igf1r,Itpr1,Itpr2,Itpr3,Kras,Lyn,Map2k1,Map2k2,Mapk1,Mapk3,Nos1,Nras,Pla2g10,Pla2g12a,Pla2g12b,Pla2g1b,Pla2g2a,Pla2g2c,Pla2g2d,Pla2g2e,Pla2g2f,Pla2g3,Pla2g4a,Pla2g4b,Pla2g4d,Pla2g4e,Pla2g5,Pla2g6,Plcb1,Plcb2,Plcb3,Plcb4,Ppp2ca,Ppp2cb,Ppp2r1…
mmu00591	Linoleic acid metabolism - Mus musculus (mouse)	0.0140045	0.985999	41	5375	Akr1c6,Cyp1a2,Cyp2c29,Cyp2c37,Cyp2c38,Cyp2c39,Cyp2c44,Cyp2c50,Cyp2c54,Cyp2c55,Cyp2c65,Cyp2c68,Cyp2c70,Cyp2e1,Cyp2j13,Cyp2j5,Cyp2j6,Cyp2j9,Cyp3a11,Cyp3a13,Cyp3a16,Cyp3a25,Cyp3a41a,Cyp3a44,Pla2g10,Pla2g12a,Pla2g12b,Pla2g1b,Pla2g2a,Pla2g2c,Pla2g2d,Pla2g2e,Pla2g2f,Pla2g3,Pla2g4a,Pla2g4b,Pla2g4d,Pla2g4e,Pla2g5,Pla2g6,Plb1
mmu05330	Allograft rejection - Mus musculus (mouse)	0.985788	0.0142155	43	5373	Cd28,Cd40,Cd40lg,Cd80,Cd86,Fas,Fasl,Gzmb,H2-Aa,H2-Ab1,H2-Bl,H2-D1,H2-DMa,H2-DMb1,H2-DMb2,H2-Ea-ps,H2-Eb1,H2-K1,H2-M10.1,H2-M3,H2-M9,H2-Oa,H2-Ob,H2-Q10,H2-Q2,H2-Q6,H2-Q7,H2-Q8,H2-T10,H2-T22,H2-T23,H2-T24,H2-T3,H2-T9,Ifng,Il10,Il12a,Il12b,Il2,Il4,Il5,Prf1,Tnf
mmu04070	Phosphatidylinositol signaling system - Mus musculus (mouse)	0.985713	0.0142894	76	5340	Calm1,Calm2,Calm3,Calm4,Calml3,Cdipt,Cds1,Cds2,Dgka,Dgkb,Dgkd,Dgke,Dgkg,Dgkh,Dgki,Dgkq,Dgkz,Impa1,Impa2,Inpp1,Inpp4a,Inpp4b,Inpp5a,Inpp5b,Inpp5d,Inpp5e,Inpp5j,Inpp5k,Inppl1,Ippk,Itpk1,Itpka,Itpkb,Itpr1,Itpr2,Itpr3,Ocrl,Pi4k2a,Pi4k2b,Pi4ka,Pi4kb,Pik3c2a,Pik3c2g,Pik3c3,Pik3ca,Pik3cb,Pik3cd,Pik3cg,Pik3r1,Pik3r2,Pik3r3,Pik3r5,Pikfyve,Pip4k2a,Pip4k2b,Pip4k2c,Pip5k1a,Pip5k1b,Pip5k1c,Plcb1,Plcb2,Plcb3,P…
mmu05323	Rheumatoid arthritis - Mus musculus (mouse)	0.985414	0.0145883	81	5335	Acp5,Angpt1,Atp6ap1,Atp6v0a1,Atp6v0a2,Atp6v0a4,Atp6v0b,Atp6v0c,Atp6v0d1,Atp6v0d2,Atp6v0e,Atp6v0e2,Atp6v1a,Atp6v1b1,Atp6v1b2,Atp6v1c1,Atp6v1c2,Atp6v1d,Atp6v1e1,Atp6v1e2,Atp6v1f,Atp6v1g1,Atp6v1g2,Atp6v1h,Ccl20,Ccl3,Ccl5,Cd28,Cd80,Cd86,Csf1,Csf2,Ctla4,Ctsk,Ctsl,Cxcl12,Cxcl5,Flt1,Fos,H2-Aa,H2-Ab1,H2-DMa,H2-DMb1,H2-DMb2,H2-Ea-ps,H2-Eb1,H2-Oa,H2-Ob,Icam1,Ifng,Il11,Il15,Il17a,Il18,Il1a,Il1b,Il23a,Il6,It…
mmu05020	Prion diseases - Mus musculus (mouse)	0.985225	0.0147794	34	5382	Bax,C1qa,C1qb,C1qc,C6,C8a,C8b,C8g,C9,Casp12,Ccl5,Egr1,Elk1,Fyn,Hc,Hspa1a,Hspa5,Il1a,Il1b,Il6,Lamc1,Map2k1,Map2k2,Mapk1,Mapk3,Ncam1,Ncam2,Notch1,Prkaca,Prkacb,Prkx,Prnp,Sod1,Stip1
mmu03060	Protein export - Mus musculus (mouse)	0.0151814	0.984824	25	5391	Hspa5,Immp1l,Immp2l,Oxa1l,Sec11a,Sec11c,Sec61a1,Sec61a2,Sec61b,Sec61g,Sec62,Sec63,Spcs1,Spcs2,Spcs3,Srp14,Srp19,Srp54a,Srp54b,Srp54c,Srp68,Srp72,Srp9,Srpr,Srprb
mmu00260	Glycine, serine and threonine metabolism - Mus musculus (mouse)	0.0166671	0.983338	32	5384	Agxt,Agxt2,Alas1,Alas2,Aldh7a1,Aoc3,Bhmt,Cbs,Chdh,Cth,Dao,Dld,Dmgdh,Gamt,Gatm,Gcat,Gldc,Glyctk,Gnmt,Maoa,Maob,Phgdh,Pipox,Psat1,Psph,Sardh,Sds,Shmt1,Shmt2,Srr,Tdh,Tha1
mmu00120	Primary bile acid biosynthesis - Mus musculus (mouse)	0.019058	0.98095	15	5401	Acox2,Akr1d1,Amacr,Baat,Ch25h,Cyp27a1,Cyp39a1,Cyp46a1,Cyp7a1,Cyp7b1,Cyp8b1,Hsd17b4,Hsd3b7,Scp2,Slc27a5
mmu04260	Cardiac muscle contraction - Mus musculus (mouse)	0.978771	0.0212332	72	5344	Actc1,Atp1a1,Atp1a2,Atp1a3,Atp1a4,Atp1b1,Atp1b2,Atp1b3,Atp1b4,Atp2a2,Cacna1c,Cacna1d,Cacna1f,Cacna1s,Cacna2d1,Cacna2d2,Cacna2d3,Cacna2d4,Cacnb1,Cacnb2,Cacnb3,Cacnb4,Cacng1,Cacng2,Cacng3,Cacng4,Cacng5,Cacng6,Cacng7,Cacng8,Cox4i1,Cox4i2,Cox5a,Cox5b,Cox6a1,Cox6a2,Cox6b1,Cox6b2,Cox6c,Cox7a1,Cox7a2,Cox7a2l,Cox7b2,Cox7c,Cox8a,Cox8b,Cox8c,Cyc1,Fxyd2,Myh6,Myh7,Myl2,Myl3,Ryr2,Slc8a1,Slc9a1,Slc9a6,Tnnc1,Tn…
mmu05100	Bacterial invasion of epithelial cells - Mus musculus (mouse)	0.978578	0.0214258	67	5349	Actb,Actg1,Arhgap10,Arpc1a,Arpc1b,Arpc2,Arpc3,Arpc4,Arpc5,Arpc5l,Bcar1,Cav1,Cav2,Cav3,Cbl,Cblb,Cblc,Cd2ap,Cdc42,Cdh1,Clta,Cltb,Cltc,Crk,Crkl,Ctnna1,Ctnna2,Ctnna3,Ctnnb1,Cttn,Dnm1,Dnm1l,Dnm2,Dnm3,Dock1,Elmo1,Fn1,Gab1,Hcls1,Ilk,Itga5,Itgb1,Mad2l2,Met,Pik3ca,Pik3cb,Pik3cd,Pik3cg,Pik3r1,Pik3r2,Pik3r3,Pik3r5,Ptk2,Pxn,Rac1,Rhoa,Rhog,Shc1,Shc2,Shc3,Shc4,Src,Vcl,Was,Wasf1,Wasf2,Wasl
mmu00900	Terpenoid backbone biosynthesis - Mus musculus (mouse)	0.978025	0.0219836	14	5402	Acat1,Acat2,Dhdds,Fdps,Ggps1,Hmgcr,Hmgcs1,Hmgcs2,Idi1,Mvd,Mvk,Pdss1,Pdss2,Pmvk
mmu04940	Type I diabetes mellitus - Mus musculus (mouse)	0.977436	0.022569	50	5366	Cd28,Cd80,Cd86,Cpe,Fas,Fasl,Gad1,Gad2,Gzmb,H2-Aa,H2-Ab1,H2-Bl,H2-D1,H2-DMa,H2-DMb1,H2-DMb2,H2-Ea-ps,H2-Eb1,H2-K1,H2-M10.1,H2-M3,H2-M9,H2-Oa,H2-Ob,H2-Q10,H2-Q2,H2-Q6,H2-Q7,H2-Q8,H2-T10,H2-T22,H2-T23,H2-T24,H2-T3,H2-T9,Hspd1,Ica1,Ifng,Il12a,Il12b,Il1a,Il1b,Il2,Ins1,Ins2,Lta,Prf1,Ptprn,Ptprn2,Tnf
mmu04622	RIG-I-like receptor signaling pathway - Mus musculus (mouse)	0.976817	0.0231875	65	5351	Atg12,Atg5,Azi2,Casp8,Chuk,Cxcl10,Cyld,D1Pas1,Dak,Ddx3x,Ddx3y,Ddx58,Dhx58,Fadd,Gm12597,Ifih1,Ifna1,Ifna11,Ifna12,Ifna2,Ifna4,Ifna5,Ifna6,Ifna7,Ifna9,Ifnab,Ifnb1,Ikbkb,Ikbke,Ikbkg,Il12a,Il12b,Irf3,Irf7,Isg15,Map3k1,Map3k7,Mapk10,Mapk11,Mapk12,Mapk13,Mapk14,Mapk8,Mapk9,Mavs,Nfkb1,Nfkbia,Nfkbib,Nlrx1,Otud5,Pin1,Rela,Ripk1,Rnf125,Sike1,Tank,Tbk1,Tbkbp1,Tmem173,Tnf,Tradd,Traf2,Traf3,Traf6,Trim25
mmu00511	Other glycan degradation - Mus musculus (mouse)	0.0236677	0.976341	16	5400	Aga,Engase,Fuca1,Fuca2,Gba,Glb1,Hexa,Hexb,Hexdc,Man2b1,Man2b2,Man2c1,Manba,Neu1,Neu2,Neu3
mmu04320	Dorso-ventral axis formation - Mus musculus (mouse)	0.976212	0.0237961	22	5394	Cpeb1,Egfr,Ets1,Ets2,Etv6,Fmn2,Grb2,Kras,Map2k1,Mapk1,Mapk3,Notch1,Notch2,Notch3,Notch4,Piwil1,Piwil2,Piwil4,Sos1,Sos2,Spire1,Spire2
mmu05310	Asthma - Mus musculus (mouse)	0.975675	0.0243323	24	5392	Ccl11,Cd40,Cd40lg,Epx,Fcer1a,Fcer1g,H2-Aa,H2-Ab1,H2-DMa,H2-DMb1,H2-DMb2,H2-Ea-ps,H2-Eb1,H2-Oa,H2-Ob,Il10,Il13,Il3,Il4,Il5,Il9,Ms4a2,Prg2,Tnf
mmu05332	Graft-versus-host disease - Mus musculus (mouse)	0.974143	0.0258627	45	5371	Cd28,Cd80,Cd86,Fas,Fasl,Gzmb,H2-Aa,H2-Ab1,H2-Bl,H2-D1,H2-DMa,H2-DMb1,H2-DMb2,H2-Ea-ps,H2-Eb1,H2-K1,H2-M10.1,H2-M3,H2-M9,H2-Oa,H2-Ob,H2-Q10,H2-Q2,H2-Q6,H2-Q7,H2-Q8,H2-T10,H2-T22,H2-T23,H2-T24,H2-T3,H2-T9,Ifng,Il1a,Il1b,Il2,Il6,Klra1,Klra3,Klra7,Klra9,Klrc1,Klrd1,Prf1,Tnf
mmu04740	Olfactory transduction - Mus musculus (mouse)	0.973224	0.0267812	68	5348	Adcy3,Adrbk2,Arrb2,Calm1,Calm2,Calm3,Calm4,Calml3,Camk2a,Camk2b,Camk2d,Camk2g,Clca1,Clca2,Clca3,Clca4,Clca5,Clca6,Cnga4,Cngb1,Gnal,Guca1a,Guca1b,Olfr1264,Olfr140,Olfr15,Olfr1507,Olfr1508,Olfr1509,Olfr154,Olfr155,Olfr156,Olfr157,Olfr159,Olfr16,Olfr160,Olfr17,Olfr2,Olfr315,Olfr480,Olfr49,Olfr544,Olfr558,Olfr64,Olfr65,Olfr658,Olfr66,Olfr67,Olfr672,Olfr68,Olfr69,Olfr690,Olfr70,Olfr701,Olfr71,Olfr73,O…
mmu00910	Nitrogen metabolism - Mus musculus (mouse)	0.0282334	0.971775	22	5394	Asns,Car1,Car12,Car13,Car14,Car15,Car2,Car3,Car4,Car5a,Car5b,Car6,Car7,Car8,Car9,Cps1,Cth,Gls,Gls2,Glud1,Glul,Hal
mmu00601	Glycosphingolipid biosynthesis - lacto and neolacto series - Mus musculus (mouse)	0.971056	0.0289526	25	5391	Abo,B3galt1,B3galt2,B3galt5,B3gnt1,B3gnt2,B3gnt3,B3gnt4,B3gnt5,B4galt1,B4galt2,B4galt3,B4galt4,Fut1,Fut2,Fut4,Fut7,Fut9,Gcnt2,Ggta1,Sec1,St3gal3,St3gal4,St3gal6,St8sia1
mmu04623	Cytosolic DNA-sensing pathway - Mus musculus (mouse)	0.969851	0.0301543	59	5357	Adar,Aim2,Casp1,Ccl4,Ccl5,Chuk,Cxcl10,Ddx58,Gm10774,Gm12597,Ifi202b,Ifna1,Ifna11,Ifna12,Ifna2,Ifna4,Ifna5,Ifna6,Ifna7,Ifna9,Ifnab,Ifnb1,Ikbkb,Ikbke,Ikbkg,Il18,Il1b,Il33,Il6,Irf3,Irf7,Mavs,Nfkb1,Nfkbia,Nfkbib,Polr1c,Polr1d,Polr2e,Polr2f,Polr2h,Polr2l,Polr3a,Polr3b,Polr3c,Polr3d,Polr3e,Polr3f,Polr3g,Polr3gl,Polr3h,Polr3k,Pycard,Rela,Ripk1,Ripk3,Tbk1,Tmem173,Trex1,Zbp1
mmu00240	Pyrimidine metabolism - Mus musculus (mouse)	0.0349576	0.965047	96	5320	Ak3,Cad,Cant1,Cda,Cmpk1,Cmpk2,Ctps,Ctps2,Dck,Dctd,Dhodh,Dpyd,Dpys,Dtymk,Dut,Entpd1,Entpd3,Entpd4,Entpd5,Entpd6,Entpd8,Gm10774,Itpa,Nme1,Nme2,Nme3,Nme4,Nme5,Nme6,Nme7,Nt5c,Nt5c1b,Nt5c2,Nt5c3,Nt5e,Nt5m,Nudt2,Pnp,Pnp2,Pnpt1,Pola1,Pola2,Pold1,Pold2,Pold3,Pold4,Pole,Pole2,Pole3,Pole4,Polr1a,Polr1b,Polr1c,Polr1d,Polr1e,Polr2a,Polr2b,Polr2c,Polr2d,Polr2e,Polr2f,Polr2g,Polr2h,Polr2i,Polr2j,Polr2l,Polr3a,…
mmu03020	RNA polymerase - Mus musculus (mouse)	0.0361272	0.963882	29	5387	Gm10774,Polr1a,Polr1b,Polr1c,Polr1d,Polr1e,Polr2a,Polr2b,Polr2c,Polr2d,Polr2e,Polr2f,Polr2g,Polr2h,Polr2i,Polr2j,Polr2l,Polr3a,Polr3b,Polr3c,Polr3d,Polr3e,Polr3f,Polr3g,Polr3gl,Polr3h,Polr3k,Twistnb,Znrd1
mmu04744	Phototransduction - Mus musculus (mouse)	0.959237	0.0407745	24	5392	Arrb1,Arrb2,Calm1,Calm2,Calm3,Calm4,Calml3,Cnga1,Cngb1,Gnat1,Gnat2,Gnb1,Gngt1,Grk1,Guca1a,Guca1b,Gucy2e,Pde6a,Pde6b,Pde6g,Rcvrn,Rgs9,Rho,Slc24a1
mmu04660	T cell receptor signaling pathway - Mus musculus (mouse)	0.958085	0.0419204	108	5308	1500003O03Rik,2010110P09Rik,Akt1,Akt2,Akt3,Bcl10,Card11,Cbl,Cblb,Cblc,Cd247,Cd28,Cd3d,Cd3e,Cd3g,Cd4,Cd40lg,Cd8a,Cd8b1,Cdc42,Cdk4,Chuk,Csf2,Ctla4,Dlg1,Fos,Fyn,Grap2,Grb2,Gsk3b,Hras1,Icos,Ifng,Ikbkb,Ikbkg,Il10,Il2,Il4,Il5,Itk,Jun,Kras,Lat,Lck,Lcp2,Malt1,Map2k1,Map2k2,Map2k7,Map3k14,Map3k7,Map3k8,Mapk1,Mapk11,Mapk12,Mapk13,Mapk14,Mapk3,Mapk9,Nck1,Nck2,Nfat5,Nfatc1,Nfatc2,Nfatc3,Nfatc4,Nfkb1,Nfkbia,N…
mmu04145	Phagosome - Mus musculus (mouse)	0.958066	0.0419389	157	5259	5430435G22Rik,Actb,Actg1,Atp6ap1,Atp6v0a1,Atp6v0a2,Atp6v0a4,Atp6v0b,Atp6v0c,Atp6v0d1,Atp6v0d2,Atp6v0e,Atp6v0e2,Atp6v1a,Atp6v1b1,Atp6v1b2,Atp6v1c1,Atp6v1c2,Atp6v1d,Atp6v1e1,Atp6v1e2,Atp6v1f,Atp6v1g1,Atp6v1g2,Atp6v1h,C1ra,C3,Calr,Canx,Cd14,Cd209a,Cd209b,Cd209c,Cd209d,Cd209e,Cd209f,Cd209g,Cd36,Clec7a,Colec11,Colec12,Comp,Coro1a,Ctsl,Ctss,Cyba,Cybb,Dync1h1,Dync1i1,Dync1i2,Dync1li1,Dync1li2,Dync2h1,Ee…
mmu00051	Fructose and mannose metabolism - Mus musculus (mouse)	0.0426203	0.957389	38	5378	9630033F20Rik,Akr1b3,Akr1b7,Akr1b8,Akr1c6,Aldoa,Aldob,Aldoc,Fbp1,Fbp2,Fpgt,Fuk,Gmds,Gmppa,Gmppb,Hk1,Hk2,Hk3,Hkdc1,Khk,Mpi,Mtmr1,Mtmr2,Mtmr6,Mtmr7,Pfkfb1,Pfkfb2,Pfkfb3,Pfkfb4,Pfkl,Pfkm,Pfkp,Phpt1,Pmm1,Pmm2,Sord,Tpi1,Tsta3
mmu00130	Ubiquinone and other terpenoid-quinone biosynthesis - Mus musculus (mouse)	0.0498686	0.950156	7	5409	Coq2,Coq3,Coq5,Coq6,Coq7,Hpd,Tat
mmu04971	Gastric acid secretion - Mus musculus (mouse)	0.943076	0.0569327	72	5344	Actb,Adcy1,Adcy2,Adcy3,Adcy4,Adcy5,Adcy6,Adcy7,Adcy8,Adcy9,Atp1a1,Atp1a2,Atp1a3,Atp1a4,Atp1b1,Atp1b2,Atp1b3,Atp1b4,Atp4a,Atp4b,Calm1,Calm2,Calm3,Calm4,Calml3,Camk2a,Camk2b,Camk2d,Camk2g,Car2,Cckbr,Cftr,Chrm3,Ezr,Gast,Gnai1,Gnai2,Gnai3,Gnaq,Gnas,Hrh2,Itpr1,Itpr2,Itpr3,Kcne2,Kcnj1,Kcnj10,Kcnj15,Kcnj16,Kcnj2,Kcnk10,Kcnk2,Kcnq1,Mylk,Mylk2,Mylk3,Plcb1,Plcb2,Plcb3,Plcb4,Prkaca,Prkacb,Prkca,Prkcb,Prkcc,…
mmu04330	Notch signaling pathway - Mus musculus (mouse)	0.934275	0.0657371	48	5368	Adam17,Aph1a,Aph1b,Aph1c,Cir1,Crebbp,Ctbp1,Ctbp2,Dll1,Dll3,Dll4,Dtx1,Dtx2,Dtx3,Dtx3l,Dtx4,Dvl1,Dvl2,Dvl3,Ep300,Hdac1,Hdac2,Hes1,Hes5,Jag1,Jag2,Kat2a,Kat2b,Lfng,Maml1,Maml2,Mfng,Ncor2,Ncstn,Notch1,Notch2,Notch3,Notch4,Numb,Numbl,Psen1,Psen2,Psenen,Ptcra,Rbpj,Rbpjl,Rfng,Snw1
mmu00520	Amino sugar and nucleotide sugar metabolism - Mus musculus (mouse)	0.0661966	0.933815	49	5367	Amdhd2,Chi3l1,Chia,Chit1,Cmah,Cmas,Cyb5r1,Cyb5r2,Cyb5r3,Fpgt,Fuk,Gale,Galk1,Galk2,Galt,Gck,Gfpt1,Gfpt2,Gmds,Gmppa,Gmppb,Gne,Gnpda1,Gnpda2,Gnpnat1,Gpi1,Hexa,Hexb,Hk1,Hk2,Hk3,Hkdc1,Mpi,Nagk,Nanp,Nans,Npl,Pgm1,Pgm2,Pgm3,Pmm1,Pmm2,Renbp,Tsta3,Uap1,Uap1l1,Ugdh,Ugp2,Uxs1
mmu00514	Other types of O-glycan biosynthesis - Mus musculus (mouse)	0.0712175	0.928796	43	5373	B3galtl,B4galt1,B4galt2,B4galt3,Chst10,Fut4,Fut7,Fut9,Glt25d1,Glt25d2,Gxylt1,Gxylt2,Lfng,Mfng,Mgat5b,Ogt,Plod3,Pofut1,Pofut2,Poglut1,Pomgnt1,Pomt1,Pomt2,Rfng,St3gal3,St6gal1,St6gal2,Ugt1a1,Ugt1a10,Ugt1a2,Ugt1a5,Ugt1a6a,Ugt1a6b,Ugt1a7c,Ugt1a9,Ugt2a1,Ugt2a2,Ugt2a3,Ugt2b1,Ugt2b34,Ugt2b36,Ugt2b38,Ugt2b5
mmu04350	TGF-beta signaling pathway - Mus musculus (mouse)	0.927063	0.0729471	82	5334	Acvr1,Acvr1c,Acvr2a,Acvr2b,Amh,Amhr2,Bmp2,Bmp4,Bmp5,Bmp6,Bmp7,Bmp8a,Bmp8b,Bmpr1a,Bmpr1b,Bmpr2,Cdkn2b,Chrd,Comp,Crebbp,Cul1,Dcn,E2f4,E2f5,Ep300,Fst,Gdf5,Id1,Id2,Id3,Id4,Ifng,Inhba,Inhbb,Inhbc,Inhbe,Lefty1,Lefty2,Ltbp1,Mapk1,Mapk3,Myc,Nodal,Nog,Pitx2,Ppp2ca,Ppp2cb,Ppp2r1a,Ppp2r1b,Rbl1,Rbl2,Rbx1,Rhoa,Rock1,Rock2,Rps6kb1,Rps6kb2,Skp1a,Smad1,Smad2,Smad3,Smad4,Smad5,Smad6,Smad7,Smad9,Smurf1,Smurf2,Sp1,…
mmu00062	Fatty acid elongation in mitochondria - Mus musculus (mouse)	0.0734808	0.926551	8	5408	Acaa2,Echs1,Hadh,Hadha,Hadhb,Mecr,Ppt1,Ppt2
mmu04140	Regulation of autophagy - Mus musculus (mouse)	0.925665	0.0743505	33	5383	Atg12,Atg3,Atg4a,Atg4b,Atg4c,Atg4d,Atg5,Atg7,Becn1,Gabarap,Gabarapl1,Gabarapl2,Gm12597,Ifna1,Ifna11,Ifna12,Ifna2,Ifna4,Ifna5,Ifna6,Ifna7,Ifna9,Ifnab,Ifng,Ins1,Ins2,Pik3c3,Pik3r4,Prkaa1,Prkaa2,Ulk1,Ulk2,Ulk3
mmu05322	Systemic lupus erythematosus - Mus musculus (mouse)	0.925021	0.0749879	99	5317	1700012L04Rik,1700014N06Rik,1700024P04Rik,Actn1,Actn2,Actn3,Actn4,C1qa,C1qb,C1qc,C1ra,C1s,C2,C3,C4b,C6,C8a,C8b,C8g,C9,Cd28,Cd40,Cd40lg,Cd80,Cd86,Ctsg,Elane,Fcgr1,Fcgr2b,Fcgr3,Fcgr4,Gm12657,Gm14474,Gm14484,Gm14501,Grin2a,Grin2b,H2-Aa,H2-Ab1,H2-DMa,H2-DMb1,H2-DMb2,H2-Ea-ps,H2-Eb1,H2-Oa,H2-Ob,H2afb1,H2afj,H2afv,H2afx,H2afy,H2afy2,H2afz,H3f3a,H3f3b,Hc,Hist1h2ao,Hist1h2bc,Hist1h2be,Hist1h2bl,Hist1h2bm…
mmu00061	Fatty acid biosynthesis - Mus musculus (mouse)	0.0774488	0.922589	6	5410	Acaca,Acacb,Fasn,Mcat,Olah,Oxsm
mmu00562	Inositol phosphate metabolism - Mus musculus (mouse)	0.919173	0.0808398	56	5360	Aldh6a1,Cdipt,Impa1,Impa2,Inpp1,Inpp4a,Inpp4b,Inpp5a,Inpp5b,Inpp5e,Inpp5j,Inpp5k,Inppl1,Ipmk,Ippk,Isyna1,Itpk1,Itpka,Itpkb,Minpp1,Miox,Ocrl,Pi4k2a,Pi4k2b,Pi4ka,Pi4kb,Pik3c2a,Pik3c2g,Pik3c3,Pik3ca,Pik3cb,Pik3cd,Pik3cg,Pikfyve,Pip4k2a,Pip4k2b,Pip4k2c,Pip5k1a,Pip5k1b,Pip5k1c,Pip5kl1,Plcb1,Plcb2,Plcb3,Plcb4,Plcd1,Plcd3,Plcd4,Plce1,Plcg1,Plcg2,Plcz1,Pten,Synj1,Synj2,Tpi1
mmu04960	Aldosterone-regulated sodium reabsorption - Mus musculus (mouse)	0.916989	0.083026	44	5372	Atp1a1,Atp1a2,Atp1a3,Atp1a4,Atp1b1,Atp1b2,Atp1b3,Atp1b4,Fxyd2,Fxyd4,Hsd11b1,Hsd11b2,Igf1,Ins1,Ins2,Insr,Irs1,Irs2,Irs3,Irs4,Kcnj1,Kras,Mapk1,Mapk3,Nedd4l,Nr3c2,Pdpk1,Pik3ca,Pik3cb,Pik3cd,Pik3cg,Pik3r1,Pik3r2,Pik3r3,Pik3r5,Prkca,Prkcb,Prkcc,Scnn1a,Scnn1b,Scnn1g,Sfn,Sgk1,Slc9a3r2
mmu04722	Neurotrophin signaling pathway - Mus musculus (mouse)	0.913724	0.0862848	128	5288	Abl1,Akt1,Akt2,Akt3,Arhgdia,Arhgdib,Atf4,Bad,Bax,Bcl2,Bdnf,Braf,Calm1,Calm2,Calm3,Calm4,Calml3,Camk2a,Camk2b,Camk2d,Camk2g,Camk4,Cdc42,Crk,Crkl,Fasl,Foxo3,Frs2,Gab1,Grb2,Gsk3b,Hras1,Ikbkb,Irak1,Irak2,Irak3,Irak4,Irs1,Irs2,Irs3,Irs4,Jun,Kidins220,Kras,Maged1,Map2k1,Map2k2,Map2k5,Map2k7,Map3k1,Map3k3,Map3k5,Mapk1,Mapk10,Mapk11,Mapk12,Mapk13,Mapk14,Mapk3,Mapk7,Mapk8,Mapk9,Mapkapk2,Matk,Nfkb1,Nfkbia,…
mmu04122	Sulfur relay system - Mus musculus (mouse)	0.0869758	0.913056	10	5406	Ctu1,Ctu2,Mocs1,Mocs2,Mocs3,Mpst,Nfs1,Trmu,Tst,Urm1
mmu00250	Alanine, aspartate and glutamate metabolism - Mus musculus (mouse)	0.099669	0.900351	33	5383	Abat,Acy3,Adsl,Adss,Adssl1,Agxt,Agxt2,Aldh4a1,Aldh5a1,Asl,Asns,Aspa,Ass1,Cad,Cps1,Ddo,Gad1,Gad2,Gfpt1,Gfpt2,Gls,Gls2,Glud1,Glul,Got1,Got2,Gpt,Gpt2,Il4i1,Lao1,Nit2,Nup62-il4i1,Ppat
mmu04115	p53 signaling pathway - Mus musculus (mouse)	0.102547	0.897467	67	5349	Apaf1,Atm,Atr,Bai1,Bax,Bbc3,Bid,Casp3,Casp8,Casp9,Ccnb1,Ccnb2,Ccnb3,Ccnd1,Ccnd2,Ccnd3,Ccne1,Ccne2,Ccng1,Ccng2,Cd82,Cdk1,Cdk2,Cdk4,Cdk6,Cdkn1a,Cdkn2a,Chek1,Chek2,Cycs,Cyct,Ddb2,Ei24,Fas,Gadd45a,Gadd45b,Gadd45g,Gtse1,Igf1,Igfbp3,Lrdd,Mdm2,Mdm4,Perp,Pmaip1,Ppm1d,Pten,Rchy1,Rfwd2,Rprm,Rrm2,Rrm2b,Serpinb5,Serpine1,Sesn1,Sesn2,Sesn3,Sfn,Shisa5,Siah1a,Siah1b,Steap3,Thbs1,Trp53,Trp73,Tsc2,Zmat3
mmu04920	Adipocytokine signaling pathway - Mus musculus (mouse)	0.107496	0.892518	69	5347	Acacb,Acsbg1,Acsbg2,Acsl1,Acsl3,Acsl4,Acsl5,Acsl6,Adipoq,Adipor1,Adipor2,Agrp,Akt1,Akt2,Akt3,Camkk1,Camkk2,Cd36,Chuk,Cpt1a,Cpt1b,Cpt1c,G6pc,Ikbkb,Ikbkg,Irs1,Irs2,Irs3,Irs4,Jak2,Lep,Lepr,Mapk10,Mapk8,Mapk9,Mtor,Nfkb1,Nfkbia,Nfkbib,Nfkbie,Npy,Pck1,Pck2,Pomc,Ppara,Ppargc1a,Prkaa1,Prkaa2,Prkab1,Prkab2,Prkag1,Prkag2,Prkag3,Prkcq,Ptpn11,Rela,Rxra,Rxrb,Rxrg,Slc2a1,Slc2a4,Socs3,Stat3,Stk11,Tnf,Tnfrsf1a,T…
mmu00340	Histidine metabolism - Mus musculus (mouse)	0.108737	0.891286	28	5388	Abp1,Acy3,Aldh1a1,Aldh1a3,Aldh1b1,Aldh2,Aldh3a1,Aldh3a2,Aldh3b1,Aldh3b2,Aldh7a1,Aldh9a1,Amdhd1,Aspa,Carns1,Cndp1,Ddc,Ftcd,Hal,Hdc,Hemk1,Hnmt,Maoa,Maob,Mettl2,Mettl6,Uroc1,Wbscr22
mmu00450	Selenocompound metabolism - Mus musculus (mouse)	0.109604	0.890426	17	5399	Ccbl1,Ccbl2,Cth,Inmt,Mars,Mars2,Mtr,Papss1,Papss2,Pstk,Scly,Sephs1,Sephs2,Sepsecs,Txnrd1,Txnrd2,Txnrd3
mmu01040	Biosynthesis of unsaturated fatty acids - Mus musculus (mouse)	0.117005	0.883021	24	5392	Acaa1a,Acaa1b,Acot1,Acot2,Acot3,Acot4,Acot5,Acot7,Acox1,Acox3,Baat,Elovl2,Elovl5,Elovl6,Fads1,Fads2,Hadha,Hsd17b12,Pecr,Ptplb,Scd1,Scd2,Scd3,Tecr
mmu00270	Cysteine and methionine metabolism - Mus musculus (mouse)	0.118783	0.881238	37	5379	Adi1,Ahcy,Ahcyl1,Ahcyl2,Amd1,Apip,Bhmt,Cbs,Cdo1,Cth,Dnmt1,Dnmt3a,Dnmt3b,Dnmt3l,Enoph1,Got1,Got2,Il4i1,Lao1,Ldha,Ldhal6b,Ldhb,Ldhc,Mat1a,Mat2a,Mat2b,Mpst,Mri1,Mtap,Mtr,Nup62-il4i1,Sds,Sms,Srm,Tat,Trdmt1,Tst
mmu00592	alpha-Linolenic acid metabolism - Mus musculus (mouse)	0.12137	0.878659	20	5396	Acox1,Acox3,Fads2,Pla2g10,Pla2g12a,Pla2g12b,Pla2g1b,Pla2g2a,Pla2g2c,Pla2g2d,Pla2g2e,Pla2g2f,Pla2g3,Pla2g4a,Pla2g4b,Pla2g4d,Pla2g4e,Pla2g5,Pla2g6,Plb1
mmu04912	GnRH signaling pathway - Mus musculus (mouse)	0.876975	0.123038	97	5319	Adcy1,Adcy2,Adcy3,Adcy4,Adcy5,Adcy6,Adcy7,Adcy8,Adcy9,Atf4,Cacna1c,Cacna1d,Cacna1f,Cacna1s,Calm1,Calm2,Calm3,Calm4,Calml3,Camk2a,Camk2b,Camk2d,Camk2g,Cdc42,Cga,Egfr,Elk1,Fshb,Gna11,Gnaq,Gnas,Gnrhr,Grb2,Hbegf,Hras1,Itpr1,Itpr2,Itpr3,Jun,Kras,Lhb,Map2k1,Map2k2,Map2k3,Map2k4,Map2k6,Map2k7,Map3k1,Map3k2,Map3k3,Map3k4,Mapk1,Mapk10,Mapk11,Mapk12,Mapk13,Mapk14,Mapk3,Mapk7,Mapk8,Mapk9,Mmp14,Mmp2,Nras,Pla…
mmu04141	Protein processing in endoplasmic reticulum - Mus musculus (mouse)	0.124533	0.875477	161	5255	Amfr,Atf4,Atf6,Atf6b,Atxn3,Bag1,Bag2,Bak1,Bax,Bcap31,Bcl2,Calr,Canx,Capn1,Capn2,Casp12,Ckap4,Cryaa,Cryab,Cul1,Dad1,Ddit3,Ddost,Derl1,Derl2,Derl3,Dnaja1,Dnaja2,Dnajb1,Dnajb11,Dnajb12,Dnajb2,Dnajc1,Dnajc10,Dnajc3,Dnajc5,Dnajc5b,Dnajc5g,Edem1,Edem2,Edem3,Eif2ak1,Eif2ak2,Eif2ak3,Eif2ak4,Eif2s1,Erlec1,Ern1,Ero1l,Ero1lb,Erp29,Fbxo2,Fbxo6,Ganab,H47,Herpud1,Hsp90aa1,Hsp90ab1,Hsp90b1,Hspa1a,Hspa1b,Hspa1l,…
mmu00010	Glycolysis or Gluconeogenesis - Mus musculus (mouse)	0.129608	0.870409	61	5355	Acss1,Acss2,Adh1,Adh4,Adh5,Adh7,Adpgk,Akr1a4,Aldh1a1,Aldh1a3,Aldh1b1,Aldh2,Aldh3a1,Aldh3a2,Aldh3b1,Aldh3b2,Aldh7a1,Aldh9a1,Aldoa,Aldob,Aldoc,Bpgm,Dlat,Dld,Eno1,Eno2,Eno3,Fbp1,Fbp2,G6pc,Galm,Gapdh,Gapdhs,Gck,Gm5506,Gpi1,Hk1,Hk2,Hk3,Hkdc1,Ldha,Ldhal6b,Ldhb,Ldhc,Pck1,Pck2,Pdha1,Pdha2,Pdhb,Pfkl,Pfkm,Pfkp,Pgam1,Pgam2,Pgk1,Pgk2,Pgm1,Pgm2,Pklr,Pkm2,Tpi1
mmu05214	Glioma - Mus musculus (mouse)	0.869993	0.130024	64	5352	Akt1,Akt2,Akt3,Araf,Braf,Calm1,Calm2,Calm3,Calm4,Calml3,Camk2a,Camk2b,Camk2d,Camk2g,Ccnd1,Cdk4,Cdk6,Cdkn1a,Cdkn2a,E2f1,E2f2,E2f3,Egf,Egfr,Grb2,Hras1,Igf1,Igf1r,Kras,Map2k1,Map2k2,Mapk1,Mapk3,Mdm2,Mtor,Nras,Pdgfa,Pdgfb,Pdgfra,Pdgfrb,Pik3ca,Pik3cb,Pik3cd,Pik3cg,Pik3r1,Pik3r2,Pik3r3,Pik3r5,Plcg1,Plcg2,Prkca,Prkcb,Prkcc,Pten,Raf1,Rb1,Shc1,Shc2,Shc3,Shc4,Sos1,Sos2,Tgfa,Trp53
mmu00310	Lysine degradation - Mus musculus (mouse)	0.130559	0.86946	49	5367	Aadat,Aass,Acat1,Acat2,Aldh1a1,Aldh1b1,Aldh2,Aldh3a2,Aldh7a1,Aldh9a1,Ash1l,Bbox1,Dlst,Dot1l,Echs1,Ehhadh,Ehmt1,Ehmt2,Gcdh,Glt25d1,Glt25d2,Hadh,Hadha,Mll1,Mll2,Mll3,Mll5,Nsd1,Ogdh,Pipox,Plod1,Plod2,Plod3,Setd1a,Setd1b,Setd2,Setd7,Setd8,Setdb1,Setdb2,Setmar,Suv39h1,Suv39h2,Suv420h1,Suv420h2,Tmlhe,Wbp7,Whsc1,Whsc1l1
mmu00400	Phenylalanine, tyrosine and tryptophan biosynthesis - Mus musculus (mouse)	0.866265	0.133787	7	5409	Got1,Got2,Il4i1,Lao1,Nup62-il4i1,Pah,Tat
mmu05215	Prostate cancer - Mus musculus (mouse)	0.858114	0.141901	89	5327	Akt1,Akt2,Akt3,Ar,Araf,Atf4,Bad,Bcl2,Braf,Casp9,Ccnd1,Ccne1,Ccne2,Cdk2,Cdkn1a,Cdkn1b,Chuk,Creb1,Creb3,Creb3l1,Creb3l2,Creb3l3,Creb3l4,Creb5,Crebbp,Ctnnb1,E2f1,E2f2,E2f3,Egf,Egfr,Ep300,Erbb2,Fgfr1,Fgfr2,Foxo1,Grb2,Gsk3b,Gstp1,Hras1,Hsp90aa1,Hsp90ab1,Hsp90b1,Igf1,Igf1r,Ikbkb,Ikbkg,Ins1,Ins2,Insrr,Kras,Lef1,Map2k1,Map2k2,Mapk1,Mapk3,Mdm2,Mtor,Nfkb1,Nfkbia,Nkx3-1,Nras,Pdgfa,Pdgfb,Pdgfc,Pdgfd,Pdgfra,P…
mmu00230	Purine metabolism - Mus musculus (mouse)	0.144096	0.855916	159	5257	1190003J15Rik,2310004I24Rik,Ada,Adcy1,Adcy10,Adcy2,Adcy3,Adcy4,Adcy5,Adcy6,Adcy7,Adcy8,Adcy9,Adk,Adsl,Adss,Adssl1,Ak1,Ak2,Ak4,Ak5,Ak7,Allc,Ampd1,Ampd2,Ampd3,Aprt,Atic,Cant1,Dck,Dguok,Enpp1,Enpp3,Entpd1,Entpd2,Entpd3,Entpd4,Entpd5,Entpd6,Entpd8,Fhit,Gart,Gda,Gm10774,Gmpr,Gmpr2,Gmps,Gucy1a2,Gucy1a3,Gucy1b3,Gucy2c,Gucy2e,Guk1,Hprt,Impdh1,Impdh2,Itpa,Nme1,Nme2,Nme3,Nme4,Nme5,Nme6,Nme7,Npr1,Npr2,Nt5c,…
mmu00072	Synthesis and degradation of ketone bodies - Mus musculus (mouse)	0.850165	0.149885	9	5407	Acat1,Acat2,Bdh1,Bdh2,Hmgcl,Hmgcs1,Hmgcs2,Oxct1,Oxct2a
mmu00380	Tryptophan metabolism - Mus musculus (mouse)	0.155121	0.844903	42	5374	Aadat,Aanat,Abp1,Acat1,Acat2,Afmid,Aldh1a1,Aldh1b1,Aldh2,Aldh3a2,Aldh7a1,Aldh9a1,Aox1,Cat,Ccbl1,Ccbl2,Cyp1a1,Cyp1a2,Cyp1b1,Ddc,Echs1,Ehhadh,Gcdh,Haao,Hadh,Hadha,Ido1,Ido2,Il4i1,Inmt,Kmo,Kynu,Lao1,Maoa,Maob,Nup62-il4i1,Ogdh,Tdo2,Tph1,Tph2,Wars,Wars2
mmu00030	Pentose phosphate pathway - Mus musculus (mouse)	0.157264	0.842765	28	5388	Aldoa,Aldob,Aldoc,Dera,Fbp1,Fbp2,G6pd2,G6pdx,Gpi1,H6pd,Pfkl,Pfkm,Pfkp,Pgd,Pgls,Pgm1,Pgm2,Prps1,Prps1l1,Prps2,Rbks,Rgn,Rpe,Rpia,Taldo1,Tkt,Tktl1,Tktl2
mmu05221	Acute myeloid leukemia - Mus musculus (mouse)	0.835913	0.164108	57	5359	Akt1,Akt2,Akt3,Araf,Bad,Braf,Ccna1,Ccnd1,Cebpa,Chuk,Eif4ebp1,Flt3,Grb2,Hras1,Ikbkb,Ikbkg,Jup,Kit,Kras,Lef1,Map2k1,Map2k2,Mapk1,Mapk3,Mtor,Myc,Nfkb1,Nras,Pik3ca,Pik3cb,Pik3cd,Pik3cg,Pik3r1,Pik3r2,Pik3r3,Pik3r5,Pim1,Pim2,Pml,Ppard,Raf1,Rara,Rela,Rps6kb1,Rps6kb2,Runx1,Runx1t1,Sfpi1,Sos1,Sos2,Stat3,Stat5a,Stat5b,Tcf7,Tcf7l1,Tcf7l2,Zbtb16
mmu00290	Valine, leucine and isoleucine biosynthesis - Mus musculus (mouse)	0.165361	0.834687	11	5405	Bcat1,Bcat2,Iars,Iars2,Lars,Lars2,Pdha1,Pdha2,Pdhb,Vars,Vars2
mmu05143	African trypanosomiasis - Mus musculus (mouse)	0.830481	0.169548	32	5384	Apoa1,F2rl1,Fas,Fasl,Gnaq,Hba-a2,Hbb-b1,Hbb-b2,Icam1,Ido1,Ido2,Ifng,Il10,Il12a,Il12b,Il18,Il1b,Il6,Lama4,Myd88,Plcb1,Plcb2,Plcb3,Plcb4,Prkca,Prkcb,Prkcc,Sele,Thop1,Tlr9,Tnf,Vcam1
mmu04978	Mineral absorption - Mus musculus (mouse)	0.172984	0.827041	44	5372	Atox1,Atp1a1,Atp1a2,Atp1a3,Atp1a4,Atp1b1,Atp1b2,Atp1b3,Atp1b4,Atp2b1,Atp7a,Clcn2,Cybrd1,Fth1,Ftl2,Ftmt,Fxyd2,Heph,Hmox1,Hmox2,Mt1,Mt2,S100g,Slc11a1,Slc11a2,Slc26a3,Slc26a6,Slc30a1,Slc31a1,Slc34a2,Slc39a4,Slc40a1,Slc46a1,Slc5a1,Slc6a19,Slc8a1,Slc9a3,Steap1,Steap2,Trf,Trpm6,Trpm7,Trpv6,Vdr
mmu00532	Glycosaminoglycan biosynthesis - chondroitin sulfate - Mus musculus (mouse)	0.826324	0.173711	21	5395	B3galt6,B3gat1,B3gat2,B3gat3,B4galt7,Chpf,Chpf2,Chst11,Chst12,Chst13,Chst14,Chst15,Chst3,Chst7,Chsy1,Chsy3,Csgalnact1,Csgalnact2,Dse,Ust,Xylt2
mmu04710	Circadian rhythm - mammal - Mus musculus (mouse)	0.176371	0.823665	22	5394	Arntl,Bhlhe40,Bhlhe41,Btrc,Clock,Cry1,Cry2,Csnk1d,Csnk1e,Cul1,Fbxl3,Fbxw11,Npas2,Nr1d1,Per1,Per2,Per3,Rbx1,Rora,Rorb,Rorc,Skp1a
mmu04210	Apoptosis - Mus musculus (mouse)	0.822583	0.177435	83	5333	1500003O03Rik,2010110P09Rik,Aifm1,Akt1,Akt2,Akt3,Apaf1,Atm,Bad,Bax,Bcl2,Bcl2l1,Bid,Birc2,Birc3,Capn1,Capn2,Casp12,Casp3,Casp6,Casp7,Casp8,Casp9,Cflar,Chuk,Csf2rb,Csf2rb2,Cycs,Cyct,Dffa,Dffb,Endog,Fadd,Fas,Fasl,Ikbkb,Ikbkg,Il1a,Il1b,Il1r1,Il1rap,Il3,Il3ra,Irak1,Irak2,Irak3,Irak4,Map3k14,Myd88,Nfkb1,Nfkbia,Ngf,Ntrk1,Pik3ca,Pik3cb,Pik3cd,Pik3cg,Pik3r1,Pik3r2,Pik3r3,Pik3r5,Ppp3ca,Ppp3cb,Ppp3cc,Ppp3r1…
mmu04664	Fc epsilon RI signaling pathway - Mus musculus (mouse)	0.821133	0.178886	79	5337	Akt1,Akt2,Akt3,Btk,Csf2,Fcer1a,Fcer1g,Fyn,Gab2,Grb2,Hras1,Il13,Il3,Il4,Il5,Inpp5d,Kras,Lat,Lcp2,Lyn,Map2k1,Map2k2,Map2k3,Map2k4,Map2k6,Map2k7,Mapk1,Mapk10,Mapk11,Mapk12,Mapk13,Mapk14,Mapk3,Mapk8,Mapk9,Ms4a2,Nras,Pdk1,Pik3ca,Pik3cb,Pik3cd,Pik3cg,Pik3r1,Pik3r2,Pik3r3,Pik3r5,Pla2g10,Pla2g12a,Pla2g12b,Pla2g1b,Pla2g2a,Pla2g2c,Pla2g2d,Pla2g2e,Pla2g2f,Pla2g3,Pla2g4a,Pla2g4b,Pla2g4d,Pla2g4e,Pla2g5,Pla2g6…
mmu00531	Glycosaminoglycan degradation - Mus musculus (mouse)	0.180716	0.819322	20	5396	Arsb,Galns,Glb1,Gns,Gusb,Hexa,Hexb,Hgsnat,Hpse,Hyal1,Hyal2,Hyal3,Hyal4,Hyal5,Hyal6,Ids,Idua,Naglu,Sgsh,Spam1
mmu05142	Chagas disease (American trypanosomiasis) - Mus musculus (mouse)	0.814347	0.18567	100	5316	Ace,Adcy1,Akt1,Akt2,Akt3,Bdkrb2,C1qa,C1qb,C1qc,C3,Calr,Casp8,Ccl3,Ccl5,Cd247,Cd3d,Cd3e,Cd3g,Cflar,Chuk,Fadd,Fas,Fasl,Fos,Gna11,Gna14,Gna15,Gnai1,Gnai2,Gnai3,Gnal,Gnao1,Gnaq,Gnas,Ifnb1,Ifng,Ifngr1,Ifngr2,Ikbkb,Ikbkg,Il10,Il12a,Il12b,Il1b,Il2,Il6,Irak1,Irak4,Jun,Map2k4,Mapk1,Mapk10,Mapk11,Mapk12,Mapk13,Mapk14,Mapk3,Mapk8,Mapk9,Myd88,Nfkb1,Nfkbia,Nos2,Pik3ca,Pik3cb,Pik3cd,Pik3cg,Pik3r1,Pik3r2,Pik3r3…
mmu04964	Proximal tubule bicarbonate reclamation - Mus musculus (mouse)	0.189864	0.810175	20	5396	Aqp1,Atp1a1,Atp1a2,Atp1a3,Atp1a4,Atp1b1,Atp1b2,Atp1b3,Atp1b4,Fxyd2,Gls,Gls2,Glud1,Mdh1,Pck1,Pck2,Slc25a10,Slc38a3,Slc4a4,Slc9a3
mmu04120	Ubiquitin mediated proteolysis - Mus musculus (mouse)	0.190729	0.809286	135	5281	Aire,Anapc1,Anapc10,Anapc11,Anapc13,Anapc2,Anapc4,Anapc5,Anapc7,Birc2,Birc3,Birc6,Brca1,Btrc,Cbl,Cblb,Cblc,Cdc16,Cdc20,Cdc23,Cdc26,Cdc27,Cdc34,Cul1,Cul2,Cul3,Cul4a,Cul4b,Cul5,Cul7,Ddb1,Ddb2,Det1,Ercc8,Fancl,Fbxo2,Fbxo4,Fbxw11,Fbxw7,Fbxw8,Fzr1,Herc1,Herc2,Herc3,Herc4,Huwe1,Itch,Keap1,Klhl13,Klhl9,Map3k1,Mdm2,Mgrn1,Mid1,Nedd4,Nedd4l,Nhlrc1,Park2,Pias1,Pias2,Pias3,Pias4,Pml,Ppil2,Prpf19,Rbx1,Rchy1,R…
mmu00604	Glycosphingolipid biosynthesis - ganglio series - Mus musculus (mouse)	0.191688	0.808357	15	5401	B3galt4,B4galnt1,Glb1,Hexa,Hexb,Slc33a1,St3gal1,St3gal2,St3gal5,St6galnac3,St6galnac4,St6galnac5,St6galnac6,St8sia1,St8sia5
mmu04114	Oocyte meiosis - Mus musculus (mouse)	0.192365	0.807652	110	5306	1500003O03Rik,2010110P09Rik,Adcy1,Adcy2,Adcy3,Adcy4,Adcy5,Adcy6,Adcy7,Adcy8,Adcy9,Anapc1,Anapc10,Anapc11,Anapc13,Anapc2,Anapc4,Anapc5,Anapc7,Ar,Aurka,Btrc,Bub1,Calm1,Calm2,Calm3,Calm4,Calml3,Camk2a,Camk2b,Camk2d,Camk2g,Ccnb1,Ccnb2,Ccne1,Ccne2,Cdc16,Cdc20,Cdc23,Cdc25c,Cdc26,Cdc27,Cdk1,Cdk2,Cpeb1,Cul1,Espl1,Fbxo43,Fbxo5,Fbxw11,Igf1,Igf1r,Ins1,Ins2,Itpr1,Itpr2,Itpr3,Mad2l1,Mad2l2,Map2k1,Mapk1,Mapk12…
mmu00600	Sphingolipid metabolism - Mus musculus (mouse)	0.193013	0.807015	39	5377	9130409I23Rik,Acer1,Acer2,Acer3,Arsa,Asah1,Asah2,B4galt6,Cerk,Degs1,Degs2,Gal3st1,Galc,Gba,Gla,Glb1,Kdsr,Neu1,Neu2,Neu3,Ppap2a,Ppap2b,Ppap2c,Sgms1,Sgms2,Sgpl1,Sgpp1,Sgpp2,Smpd1,Smpd2,Smpd3,Smpd4,Sphk1,Sphk2,Sptlc1,Sptlc2,Sptlc3,Ugcg,Ugt8a
mmu04310	Wnt signaling pathway - Mus musculus (mouse)	0.803132	0.196882	149	5267	1500003O03Rik,2010110P09Rik,4930444G20Rik,Apc,Apc2,Axin1,Axin2,Btrc,Cacybp,Camk2a,Camk2b,Camk2d,Camk2g,Ccnd1,Ccnd2,Ccnd3,Cer1,Chd8,Crebbp,Csnk1a1,Csnk1e,Csnk2a1,Csnk2a2,Csnk2b,Ctbp1,Ctbp2,Ctnnb1,Ctnnbip1,Cul1,Cxxc4,Daam1,Daam2,Dkk1,Dkk2,Dkk4,Dvl1,Dvl2,Dvl3,Ep300,Fbxw11,Fosl1,Frat1,Frat2,Fzd1,Fzd10,Fzd2,Fzd3,Fzd4,Fzd5,Fzd6,Fzd7,Fzd8,Fzd9,Gsk3b,Jun,Lef1,Lrp5,Lrp6,Map3k7,Mapk10,Mapk8,Mapk9,Mmp7,Myc,…
mmu04621	NOD-like receptor signaling pathway - Mus musculus (mouse)	0.780029	0.219998	51	5365	Birc2,Birc3,Card6,Casp1,Casp8,Ccl5,Chuk,Cxcl1,Cxcl2,Erbb2ip,Hsp90aa1,Hsp90ab1,Hsp90b1,Ikbkb,Ikbkg,Il18,Il1b,Il6,Map3k7,Mapk1,Mapk10,Mapk11,Mapk12,Mapk13,Mapk14,Mapk3,Mapk8,Mapk9,Mefv,Naip1,Naip2,Naip5,Naip6,Nfkb1,Nfkbia,Nfkbib,Nlrp3,Nod1,Pstpip1,Pycard,Rela,Ripk2,Sugt1,Tab1,Tab2,Tab3,Tnf,Tnfaip3,Traf6,Trip6,Xiap
mmu05219	Bladder cancer - Mus musculus (mouse)	0.766614	0.233417	41	5375	Araf,Braf,Ccnd1,Cdh1,Cdk4,Cdkn1a,Cdkn2a,Dapk1,Dapk2,Dapk3,E2f1,E2f2,E2f3,Egf,Egfr,Erbb2,Fgfr3,Figf,Hras1,Kras,Map2k1,Map2k2,Mapk1,Mapk3,Mdm2,Mmp1a,Mmp1b,Mmp2,Mmp9,Myc,Nras,Pgf,Raf1,Rassf1,Rb1,Rps6ka5,Thbs1,Trp53,Vegfa,Vegfb,Vegfc
mmu04972	Pancreatic secretion - Mus musculus (mouse)	0.248772	0.751248	100	5316	2210010C04Rik,Adcy1,Adcy2,Adcy3,Adcy4,Adcy5,Adcy6,Adcy7,Adcy8,Adcy9,Amy2a4,Atp1a1,Atp1a2,Atp1a3,Atp1a4,Atp1b1,Atp1b2,Atp1b3,Atp1b4,Atp2a1,Atp2a2,Atp2a3,Atp2b1,Atp2b2,Atp2b3,Atp2b4,Bst1,Car2,Cckar,Cd38,Cel,Cela2a,Cela3b,Cftr,Chrm3,Clca1,Clca2,Clca3,Clca4,Clca5,Clca6,Cpa1,Cpa2,Cpa3,Cpb1,Cpb2,Ctrb1,Ctrl,Fxyd2,Gnaq,Gnas,Itpr1,Itpr2,Itpr3,Kcnma1,Kcnq1,Pla2g10,Pla2g12a,Pla2g12b,Pla2g1b,Pla2g2a,Pla2g2c,…
mmu03450	Non-homologous end-joining - Mus musculus (mouse)	0.750157	0.249902	12	5404	Dclre1c,Dntt,Fen1,Lig4,Mre11a,Nhej1,Poll,Polm,Prkdc,Rad50,Xrcc5,Xrcc6
mmu00524	Butirosin and neomycin biosynthesis - Mus musculus (mouse)	NA	0.249969	5	5411	Gck,Hk1,Hk2,Hk3,Hkdc1
mmu00603	Glycosphingolipid biosynthesis - globo series - Mus musculus (mouse)	0.745622	0.254431	15	5401	A4galt,B3galnt1,B3galt5,Fut1,Fut2,Fut9,Gbgt1,Gla,Hexa,Hexb,Naga,Sec1,St3gal1,St3gal2,St8sia1
mmu04976	Bile secretion - Mus musculus (mouse)	0.726288	0.273737	70	5346	Abcb11,Abcb1a,Abcb1b,Abcb4,Abcc2,Abcc3,Abcc4,Abcg2,Abcg5,Abcg8,Adcy1,Adcy2,Adcy3,Adcy4,Adcy5,Adcy6,Adcy7,Adcy8,Adcy9,Aqp1,Aqp4,Aqp8,Aqp9,Atp1a1,Atp1a2,Atp1a3,Atp1a4,Atp1b1,Atp1b2,Atp1b3,Atp1b4,Baat,Car2,Cftr,Cyp7a1,Ephx1,Fxyd2,Gnas,Hmgcr,Kcnn2,Ldlr,Nceh1,Nr0b2,Nr1h4,Osta,Ostb,Prkaca,Prkacb,Prkx,Rxra,Scarb1,Sctr,Slc10a1,Slc10a2,Slc22a1,Slc22a7,Slc22a8,Slc27a5,Slc2a1,Slc4a2,Slc4a4,Slc4a5,Slc5a1,Slc…
mmu05220	Chronic myeloid leukemia - Mus musculus (mouse)	0.723823	0.276202	73	5343	Abl1,Akt1,Akt2,Akt3,Araf,Bad,Bcl2l1,Bcr,Braf,Cbl,Cblb,Cblc,Ccnd1,Cdk4,Cdk6,Cdkn1a,Cdkn1b,Cdkn2a,Chuk,Crk,Crkl,Ctbp1,Ctbp2,E2f1,E2f2,E2f3,Gab2,Grb2,Hdac1,Hdac2,Hras1,Ikbkb,Ikbkg,Kras,Map2k1,Map2k2,Mapk1,Mapk3,Mdm2,Mecom,Myc,Nfkb1,Nfkbia,Nras,Pik3ca,Pik3cb,Pik3cd,Pik3cg,Pik3r1,Pik3r2,Pik3r3,Pik3r5,Ptpn11,Raf1,Rb1,Rela,Runx1,Shc1,Shc2,Shc3,Shc4,Smad3,Smad4,Sos1,Sos2,Stat5a,Stat5b,Tgfb1,Tgfb2,Tgfb3,T…
mmu00740	Riboflavin metabolism - Mus musculus (mouse)	0.72295	0.277115	11	5405	Acp1,Acp2,Acp5,Acp6,Acpp,Blvrb,Enpp1,Enpp3,Flad1,Rfk,Tyr
mmu00232	Caffeine metabolism - Mus musculus (mouse)	0.717788	0.282284	9	5407	Cyp1a2,Cyp2a12,Cyp2a4,Cyp2a5,Nat1,Nat2,Nat3,Uox,Xdh
mmu00350	Tyrosine metabolism - Mus musculus (mouse)	0.2921	0.707937	35	5381	Adh1,Adh4,Adh5,Adh7,Aldh1a3,Aldh3a1,Aldh3b1,Aldh3b2,Aoc3,Aox1,Dbh,Dct,Ddc,Fah,Got1,Got2,Gstz1,Hemk1,Hgd,Hpd,Il4i1,Lao1,Maoa,Maob,Mettl2,Mettl6,Mif,Nup62-il4i1,Pnmt,Tat,Th,Tpo,Tyr,Tyrp1,Wbscr22
mmu00052	Galactose metabolism - Mus musculus (mouse)	0.293693	0.706349	28	5388	Akr1b3,Akr1b7,Akr1b8,B4galt1,B4galt2,G6pc,Gaa,Gale,Galk1,Galk2,Galt,Ganc,Gck,Gla,Glb1,Hk1,Hk2,Hk3,Hkdc1,Lalba,Lct,Mgam,Pfkl,Pfkm,Pfkp,Pgm1,Pgm2,Ugp2
mmu00564	Glycerophospholipid metabolism - Mus musculus (mouse)	0.70537	0.294655	82	5334	2310004I24Rik,Ache,Agpat1,Agpat2,Agpat3,Agpat4,Agpat6,Agpat9,Cdipt,Cds1,Cds2,Cept1,Chat,Chka,Chkb,Chpt1,Crls1,Dgka,Dgkb,Dgkd,Dgke,Dgkg,Dgkh,Dgki,Dgkq,Dgkz,Ept1,Etnk1,Etnk2,Gnpat,Gpam,Gpat2,Gpd1,Gpd1l,Gpd2,Lcat,Lclat1,Lpcat1,Lpcat2,Lpcat3,Lpcat4,Lpgat1,Lypla1,Lypla2,Mboat1,Mboat2,Mboat7,Pcyt1a,Pcyt1b,Pcyt2,Pemt,Pgs1,Phospho1,Pisd,Pla2g10,Pla2g12a,Pla2g12b,Pla2g15,Pla2g1b,Pla2g2a,Pla2g2c,Pla2g2d,Pl…
mmu00760	Nicotinate and nicotinamide metabolism - Mus musculus (mouse)	0.295966	0.70408	24	5392	Aox1,Bst1,Cd38,Enpp1,Enpp3,Nadk,Nadsyn1,Nampt,Naprt1,Nmnat1,Nmnat2,Nmnat3,Nnmt,Nnt,Nt5c,Nt5c1b,Nt5c2,Nt5c3,Nt5e,Nt5m,Nudt12,Pnp,Pnp2,Qprt
mmu04662	B cell receptor signaling pathway - Mus musculus (mouse)	0.701854	0.298172	75	5341	1500003O03Rik,2010110P09Rik,Akt1,Akt2,Akt3,Bcl10,Blnk,Btk,Card11,Cd19,Cd22,Cd72,Cd79a,Cd79b,Cd81,Chuk,Cr2,Dapp1,Fcgr2b,Fos,Grb2,Gsk3b,Hras1,Ifitm1,Ikbkb,Ikbkg,Inpp5d,Jun,Kras,Lilrb3,Lyn,Malt1,Map2k1,Map2k2,Mapk1,Mapk3,Nfat5,Nfatc1,Nfatc2,Nfatc3,Nfatc4,Nfkb1,Nfkbia,Nfkbib,Nfkbie,Nras,Pik3ap1,Pik3ca,Pik3cb,Pik3cd,Pik3cg,Pik3r1,Pik3r2,Pik3r3,Pik3r5,Plcg2,Ppp3ca,Ppp3cb,Ppp3cc,Ppp3r1,Ppp3r2,Prkcb,Ptpn…
mmu04950	Maturity onset diabetes of the young - Mus musculus (mouse)	0.696433	0.303612	25	5391	Bhlha15,Foxa2,Foxa3,Gck,Hes1,Hhex,Hnf1a,Hnf1b,Hnf4a,Hnf4g,Iapp,Ins1,Ins2,Mnx1,Neurod1,Neurog3,Nkx2-2,Nkx6-1,Nr5a2,Onecut1,Pax4,Pax6,Pdx1,Pklr,Slc2a2
mmu00430	Taurine and hypotaurine metabolism - Mus musculus (mouse)	0.69615	0.30392	10	5406	Ado,Baat,Cdo1,Csad,Gad1,Gad2,Ggt1,Ggt5,Ggt6,Ggt7
mmu00565	Ether lipid metabolism - Mus musculus (mouse)	0.695266	0.304772	36	5380	Agps,Cept1,Chpt1,Enpp2,Enpp6,Ept1,Lpcat1,Lpcat2,Lpcat4,Pafah1b1,Pafah1b2,Pafah1b3,Pafah2,Pla2g10,Pla2g12a,Pla2g12b,Pla2g1b,Pla2g2a,Pla2g2c,Pla2g2d,Pla2g2e,Pla2g2f,Pla2g3,Pla2g4a,Pla2g4b,Pla2g4d,Pla2g4e,Pla2g5,Pla2g6,Pla2g7,Plb1,Pld1,Pld2,Ppap2a,Ppap2b,Ppap2c
mmu04962	Vasopressin-regulated water reabsorption - Mus musculus (mouse)	0.690954	0.30908	43	5373	Adcy3,Adcy6,Adcy9,Aqp2,Aqp3,Aqp4,Arhgdia,Arhgdib,Avp,Avpr2,Creb1,Creb3,Creb3l1,Creb3l2,Creb3l3,Creb3l4,Creb5,Dctn1,Dctn2,Dctn4,Dctn5,Dctn6,Dync1h1,Dync1i1,Dync1i2,Dync1li1,Dync1li2,Dync2h1,Dync2li1,Dynll1,Dynll2,Gnas,Nsf,Prkaca,Prkacb,Prkx,Rab11a,Rab11b,Rab5a,Rab5b,Rab5c,Stx4a,Vamp2
mmu02010	ABC transporters - Mus musculus (mouse)	0.688584	0.311451	44	5372	Abca1,Abca12,Abca13,Abca2,Abca3,Abca4,Abca5,Abca6,Abca7,Abca8a,Abca8b,Abca9,Abcb10,Abcb11,Abcb1a,Abcb1b,Abcb4,Abcb6,Abcb7,Abcb8,Abcb9,Abcc1,Abcc10,Abcc12,Abcc2,Abcc3,Abcc4,Abcc5,Abcc6,Abcc8,Abcc9,Abcd1,Abcd2,Abcd3,Abcd4,Abcg1,Abcg2,Abcg3,Abcg4,Abcg5,Abcg8,Cftr,Tap1,Tap2
mmu05211	Renal cell carcinoma - Mus musculus (mouse)	0.68849	0.311537	71	5345	Akt1,Akt2,Akt3,Araf,Arnt,Arnt2,Braf,Cdc42,Crebbp,Crk,Crkl,Cul2,Egln1,Egln2,Egln3,Ep300,Epas1,Ets1,Fh1,Figf,Flcn,Gab1,Grb2,Hgf,Hif1a,Hras1,Jun,Kras,Map2k1,Map2k2,Mapk1,Mapk3,Met,Nras,Pak1,Pak2,Pak3,Pak4,Pak6,Pak7,Pdgfa,Pdgfb,Pgf,Pik3ca,Pik3cb,Pik3cd,Pik3cg,Pik3r1,Pik3r2,Pik3r3,Pik3r5,Ptpn11,Rac1,Raf1,Rap1a,Rap1b,Rapgef1,Rbx1,Slc2a1,Sos1,Sos2,Tceb1,Tceb2,Tgfa,Tgfb1,Tgfb2,Tgfb3,Vegfa,Vegfb,Vegfc,Vhl
mmu05213	Endometrial cancer - Mus musculus (mouse)	0.685427	0.314604	52	5364	Akt1,Akt2,Akt3,Apc,Apc2,Araf,Axin1,Axin2,Bad,Braf,Casp9,Ccnd1,Cdh1,Ctnna1,Ctnna2,Ctnna3,Ctnnb1,Egf,Egfr,Elk1,Erbb2,Foxo3,Grb2,Gsk3b,Hras1,Ilk,Kras,Lef1,Map2k1,Map2k2,Mapk1,Mapk3,Mlh1,Myc,Nras,Pdpk1,Pik3ca,Pik3cb,Pik3cd,Pik3cg,Pik3r1,Pik3r2,Pik3r3,Pik3r5,Pten,Raf1,Sos1,Sos2,Tcf7,Tcf7l1,Tcf7l2,Trp53
mmu03440	Homologous recombination - Mus musculus (mouse)	0.320528	0.679517	27	5389	Blm,Brca2,Eme1,Mre11a,Mus81,Nbn,Pold1,Pold2,Pold3,Pold4,Rad50,Rad51,Rad51c,Rad51l1,Rad51l3,Rad52,Rad54b,Rad54l,Rpa1,Rpa2,Rpa3,Shfm1,Ssbp1,Top3a,Top3b,Xrcc2,Xrcc3
mmu05212	Pancreatic cancer - Mus musculus (mouse)	0.675535	0.324493	70	5346	Akt1,Akt2,Akt3,Araf,Arhgef6,Bad,Bcl2l1,Braf,Brca2,Casp9,Ccnd1,Cdc42,Cdk4,Cdk6,Cdkn2a,Chuk,E2f1,E2f2,E2f3,Egf,Egfr,Erbb2,Figf,Ikbkb,Ikbkg,Jak1,Kras,Map2k1,Mapk1,Mapk10,Mapk3,Mapk8,Mapk9,Nfkb1,Pgf,Pik3ca,Pik3cb,Pik3cd,Pik3cg,Pik3r1,Pik3r2,Pik3r3,Pik3r5,Pld1,Rac1,Rac2,Rac3,Rad51,Raf1,Rala,Ralb,Ralbp1,Ralgds,Rb1,Rela,Smad2,Smad3,Smad4,Stat1,Stat3,Tgfa,Tgfb1,Tgfb2,Tgfb3,Tgfbr1,Tgfbr2,Trp53,Vegfa,Vegfb…
mmu00750	Vitamin B6 metabolism - Mus musculus (mouse)	0.348451	0.651646	6	5410	Aox1,Pdxk,Pdxp,Phospho2,Pnpo,Psat1
mmu00790	Folate biosynthesis - Mus musculus (mouse)	0.354629	0.645437	13	5403	Akp3,Alpi,Alpl,Alppl2,Dhfr,Fpgs,Gch1,Ggh,Mocs1,Mocs2,Pts,Qdpr,Spr
mmu04966	Collecting duct acid secretion - Mus musculus (mouse)	0.359439	0.640608	26	5390	Atp4a,Atp4b,Atp6v0a1,Atp6v0a2,Atp6v0a4,Atp6v0c,Atp6v0d1,Atp6v0d2,Atp6v0e,Atp6v0e2,Atp6v1a,Atp6v1b1,Atp6v1b2,Atp6v1c1,Atp6v1c2,Atp6v1d,Atp6v1e1,Atp6v1e2,Atp6v1f,Atp6v1g1,Atp6v1g2,Car2,Clcnkb,Slc12a7,Slc4a1,Tcirg1
mmu00920	Sulfur metabolism - Mus musculus (mouse)	0.366631	0.633445	10	5406	Bpnt1,Chst11,Chst12,Chst13,Papss1,Papss2,Sult1a1,Sult1e1,Sult2b1,Suox
mmu04910	Insulin signaling pathway - Mus musculus (mouse)	0.626497	0.373524	136	5280	Acaca,Acacb,Akt1,Akt2,Akt3,Araf,Bad,Braf,Calm1,Calm2,Calm3,Calm4,Calml3,Cbl,Cblb,Cblc,Crk,Crkl,Eif4e,Eif4e2,Eif4ebp1,Elk1,Exoc7,Fasn,Fbp1,Fbp2,Flot1,Flot2,Foxo1,G6pc,Gck,Grb2,Gsk3b,Gys1,Gys2,Hk1,Hk2,Hk3,Hkdc1,Hras1,Ikbkb,Inpp5d,Inpp5k,Ins1,Ins2,Insr,Irs1,Irs2,Irs3,Irs4,Kras,Lipe,Map2k1,Map2k2,Mapk1,Mapk10,Mapk3,Mapk8,Mapk9,Mknk1,Mknk2,Mtor,Nras,Pck1,Pck2,Pde3a,Pde3b,Pdpk1,Phka1,Phka2,Phkb,Phkg1,P…
mmu05010	Alzheimer's disease - Mus musculus (mouse)	0.379657	0.620362	163	5253	1500003O03Rik,2010110P09Rik,Adam10,Adam17,Apaf1,Apbb1,Aph1a,Aph1b,Aph1c,Apoe,App,Atf6,Atp2a1,Atp2a2,Atp2a3,Atp5a1,Atp5b,Atp5c1,Atp5d,Atp5e,Atp5f1,Atp5g1,Atp5g2,Atp5g3,Atp5h,Atp5j,Atp5o,Bace1,Bace2,Bad,Bid,Cacna1c,Cacna1d,Cacna1f,Cacna1s,Calm1,Calm2,Calm3,Calm4,Calml3,Capn1,Capn2,Casp12,Casp3,Casp7,Casp8,Casp9,Cdk5,Cdk5r1,Cox4i1,Cox4i2,Cox5a,Cox5b,Cox6a1,Cox6a2,Cox6b1,Cox6b2,Cox6c,Cox7a1,Cox7a2,Co…
mmu00533	Glycosaminoglycan biosynthesis - keratan sulfate - Mus musculus (mouse)	0.61837	0.381693	15	5401	B3gnt1,B3gnt2,B3gnt7,B4galt1,B4galt2,B4galt3,B4galt4,Chst1,Chst2,Chst4,Chst5,Fut8,St3gal1,St3gal2,St3gal3
mmu04973	Carbohydrate digestion and absorption - Mus musculus (mouse)	0.617139	0.382901	38	5378	Akt1,Akt2,Akt3,Amy1,Amy2a4,Atp1a1,Atp1a2,Atp1a3,Atp1a4,Atp1b1,Atp1b2,Atp1b3,Atp1b4,Cacna1d,Fxyd2,G6pc,Hk1,Hk2,Hk3,Hkdc1,Lct,Mgam,Pik3ca,Pik3cb,Pik3cd,Pik3cg,Pik3r1,Pik3r2,Pik3r3,Pik3r5,Plcb2,Prkcb,Slc2a2,Slc2a5,Slc37a4,Slc5a1,Tas1r2,Tas1r3
mmu04914	Progesterone-mediated oocyte maturation - Mus musculus (mouse)	0.385697	0.614329	86	5330	Adcy1,Adcy2,Adcy3,Adcy4,Adcy5,Adcy6,Adcy7,Adcy8,Adcy9,Akt1,Akt2,Akt3,Anapc1,Anapc10,Anapc11,Anapc13,Anapc2,Anapc4,Anapc5,Anapc7,Araf,Braf,Bub1,Ccna1,Ccna2,Ccnb1,Ccnb2,Ccnb3,Cdc16,Cdc23,Cdc25a,Cdc25b,Cdc25c,Cdc26,Cdc27,Cdk1,Cdk2,Cpeb1,Fzr1,Gnai1,Gnai2,Gnai3,Hsp90aa1,Hsp90ab1,Igf1,Igf1r,Ins1,Ins2,Kras,Mad1l1,Mad2l1,Mad2l2,Map2k1,Mapk1,Mapk10,Mapk11,Mapk12,Mapk13,Mapk14,Mapk3,Mapk8,Mapk9,Mos,Pde3a,P…
mmu05223	Non-small cell lung cancer - Mus musculus (mouse)	0.61272	0.387314	54	5362	Akt1,Akt2,Akt3,Araf,Bad,Braf,Casp9,Ccnd1,Cdk4,Cdk6,Cdkn2a,E2f1,E2f2,E2f3,Egf,Egfr,Erbb2,Fhit,Foxo3,Grb2,Hras1,Kras,Map2k1,Map2k2,Mapk1,Mapk3,Nras,Pdpk1,Pik3ca,Pik3cb,Pik3cd,Pik3cg,Pik3r1,Pik3r2,Pik3r3,Pik3r5,Plcg1,Plcg2,Prkca,Prkcb,Prkcc,Raf1,Rarb,Rassf1,Rassf5,Rb1,Rxra,Rxrb,Rxrg,Sos1,Sos2,Stk4,Tgfa,Trp53
mmu00650	Butanoate metabolism - Mus musculus (mouse)	0.38898	0.611066	28	5388	Aacs,Abat,Acads,Acat1,Acat2,Acsm1,Acsm2,Acsm3,Acsm5,Akr1c6,Aldh5a1,Bdh1,Bdh2,Echs1,Ehhadh,Gad1,Gad2,Hadh,Hadha,Hmgcl,Hmgcs1,Hmgcs2,L2hgdh,Oxct1,Oxct2a,Pdha1,Pdha2,Pdhb
mmu05014	Amyotrophic lateral sclerosis (ALS) - Mus musculus (mouse)	0.604368	0.395665	55	5361	1500003O03Rik,2010110P09Rik,Als2,Apaf1,Bad,Bax,Bcl2,Bcl2l1,Bid,Casp1,Casp12,Casp3,Casp9,Cat,Ccs,Cycs,Cyct,Daxx,Derl1,Gpx1,Gria1,Gria2,Grin1,Grin2a,Grin2b,Grin2c,Grin2d,Map2k3,Map2k6,Map3k5,Mapk11,Mapk12,Mapk13,Mapk14,Nefh,Nefl,Nefm,Nos1,Ppp3ca,Ppp3cb,Ppp3cc,Ppp3r1,Ppp3r2,Prph,Prph2,Rab5a,Rac1,Slc1a2,Sod1,Tnf,Tnfrsf1a,Tnfrsf1b,Tomm40,Tomm40l,Trp53
mmu05210	Colorectal cancer - Mus musculus (mouse)	0.602334	0.397697	63	5353	Akt1,Akt2,Akt3,Apc,Apc2,Appl1,Araf,Axin1,Axin2,Bad,Bax,Bcl2,Birc5,Braf,Casp3,Casp9,Ccnd1,Ctnnb1,Cycs,Cyct,Dcc,Fos,Gsk3b,Jun,Kras,Lef1,Map2k1,Mapk1,Mapk10,Mapk3,Mapk8,Mapk9,Mlh1,Msh2,Msh3,Msh6,Myc,Pik3ca,Pik3cb,Pik3cd,Pik3cg,Pik3r1,Pik3r2,Pik3r3,Pik3r5,Rac1,Rac2,Rac3,Raf1,Ralgds,Rhoa,Smad2,Smad3,Smad4,Tcf7,Tcf7l1,Tcf7l2,Tgfb1,Tgfb2,Tgfb3,Tgfbr1,Tgfbr2,Trp53
mmu04977	Vitamin digestion and absorption - Mus musculus (mouse)	0.416724	0.583328	23	5393	2310046K01Rik,Abcc1,Apoa1,Apoa4,Apob,Btd,Cubn,Folh1,Gif,Lmbrd1,Lrat,Mmachc,Plb1,Pnlip,Rbp2,Scarb1,Slc19a1,Slc19a2,Slc19a3,Slc23a1,Slc46a1,Slc5a6,Tcn2
mmu00360	Phenylalanine metabolism - Mus musculus (mouse)	0.573343	0.426716	18	5398	Aldh1a3,Aldh3a1,Aldh3b1,Aldh3b2,Aoc3,Ddc,Got1,Got2,Hpd,Il4i1,Lao1,Maoa,Maob,Mif,Nup62-il4i1,Pah,Prdx6,Tat
mmu00670	One carbon pool by folate - Mus musculus (mouse)	0.428434	0.571625	18	5398	Aldh1l1,Aldh1l2,Atic,Dhfr,Ftcd,Gart,Gm2382,Mtfmt,Mthfd1,Mthfd1l,Mthfd2,Mthfd2l,Mthfr,Mthfs,Mtr,Shmt1,Shmt2,Tyms
mmu00510	N-Glycan biosynthesis - Mus musculus (mouse)	0.430008	0.570029	49	5367	4933434I20Rik,Alg1,Alg10b,Alg11,Alg12,Alg13,Alg14,Alg2,Alg3,Alg5,Alg6,Alg8,Alg9,B4galt1,B4galt2,B4galt3,Dad1,Ddost,Dolk,Dolpp1,Dpagt1,Dpm1,Dpm2,Dpm3,Fut8,Ganab,Glt28d2,Man1a,Man1a2,Man1b1,Man1c1,Man2a1,Man2a2,Mgat1,Mgat2,Mgat3,Mgat4a,Mgat4b,Mgat4c,Mgat5,Mgat5b,Mogs,Rpn1,Rpn2,St6gal1,St6gal2,Stt3a,Stt3b,Tusc3
mmu04720	Long-term potentiation - Mus musculus (mouse)	0.444415	0.555615	68	5348	1500003O03Rik,2010110P09Rik,Adcy1,Adcy8,Araf,Atf4,Braf,Cacna1c,Calm1,Calm2,Calm3,Calm4,Calml3,Camk2a,Camk2b,Camk2d,Camk2g,Camk4,Crebbp,Ep300,Gnaq,Gria1,Gria2,Grin1,Grin2a,Grin2b,Grin2c,Grin2d,Grm1,Grm5,Hras1,Itpr1,Itpr2,Itpr3,Kras,Map2k1,Map2k2,Mapk1,Mapk3,Nras,Plcb1,Plcb2,Plcb3,Plcb4,Ppp1ca,Ppp1cb,Ppp1cc,Ppp1r12a,Ppp1r1a,Ppp3ca,Ppp3cb,Ppp3cc,Ppp3r1,Ppp3r2,Prkaca,Prkacb,Prkca,Prkcb,Prkcc,Prkx,Raf…
mmu04614	Renin-angiotensin system - Mus musculus (mouse)	0.55535	0.444708	19	5397	Ace,Ace2,Agt,Agtr1a,Agtr1b,Agtr2,Anpep,Cma1,Cpa3,Ctsa,Ctsg,Enpep,Lnpep,Mas1,Mme,Nln,Ren1,Ren2,Thop1
mmu00563	Glycosylphosphatidylinositol(GPI)-anchor biosynthesis - Mus musculus (mouse)	0.547076	0.452976	24	5392	Dpm2,Gpaa1,Gpld1,Pgap1,Piga,Pigb,Pigc,Pigf,Pigg,Pigh,Pigk,Pigl,Pigm,Pign,Pigo,Pigp,Pigq,Pigs,Pigt,Pigu,Pigv,Pigx,Pigyl,Pigz
mmu04150	mTOR signaling pathway - Mus musculus (mouse)	0.544491	0.455545	52	5364	Akt1,Akt2,Akt3,Braf,Cab39,Cab39l,Ddit4,Eif4b,Eif4e,Eif4e2,Eif4ebp1,Figf,Hif1a,Igf1,Ins1,Ins2,Mapk1,Mapk3,Mlst8,Mtor,Pdpk1,Pgf,Pik3ca,Pik3cb,Pik3cd,Pik3cg,Pik3r1,Pik3r2,Pik3r3,Pik3r5,Prkaa1,Prkaa2,Rheb,Rictor,Rps6,Rps6ka1,Rps6ka2,Rps6ka3,Rps6ka6,Rps6kb1,Rps6kb2,Rptor,Stk11,Strada,Tsc1,Tsc2,Ulk1,Ulk2,Ulk3,Vegfa,Vegfb,Vegfc
mmu05216	Thyroid cancer - Mus musculus (mouse)	0.540337	0.45971	30	5386	Braf,Ccdc6,Ccnd1,Cdh1,Ctnnb1,Gm6768,Hras1,Kras,Lef1,Map2k1,Map2k2,Mapk1,Mapk3,Myc,Ncoa4,Nras,Ntrk1,Pax8,Pparg,Ret,Rxra,Rxrb,Rxrg,Tcf7,Tcf7l1,Tcf7l2,Tfg,Tpm3,Tpr,Trp53
mmu04130	SNARE interactions in vesicular transport - Mus musculus (mouse)	0.53918	0.460863	35	5381	Bet1,Bet1l,Bnip1,Gosr1,Gosr2,Sec22b,Snap23,Snap25,Snap29,Snap47,Stx11,Stx16,Stx17,Stx18,Stx19,Stx1a,Stx1b,Stx2,Stx3,Stx4a,Stx5a,Stx6,Stx7,Stx8,Use1,Vamp1,Vamp2,Vamp3,Vamp4,Vamp5,Vamp7,Vamp8,Vti1a,Vti1b,Ykt6
mmu05222	Small cell lung cancer - Mus musculus (mouse)	0.460969	0.539058	85	5331	Akt1,Akt2,Akt3,Apaf1,Bcl2,Bcl2l1,Birc2,Birc3,Casp9,Ccnd1,Ccne1,Ccne2,Cdk2,Cdk4,Cdk6,Cdkn1b,Cdkn2b,Chuk,Cks1b,Col4a1,Col4a2,Col4a4,Col4a5,Col4a6,Cycs,Cyct,E2f1,E2f2,E2f3,Fhit,Fn1,Ikbkb,Ikbkg,Itga2,Itga2b,Itga3,Itga6,Itgav,Itgb1,Lama1,Lama2,Lama3,Lama4,Lama5,Lamb1,Lamb2,Lamb3,Lamc1,Lamc2,Lamc3,Max,Myc,Nfkb1,Nfkbia,Nos2,Pias1,Pias2,Pias3,Pias4,Pik3ca,Pik3cb,Pik3cd,Pik3cg,Pik3r1,Pik3r2,Pik3r3,Pik3r5,…
mmu04142	Lysosome - Mus musculus (mouse)	0.538284	0.46174	121	5295	Abca2,Abcb9,Acp2,Acp5,Aga,Ap1b1,Ap1g1,Ap1g2,Ap1m1,Ap1m2,Ap1s1,Ap1s2,Ap1s3,Ap3b1,Ap3b2,Ap3d1,Ap3m1,Ap3m2,Ap3s1,Ap3s2,Ap4b1,Ap4e1,Ap4m1,Ap4s1,Arsa,Arsb,Arsg,Asah1,Atp6ap1,Atp6v0a1,Atp6v0a2,Atp6v0a4,Atp6v0b,Atp6v0c,Atp6v0d1,Atp6v0d2,Atp6v1h,Cd164,Cd68,Cln3,Cln5,Clta,Cltb,Cltc,Ctns,Ctsa,Ctsb,Ctsc,Ctsd,Ctse,Ctsf,Ctsg,Ctsh,Ctsj,Ctsk,Ctsl,Ctsm,Ctso,Ctss,Ctsw,Ctsz,Dnase2a,Dnase2b,Entpd4,Fuca1,Gaa,Galc,Ga…
mmu04370	VEGF signaling pathway - Mus musculus (mouse)	0.522065	0.477964	76	5340	1500003O03Rik,2010110P09Rik,Akt1,Akt2,Akt3,Bad,Casp9,Cdc42,Hras1,Hspb1,Kdr,Kras,Map2k1,Map2k2,Mapk1,Mapk11,Mapk12,Mapk13,Mapk14,Mapk3,Mapkapk2,Mapkapk3,Nfat5,Nfatc1,Nfatc2,Nfatc3,Nfatc4,Nos3,Nras,Pik3ca,Pik3cb,Pik3cd,Pik3cg,Pik3r1,Pik3r2,Pik3r3,Pik3r5,Pla2g10,Pla2g12a,Pla2g12b,Pla2g1b,Pla2g2a,Pla2g2c,Pla2g2d,Pla2g2e,Pla2g2f,Pla2g3,Pla2g4a,Pla2g4b,Pla2g4d,Pla2g4e,Pla2g5,Pla2g6,Plcg1,Plcg2,Ppp3ca,P…
mmu00590	Arachidonic acid metabolism - Mus musculus (mouse)	0.508816	0.491213	78	5338	Alox12,Alox12b,Alox12e,Alox15,Alox5,Alox8,Cbr1,Cbr2,Cbr3,Cyp2b10,Cyp2b13,Cyp2b19,Cyp2b9,Cyp2c29,Cyp2c37,Cyp2c38,Cyp2c39,Cyp2c44,Cyp2c50,Cyp2c54,Cyp2c55,Cyp2c65,Cyp2c68,Cyp2c70,Cyp2e1,Cyp2j13,Cyp2j5,Cyp2j6,Cyp2j9,Cyp2u1,Cyp4a10,Cyp4a12a,Cyp4a14,Cyp4a31,Cyp4f13,Cyp4f14,Cyp4f15,Cyp4f16,Cyp4f18,Ephx2,Ggt1,Ggt5,Ggt6,Ggt7,Gpx1,Gpx2,Gpx3,Gpx5,Gpx6,Gpx7,Gpx8,Hpgds,Lta4h,Ltc4s,Pla2g10,Pla2g12a,Pla2g12b,Pl…
mmu04974	Protein digestion and absorption - Mus musculus (mouse)	0.492588	0.507442	76	5340	2210010C04Rik,Ace2,Atp1a1,Atp1a2,Atp1a3,Atp1a4,Atp1b1,Atp1b2,Atp1b3,Atp1b4,Cela2a,Cela3b,Col11a1,Col11a2,Col12a1,Col14a1,Col15a1,Col17a1,Col18a1,Col1a1,Col1a2,Col2a1,Col3a1,Col4a1,Col4a2,Col4a4,Col4a5,Col4a6,Col5a1,Col5a2,Col5a3,Col6a1,Col6a2,Col6a3,Col6a4,Col9a1,Col9a2,Col9a3,Cpa1,Cpa2,Cpa3,Cpb1,Cpb2,Ctrb1,Ctrl,Dpp4,Eln,Fxyd2,Kcne3,Kcnj13,Kcnk5,Kcnn4,Kcnq1,Mep1a,Mep1b,Mme,Pga5,Prcp,Prss2,Slc15a1…
mmu00460	Cyanoamino acid metabolism - Mus musculus (mouse)	0.501094	0.49901	6	5410	Ggt1,Ggt5,Ggt6,Ggt7,Shmt1,Shmt2
mmu03410	Base excision repair - Mus musculus (mouse)	0.499554	0.50049	33	5383	Apex1,Apex2,Fen1,Gm5806,Hmgb1,Lig1,Lig3,Mbd4,Mpg,Mutyh,Neil1,Neil3,Nthl1,Ogg1,Parp1,Parp2,Parp3,Parp4,Pcna,Polb,Pold1,Pold2,Pold3,Pold4,Pole,Pole2,Pole3,Pole4,Poll,Smug1,Tdg,Ung,Xrcc1
mmu00300	Lysine biosynthesis - Mus musculus (mouse)	NA	0.524224	3	5413	Aadat,Aass,Aldh7a1
mmu00785	Lipoic acid metabolism - Mus musculus (mouse)	NA	0.554203	3	5413	Lias,Lipt1,Lipt2
mmu00472	D-Arginine and D-ornithine metabolism - Mus musculus (mouse)	NA	0.679947	1	5415	Dao
mmu00780	Biotin metabolism - Mus musculus (mouse)	NA	0.867078	2	5414	Btd,Hlcs
mmu00730	Thiamine metabolism - Mus musculus (mouse)	NA	0.948849	3	5413	Nfs1,Thtpa,Tpk1
mmu00471	D-Glutamine and D-glutamate metabolism - Mus musculus (mouse)	NA	0.975786	3	5413	Gls,Gls2,Glud1

## Sheet: wilcoxn enrichment_go.bp
id	description	greater.pvalue	less.pvalue	num.of.targets	num.of.non.targets	gene.in.category
GO.0006749	glutathione metabolic process	4.55e-09	1	32	7421	Aldh5a1,Cth,Ctns,G6pdx,Gclc,Gclm,Ggt1,Glo1,Gpx1,Gpx3,Gpx4,Gsr,Gsta1,Gsta3,Gsta4,Gstk1,Gstm1,Gstm2,Gstm3,Gstm5,Gstp1,Gstt1,Gstt2,Gstt3,Gstz1,Hagh,Idh1,Mgst1,Oplah,Sod1,Sod2,Txnrd3
GO.0044255	cellular lipid metabolic process	3.49e-07	1	27	7426	Abcd1,Acaa1a,Acot8,Acox1,Acox2,Acox3,Agps,Akr1b7,Amacr,Bbs1,Crat,Crot,Far1,Far2,Gnpat,Hacl1,Hsd17b4,Idh1,Inppl1,Nr1h2,Nr1h3,Pex5,Phyh,Scp2,Slc25a17,Slc27a2,Star
GO.0016126	sterol biosynthetic process	0.999999	1.2e-06	26	7427	0610007P14Rik,Ch25h,Cyb5r1,Cyb5r2,Cyb5r3,Cyp51,Dhcr24,Dhcr7,Ebp,Fdft1,Fdps,Hmgcr,Hmgcs1,Hmgcs2,Idi1,Insig1,Insig2,Mvd,Mvk,Nsdhl,Pmvk,Prkaa1,Prkaa2,Sc4mol,Sc5d,Tm7sf2
GO.0001676	long-chain fatty acid metabolic process	9.54e-06	0.99999	16	7437	Acot1,Acot2,Acot3,Acot4,Acot5,Acsbg1,Acsl6,Cd36,Cpt1a,Cyp4a10,Cyp4f15,Slc27a1,Slc27a2,Slc27a3,Slc27a4,Slc27a5
GO.0006635	fatty acid beta-oxidation	1.17e-05	0.999988	22	7431	Acaa2,Acadm,Acadsb,Acadvl,Acox1,Acox2,Acox3,Acoxl,Acsbg2,Adipoq,Bdh2,Cpt2,Decr1,Echs1,Ehhadh,Fabp3,Hadh,Hadha,Hadhb,Hsd17b4,Pex5,Pex7
GO.0006695	cholesterol biosynthetic process	0.999988	1.21e-05	26	7427	Apoa1,Cftr,Cyb5r3,Cyp51,Dhcr24,Dhcr7,Ebp,Fdft1,Fdps,G6pdx,Hmgcr,Hmgcs1,Hmgcs2,Hsd17b7,Idi1,Insig1,Insig2,Lss,Mvd,Mvk,Npc1l1,Nsdhl,Pmvk,Prkaa1,Prkaa2,Tm7sf2
GO.0000038	very long-chain fatty acid metabolic process	6.73e-05	0.999933	12	7441	Acot2,Acot3,Acot4,Acot5,Acox1,Acsbg1,Cyp4f15,Elovl2,Hsd17b4,Pex5,Slc27a2,Slc27a4
GO.0050852	T cell receptor signaling pathway	0.999786	0.000214	26	7427	Bcl10,Cacnb3,Cacnb4,Cd247,Cd3e,Clec2i,Foxp3,Fyn,Malt1,Mapk1,Plcg1,Plcg2,Prkd2,Psen1,Psen2,Ptpn22,Ptprc,Rbck1,Ripk2,Rnf31,Skap1,Themis,Thy1,Traf6,Ube2n,Zap70
GO.0006805	xenobiotic metabolic process	0.000283	0.999717	20	7433	Ahr,Ahrr,Aip,Akr1c12,Akr1c13,Aox1,Cyp1a2,Cyp2e1,Ephx1,Fmo2,Gsta4,Gstm2,Gstp1,Hnf4a,Nceh1,Nr1i2,Sult1a1,Sult1b1,Ugt1a1,Ugt2b1
GO.0006334	nucleosome assembly	0.000297	0.999703	45	7408	1700024P04Rik,1700054O13Rik,Asf1a,Asf1b,Cenpa,H1f0,H1foo,H1fx,H2afj,H2afv,H2afx,H2afy,H2afy2,H2afz,H3f3b,Hils1,Hist1h1c,Hist1h1e,Hist1h1t,Hist1h2bp,Hist1h3f,Hist2h2be,Hist3h2a,Hist3h2ba,Hp1bp3,Mcm2,Myst3,Myst4,Nap1l1,Nap1l2,Nap1l3,Nap1l4,Nap1l5,Npm1,Rsf1,Set,Shprh,Smarca2,Smarca4,Smarca5,Tspyl1,Tspyl2,Tspyl3,Tspyl4,Tspyl5
GO.0007031	peroxisome organization	0.000299	0.999702	13	7440	Acot8,Pex10,Pex11a,Pex11b,Pex12,Pex14,Pex16,Pex19,Pex3,Pex5,Pex6,Pxmp3,Scp2
GO.0006637	acyl-CoA metabolic process	0.000304	0.999696	24	7429	Acadsb,Acnat2,Acot1,Acot10,Acot12,Acot2,Acot3,Acot4,Acot5,Acot6,Acot8,Acot9,Agpat6,Baat,Dbi,Dbil5,Ehhadh,Gcdh,Gpam,Hmgcl,Hnf4a,Oxsm,Scp2,Slc27a3
GO.0035335	peptidyl-tyrosine dephosphorylation	0.999681	0.000319	43	7410	Acp1,Cdc14b,Cdkn3,Dusp14,Dusp18,Dusp21,Dusp28,Dusp3,Dusp4,Dusp6,Dusp7,Epm2a,Eya1,Eya2,Eya3,Mtmr3,Pten,Ptp4a1,Ptpn1,Ptpn11,Ptpn12,Ptpn13,Ptpn21,Ptpn22,Ptpn3,Ptpn6,Ptpn9,Ptpra,Ptprc,Ptprd,Ptpre,Ptprf,Ptprg,Ptprj,Ptprk,Ptprm,Ptpro,Ptprr,Ptprs,Ptprt,Ptpru,Timm50,Ubash3b
GO.0046320	regulation of fatty acid oxidation	0.00053	0.999471	18	7435	Acacb,Acsl1,Cab39,Cab39l,Cpt1a,Cpt2,Mlycd,Prkaa1,Prkaa2,Prkab1,Prkab2,Prkag1,Prkag2,Prkag3,Slc25a20,Stk11,Strada,Stradb
GO.0007269	neurotransmitter secretion	0.999396	0.000605	36	7417	Amph,Ap2b1,Ap3m2,Cacna1b,Cacna1f,Cdk5,Cltb,Dvl1,Fmr1,Lin7a,Lin7b,Lin7c,Nos1ap,Nrxn1,Nrxn2,Nrxn3,Nsf,Ppfia3,Ppt1,Rab14,Rab15,Rab3c,Rims4,Snap25,Snap91,Stam,Stxbp1,Syn1,Syn2,Syn3,Syt12,Syt4,Syt7,Unc13a,Vps45,Wnt7a
GO.0006368	transcription elongation from RNA polymerase II promoter	0.000632	0.999368	44	7409	Adrm1,Ccnh,Cdk7,Cdk9,Ell,Ell2,Ell3,Elp2,Ercc2,Ercc3,Gtf2a1,Gtf2a2,Gtf2b,Gtf2e1,Gtf2e2,Gtf2f1,Gtf2f2,Gtf2h1,Gtf2h2,Gtf2h3,Gtf2h4,Mnat1,Polr2a,Polr2b,Polr2c,Polr2d,Polr2e,Polr2f,Polr2g,Polr2h,Polr2i,Polr2j,Polr2k,Supt5h,Taf10,Taf11,Taf12,Taf13,Taf4b,Taf5,Taf6,Taf9,Tbp,Tceb3
GO.0043011	myeloid dendritic cell differentiation	0.99913	0.00087	13	7440	Cd86,Csf2,Dhrs2,Gimap5,Irf4,Lilrb3,Relb,Sfpi1,Tgfb1,Tgfbr2,Tnfsf9,Traf6,Ubd
GO.0001558	regulation of cell growth	0.999107	0.000894	52	7401	4932438A13Rik,Bap1,Cd44,Cdh13,Cdk11b,Cdk4,Commd5,Crim1,Csnk2a1,Ctgf,Cyr61,Ddr1,Esm1,Fam107a,Fbln5,Fxyd2,Hrasls,Hsd3b7,Htra1,Htra3,Htra4,Igfbp1,Igfbp2,Igfbp3,Igfbp4,Igfbp5,Igfbp6,Igfbp7,Igfbpl1,Il3,Ilk,Kazald1,Lmx1a,Mad2l2,Ndn,Nov,Paip2,Pot1b,Prkcdbp,Pttg1,S100a10,Sbf1,Socs3,Tgfb1,Tgfb2,Tsc1,Tsg101,Wfdc1,Wisp1,Wisp2,Wisp3,Wnt3
GO.0050772	positive regulation of axonogenesis	0.998886	0.00111468	21	7432	Ache,Amigo1,Arhgdia,Arhgef1,Dixdc1,Golga2,Ilk,Metrn,Nefl,Ngf,Ngfr,Plxnb1,Plxnb2,Rhoa,Robo1,Robo2,Sema4d,Skil,Stk11,Stk25,Tiam1
GO.0006958	complement activation, classical pathway	0.998839	0.00116168	25	7428	C1qa,C1qb,C1qc,C1s,C2,C3,C4b,C4bp,C6,C8a,C8b,C8g,C9,Cd55,Cfi,Cr1l,Cr2,Crp,Daf2,Hc,Ighg1,Masp2,Mbl1,Mbl2,Serping1
GO.0030199	collagen fibril organization	0.998704	0.00129639	26	7427	Acan,Adamts2,Anxa2,Atp7a,Col11a1,Col11a2,Col1a1,Col1a2,Col2a1,Col3a1,Col5a1,Col5a2,Dpt,Foxc1,Foxc2,Foxs1,Lmx1b,Lox,Nf1,P4ha1,Plod3,Serpinh1,Sfrp2,Tgfb2,Tgfbr1,Tnxb
GO.0043410	positive regulation of MAPKKK cascade	0.998679	0.00132119	60	7393	2400001E08Rik,Adra1a,Adrb2,Adrb3,Agt,Ar,Bnip2,Ccr2,Cd36,Cdc42,Cdh2,Cdon,Cntf,Ctnnb1,Dusp19,Erbb2,F2r,Fgf10,Fgf9,Fgfr3,Gab1,Grm4,Hras1,Igf1r,Igf2,Igfbp3,Igfbp4,Il11,Il6,Il6ra,Ilk,Ins2,Insr,Itgav,Itgb1,Itgb3,Kng1,Lep,Lepr,Lif,Lpar1,Lpar2,Lpar3,Nenf,Osm,P2rx7,Pdgfa,Pdgfb,Peli2,Prkcd,Prkce,Ptprc,Ryk,Sorbs3,Sox2,Spag9,Sstr4,Timp2,Traf7,Wwc1
GO.0051289	protein homotetramerization	0.00132953	0.998671	47	7406	Acaca,Acacb,Acadl,Acadm,Acads,Acot13,Actn2,Aldh1a1,Aldh1a7,Aldh5a1,Aldoa,Aldoc,Atpif1,Cbr4,Cda,Cryz,Cth,Dctpp1,Dcxr,Decr1,Dhps,Dpys,Gfpt1,Gnmt,Gpx3,H2-T18,Hprt,Hsd17b10,Ide,Kcnj10,Kcnma1,Mat1a,Pcbd1,Pcbd2,Pfkl,Pfkm,Pfkp,Ppat,Shmt1,Shmt2,Sod2,Srr,Thg1l,Tk1,Trp63,Trpm8,Usp16
GO.0019722	calcium-mediated signaling	0.99867	0.0013308	31	7422	Agtr1a,Alms1,Atp2b4,Avpr1a,Bhlha15,Cabyr,Cacna1d,Camk1g,Carhsp1,Cxcr3,Drd1a,Edn1,Edn2,Eif2ak3,Gpr44,Gprc6a,Grm1,Htr2b,Kiss1r,Lat,Lat2,Necab2,Nmur1,Rcan1,Rcan2,Rcan3,Sphk1,Tnf,Tox3,Treml1,Vsnl1
GO.0033993	response to lipid	0.998616	0.0013842	20	7433	Abcg1,Acvr1c,Brca1,Egfr,Gip,H19,Insig1,Insig2,Lipc,Ncf2,Pcna,Pdgfrb,Pdx1,Pnlip,Pnliprp2,Pparg,Srebf1,Srebf2,Stk11,Vps4b
GO.0006783	heme biosynthetic process	0.00144837	0.998552	16	7437	A230051G13Rik,Alad,Alas1,Alas2,Cox10,Cpox,Fech,Fxn,Hmbs,Hnf1a,Ppox,Slc11a2,Slc25a39,Tmem14c,Urod,Uros
GO.0042572	retinol metabolic process	0.00149197	0.998509	12	7441	Adh1,Adh4,Adh7,Aldh1a1,Lrat,Rbp1,Rbp2,Rbp4,Rdh10,Rdh12,Retsat,Sdr16c5
GO.0015908	fatty acid transport	0.00152532	0.998475	14	7439	Acsl1,Acsl4,Acsl5,Acsl6,Cd36,Crot,Fabp2,Got2,Hnf1a,Pla2g4f,Slc27a1,Slc27a2,Slc27a3,Slc27a5
GO.0051603	proteolysis involved in cellular protein catabolic process	0.00160287	0.998398	28	7425	Casp8,Clpx,Cpa1,Dnajc3,Gzma,Hspa5,Ide,Lonp1,Plg,Psma1,Psma2,Psma3,Psma4,Psma5,Psma6,Psma7,Psma8,Psmb1,Psmb10,Psmb11,Psmb2,Psmb3,Psmb4,Psmb5,Psmb6,Psmb7,Psmb8,Psmb9
GO.0070301	cellular response to hydrogen peroxide	0.00164696	0.998354	26	7427	Anxa1,Apex1,Aqp1,Arg1,Axl,Bnip3,Cdk1,Cst3,Ep300,Ets1,F3,Fxn,Hdac6,Hsd3b1,Il18,Il18bp,Il6,Klf2,Lcn2,Mdm2,Mif,Park7,Plekha1,Prkaa1,Sirt1,Sphk1
GO.0050776	regulation of immune response	0.998185	0.00181569	20	7433	C3,Card11,Cd1d1,Cd276,Cd40,Deaf1,Fcer1g,Fcgr1,Fcgr3,Fkbp1a,Gal,Ifng,Il4,Sh2b2,Smad3,Spn,Sykb,Tbx21,Tnfrsf13c,Tnfsf13b
GO.0001894	tissue homeostasis	0.997931	0.00207013	12	7441	Acaca,Ankrd11,Col11a2,Col2a1,Col9a1,Gnas,Hoxa13,Itga2,Itgb1,Nespas,Pdgfrb,Stk11
GO.0045885	positive regulation of survival gene product expression	0.997808	0.00219313	13	7440	Cdh13,Csf2,Esr1,Esr2,Il2rb,Il3,Mef2c,Nkx2-5,Ptprj,Stat5a,Stat5b,Tgfbr1,Tnfsf13b
GO.0016032	viral reproduction	0.00219697	0.997804	23	7430	Bicd1,Mzf1,Scand1,Zfp110,Zfp187,Zfp191,Zfp192,Zfp202,Zfp263,Zfp287,Zfp369,Zfp444,Zfp445,Zkscan14,Zkscan17,Zkscan3,Zkscan5,Zkscan6,Zscan10,Zscan12,Zscan2,Zscan20,Zscan21
GO.0031214	biomineral tissue development	0.997748	0.00225237	20	7433	Ambn,Amelx,Amtn,Aspn,Bglap,Cnnm4,Dmp1,Dspp,Ecm1,Enam,Enpp1,Fam83h,Ibsp,Odam,Otop1,Phex,Spp1,Srgn,Tfip11,Tuft1
GO.0007160	cell-matrix adhesion	0.997372	0.00262871	50	7403	Adam9,Agt,Angptl3,Bcam,Bcl2l11,Cdk5,Cntn2,Col13a1,Col3a1,Col5a3,Ctgf,Ctnnb1,Eda,Epdr1,Fn1,Frem1,Hoxd3,Ilk,Itga2b,Itga6,Itgb1,Itgb1bp1,Itgb2,Itgb2l,Itgb3,Itgb4,Itgb5,Itgb6,Itgb7,Itgb8,Itgbl1,Jam3,Lims1,Lypd3,Mia1,Muc4,Nid1,Nid2,Npnt,Pxn,Rhoa,Sirpa,Sned1,Tecta,Tek,Tmem8b,Tnn,Tnxb,Tsc1,Vtn
GO.0008629	induction of apoptosis by intracellular signals	0.00272418	0.997277	12	7441	2810002N01Rik,Bad,Bax,Bnip3,Eaf2,Hras1,Htra2,Lgals12,Msh6,Myc,Pmaip1,Prkca
GO.0051216	cartilage development	0.997261	0.00273924	60	7393	Atp7a,Bmp1,Bmp2,Bmp4,Bmp5,Bmp6,Bmp7,Bmp8a,Bmp8b,Bmpr1a,Bmpr1b,Chrdl2,Chst11,Col10a1,Col11a1,Col11a2,Col2a1,Col9a1,Creb3l2,Dlx2,Edn1,Esrra,Evc,Fbxw4,Fgfr3,Foxd1,Foxd2,Foxd3,Foxd4,Foxl1,Gdf5,Gnas,Hif1a,Hoxa3,Hoxb3,Hoxc4,Hoxd3,Ihh,Lect1,Lum,Mapk3,Mgp,Mmp13,Msx1,Nog,Pax7,Pitx1,Prrx1,Prrx2,Satb2,Sfrp2,Sox5,Sox6,Sox9,Timp1,Tyms,Wnt5a,Wnt7a,Zbtb7a,Zeb1
GO.0008217	regulation of blood pressure	0.997216	0.00278474	48	7405	Ace,Acta2,Acvrl1,Agt,Agtr1a,Agtrap,Aoc3,Atp1a1,Atp1a2,C3ar1,Cacna1b,Cacna1c,Calca,Col1a2,Cyba,Cyp11b1,Edn1,Edn2,Ednra,Ednrb,Gch1,Gucy1a3,Hmox1,Lep,Lrp5,Myh6,Nisch,Nos2,Nppa,Nppb,Npr1,Npr3,Npy1r,Nrg1,P2rx1,P2rx4,Pomc,Pparg,Ptgs1,Ptgs2,Ren1,Scnn1a,Sod1,Sod2,Sult1a1,Tac1,Tac4,Tacr1
GO.0032024	positive regulation of insulin secretion	0.997086	0.0029147	32	7421	Aacs,Bad,Blk,Capn10,Cd38,Doc2b,Gck,Ghrl,Gip,Gipr,Glp1r,Glud1,Glul,Irs2,Isl1,Jak2,Mgea5,Nnat,Nr0b2,Oxct1,Pdx1,Pfkfb2,Pfkm,Ppard,Prkce,Psmd9,Rbp4,Serp1,Snap25,Tcf7l2,Trh,Ucn3
GO.0006352	transcription initiation, DNA-dependent	0.00296828	0.997033	16	7437	Apitd1,Brf1,Brf2,Gtf2b,Myc,Ncoa6,Rrn3,Rsf1,Rtf1,Smarca5,Taf10,Taf12,Taf6,Taf6l,Taf9,Taf9b
GO.0050770	regulation of axonogenesis	0.996942	0.00305935	25	7428	Ache,Arhgdia,Arhgef1,Cacna1a,Cdc42,Cdh2,Efna1,Ephb2,Grin1,Lingo1,Lrrc4c,Mag,Ngf,Ngfr,Omg,Pou3f2,Rac1,Rac2,Rhoa,Rtn4r,Ssh1,Ssh2,Ssh3,Wnt3a,Wnt7a
GO.0042102	positive regulation of T cell proliferation	0.996869	0.00313168	39	7414	Adk,Card11,Ccl5,Ccr7,Cd276,Cd28,Cd3e,Cd86,Coro1a,Dnaja3,Efnb1,Hes1,Ifng,Il12a,Il12b,Il15,Il1b,Il2,Il21,Il23a,Il2ra,Il4,Il6,Il6st,Itgal,Jak3,Nck1,Nck2,Nckap1l,Pdcd1lg2,Prkcq,Ptprc,Sash3,Spn,Tnfrsf13c,Tnfsf13b,Traf6,Vcam1,Zp3
GO.0001649	osteoblast differentiation	0.996826	0.00317511	50	7403	Akt1,Bglap,Bmp2,Bmp4,Bmp6,Cbfb,Chrd,Col1a1,Cyp24a1,Cyr61,Dlx5,Fgf9,Fhl2,Fignl1,Gabbr1,Gdf10,Gdf2,Gli1,Gli2,Gpnmb,Igf2,Igfbp3,Ihh,Il18,Junb,Lef1,Lrrc17,Mef2c,Mef2d,Msx2,Nf1,Nog,Rspo2,Runx2,Sfrp1,Shox2,Smo,Snai1,Snai2,Sox2,Sox8,Sp7,Spp1,Tmsb4x,Twist1,Twist2,Wnt11,Wnt3a,Wwox,Wwtr1
GO.0007059	chromosome segregation	0.00320928	0.996791	60	7393	Arl8a,Arl8b,Birc5,Brca1,Brd4,Bub1,Bub3,Casc5,Cdk5rap2,Cenpf,Cenph,Cenpo,Ciao1,Ctcf,Dsn1,Ebna1bp2,Ercc2,Espl1,F630043A04Rik,Fam33a,Fam96a,Fam96b,Hjurp,Incenp,Kif2c,Mettl11a,Mis12,Mms19,Ndc80,Ndel1,Nek2,Nek6,Nsl1,Nuf2,Nup37,Nup43,Phf13,Pmf1,Ppp2r1a,Pttg1,Rad21,Rcc1,Rec8,Rgs14,Seh1l,Setdb2,Sgol1,Sgol2,Ska1,Slc25a5,Spc25,Srpk1,Stag1,Stag2,Stag3,Top1,Top2a,Top3b,Ube2i,Usp9x
GO.0006885	regulation of pH	0.996729	0.00327227	19	7434	2010110P09Rik,Agtr1a,Atp6v0a4,Atp6v1b1,Edn1,Ednrb,Rhcg,Slc26a4,Slc4a10,Slc4a4,Slc4a5,Slc9a1,Slc9a2,Slc9a3,Slc9a4,Slc9a5,Slc9a6,Slc9a8,Slc9a9
GO.0071356	cellular response to tumor necrosis factor	0.996699	0.0033017	24	7429	Abcb1b,Apob,Asl,Ass1,Camp,Ccl2,Ccl5,Chi3l1,Cyba,Cyp11a1,Dab2ip,Edn1,Gata3,Icam1,Il18,Il18bp,Irf1,Klf2,Lcn2,Mapk9,Muc2,Sfrp1,Sgms1,Thbs1
GO.0006913	nucleocytoplasmic transport	0.00341516	0.996586	26	7427	Aaas,Adam10,Ankrd54,Anp32a,Axin1,Camk1,Camk4,Cdk5,Cited1,Eif5a,Fbxo22,Mlx,Mlxip,Mybbp1a,Npm1,Nup155,Nup50,Nup54,Nupl1,Ran,Ranbp17,Rangrf,Rgs14,Rsrc1,Xpo7,Zfp384
GO.0046888	negative regulation of hormone secretion	0.996401	0.00360019	13	7440	Adipoq,Adora1,Edn1,Edn2,Edn3,Fgf23,Il11,Il6,Lif,Nmb,Npy1r,Osm,Ptpn11
GO.0030879	mammary gland development	0.996369	0.00363211	32	7421	Agpat6,Arhgap5,B4galt1,Bcl2l11,Brca2,Cav1,Creb1,Erbb4,Ghrhr,Gli2,Gli3,Hoxa9,Hoxb9,Hoxd9,Igf1,Igf1r,Irs1,Irs2,Itga2,Lef1,Muc4,Notch4,Nrg3,Ntn1,Pgr,Prl,Ptch1,Stat5a,Tbx3,Tgfb1,Tgfb3,Wnt3a
GO.0001568	blood vessel development	0.996277	0.00372383	54	7399	Agt,Agtr1a,Agtr1b,Aldh1a2,Atp7a,Bmp4,Ccm2,Cdx2,Cdx4,Chd7,Chm,Cited2,Col1a1,Col1a2,Col3a1,Col5a1,Crkl,Dhcr7,Dlx3,Egfl7,Epha2,Esx1,Foxc1,Foxc2,Foxh1,Foxo1,Foxs1,Fzd4,Gatad2a,Gja4,Gja5,Itgav,Jmjd6,Lama4,Lox,Mef2c,Mib1,Pax6,Pkd1,Ppap2b,Prop1,Psen1,Ptk2,Rapgef1,Sox18,Sphk1,Sphk2,Stra6,Tbx1,Tbx3,Tcf7l2,Tgfb2,Tgfbr3,Vegfa
GO.0006520	cellular amino acid metabolic process	0.00390808	0.996093	24	7429	Acy1,Asl,Asns,Aspg,Atg7,Cad,Ccbl2,Cln3,Cth,Ddc,Gldc,Glud1,Got1,Got1l1,Got2,Hdc,Hgd,Htatip2,Otc,Otub2,Sds,Srr,Tat,Yod1
GO.0006071	glycerol metabolic process	0.00391773	0.996084	15	7438	Angptl3,Coq2,Coq3,Dak,Dgat2,Gde1,Gdpd1,Gdpd2,Gdpd3,Gdpd5,Gk2,Gk5,Gpcpd1,Gyk,Mogat2
GO.0006396	RNA processing	0.00411321	0.995888	52	7401	2610101N10Rik,Adad1,Adad2,Adar,Adarb1,Adarb2,Adat1,Ccnl1,Ccnl2,Cherp,Crnkl1,Cstf3,D6Mm5e,Ddx54,Dicer1,Dkc1,Exosc10,Exosc4,Exosc5,Exosc6,Exosc7,Exosc8,Exosc9,Fbl,Larp6,Larp7,Mrm1,Mrpl44,Pdcd11,Pnn,Pnpt1,Pop1,Prpf39,Prpf6,Rcl1,Rnasen,Rnmtl1,Rpl10a,Rsl1d1,Rtcd1,Sart3,Sf3a1,Snrpf,Ssb,Trmt2a,Trnt1,Trub1,Trub2,Utp6,Wbp11,Xab2,Xrn1
GO.0045216	cell-cell junction organization	0.995841	0.00416075	12	7441	Ccm2,Crb3,Cxadr,Heg1,Hnf4a,Nf2,Prkci,Rac1,Smad3,Tgfb1,Tgfb2,Tgfb3
GO.0042147	retrograde transport, endosome to Golgi	0.00431047	0.995691	18	7435	Bet1l,D6Wsu116e,Erc1,Fam109b,Gcc2,Gosr1,Pikfyve,Rab9,Rhobtb3,Snx6,Spag9,Stx16,Stx5a,Vamp3,Vps26a,Vps54,Vti1a,Ykt6
GO.0021904	dorsal/ventral neural tube patterning	0.995223	0.00477865	16	7437	Bmp4,Fkbp8,Foxa2,Gas1,Gli2,Gsc,Kif3a,Mnx1,Pax7,Psen1,Psen2,Ptch1,Shh,Smo,Tulp3,Wnt3a
GO.0007026	negative regulation of microtubule depolymerization	0.99499	0.00501174	18	7435	Apc,Arhgef2,Clasp1,Clasp2,Clip2,Hdac6,Katnb1,Map6d1,Mapt,Mid1,Mid1ip1,Mtap1a,Mtap1b,Mtap2,Mtap4,Stmn2,Trim54,Vhl
GO.0006418	tRNA aminoacylation for protein translation	0.00504218	0.994959	31	7422	Cars,Cars2,Dalrd3,Dars,Dars2,Ears2,Eprs,Fars2,Farsa,Gars,Hars,Hars2,Iars,Iars2,Kars,Lars2,Mars2,Nars,Nars2,Pars2,Rars,Rars2,Sars,Sars2,Tars2,Tarsl2,Vars,Vars2,Wars,Wars2,Yars2
GO.0032729	positive regulation of interferon-gamma production	0.994249	0.00575206	31	7422	Bcl3,Ccr2,Cd3e,Cd40lg,Fzd5,H2-M3,H60a,Hspd1,Ifnar1,Il12a,Il12b,Il12rb1,Il12rb2,Il18,Il1b,Il23a,Il27ra,Irf8,Klre1,Klrk1,Lta,Ripk2,Sash3,Slc11a1,Tlr4,Tnf,Tnfsf4,Tnfsf9,Ulbp1,Wnt5a,Zp3
GO.0007159	leukocyte cell-cell adhesion	0.994115	0.00588678	22	7431	Apoa4,Calca,Ccl5,Cd24a,Ezr,Fermt3,Icam1,Itga4,Itga5,Itgal,Itgam,Itgb1,Itgb2,L1cam,Msn,Olr1,Ptprc,Rock1,Sele,Selp,Sykb,Vcam1
GO.0050909	sensory perception of taste	0.993791	0.00621069	19	7434	Dbh,Gnb1,Gnb4,Gng13,Lef1,Npy,P2rx2,P2rx3,Pnmt,Scnn1a,Scnn1b,Scnn1g,Tas1r1,Tas1r2,Tas1r3,Tas2r105,Tas2r108,Tas2r119,Wnt10b
GO.0016070	RNA metabolic process	0.00625315	0.993749	20	7433	Akap7,Bzw1,Bzw2,Cnp,Cwc22,Ddx54,Eif2b5,Eif4g1,Eif4g2,Eif4g3,Eif5,Hnrnpa1,Leng9,Mif4gd,Ncbp1,Paip1,Pop5,Rnaseh2a,Upf2,Xrn2
GO.0007602	phototransduction	0.993666	0.00633594	22	7431	Accn1,Arrb1,Cabp4,Cds2,Cerk,Gnat1,Gnat2,Gngt1,Guca1a,Guca1b,Opn1mw,Opn1sw,Opn3,Opn4,Pde6d,Plcb4,Rcvrn,Rgr,Rho,Rrh,Tub,Tulp1
GO.0006367	transcription initiation from RNA polymerase II promoter	0.00634379	0.993657	55	7398	Ccnh,Cdk7,Cdk8,Ercc2,Ercc3,Gtf2a1l,Gtf2a2,Gtf2b,Gtf2e1,Gtf2e2,Gtf2f1,Gtf2f2,Gtf2h1,Gtf2h2,Gtf2h3,Gtf2h4,Med1,Med12,Med13,Med14,Med16,Med17,Med24,Med30,Med4,Mnat1,Ncoa6,Polr2a,Polr2b,Polr2c,Polr2d,Polr2e,Polr2f,Polr2g,Polr2h,Polr2i,Polr2j,Polr2k,Taf10,Taf11,Taf12,Taf13,Taf2,Taf4b,Taf5,Taf6,Taf7,Taf7l,Taf8,Taf9,Tbp,Tbpl1,Tcf4,Thrap3,Trf
GO.0006936	muscle contraction	0.993637	0.00636461	55	7398	Acta2,Actg2,Actn2,Actn3,Cacna1s,Cald1,Calm1,Calm2,Calm3,Chrnb1,Col4a3bp,Drd1a,Fkbp1a,Fxyd1,Glra1,Hsbp1,Itga1,Itgb5,Lmod1,Mlc1,Mybpc1,Mybpc2,Mybpc3,Myh11,Myh2,Myh4,Myh6,Myh7,Myl1,Myl12b,Myl3,Myl6,Myl6b,Myl9,Mylk,Mylk2,Mylpf,Myom1,Myom2,Pxn,Ryr1,Sorbs1,Sorbs3,Taz,Tbx20,Tln1,Tnnt2,Tnnt3,Tpm1,Tpm2,Tpm3,Tpm4,Trim63,Ttn,Vcl
GO.0007259	JAK-STAT cascade	0.993625	0.00637621	25	7428	Ager,Cdk4,Clcf1,Cntf,Gh,Ghr,Il15ra,Il31ra,Il6st,Jak2,Lep,Pias1,Pias4,Pkd1,Pkd2,Prlr,Sh2b2,Socs1,Socs3,Socs5,Stam,Stat1,Stat3,Stat5a,Stat5b
GO.0006970	response to osmotic stress	0.00649127	0.993511	19	7434	Akt2,Apobec1,Cul5,Egfr,Fmo1,Kcnma1,Map3k1,Mapk8,Mtap7,Nolc1,Ptk2b,Slc2a1,Slc6a18,Sord,Trpv4,Tsc22d2,Tsc22d3,Tsc22d4,Vac14
GO.0007249	I-kappaB kinase/NF-kappaB cascade	0.99346	0.0065421	23	7430	Avpr2,Azi2,Bcl10,Bcl3,Btk,Csnk2b,Edaradd,Faim,Irak1bp1,Irf1,Malt1,Map3k14,Nlrc3,Ptplad1,Rel,Ripk3,Snip1,Tank,Tifa,Tirap,Tlr8,Tnip2,Traf6
GO.0043277	apoptotic cell clearance	0.00661326	0.993389	12	7441	Axl,Ccl2,Ccr2,Cd36,Gas6,Itgav,Jmjd6,Lrp1,Mertk,Nr1h3,Rara,Tgm2
GO.0050873	brown fat cell differentiation	0.00665748	0.993344	29	7424	Adipoq,Adrb1,Adrb2,Adrb3,Aldh6a1,Arl4a,Bnip3,Cebpa,Cebpb,Ero1l,Fabp4,Itga6,Lama4,Lamb3,Lrg1,Mb,Mrap,Nudt7,Pex11a,Pparg,Prdm16,Ptgs2,Rarres2,Rgs2,Scd1,Selenbp1,Sh2b2,Slc2a4,Ucp1
GO.0030261	chromosome condensation	0.00688718	0.993115	21	7432	Aifm2,Cdk1,H1fnt,Hils1,Mcm10,Mcm2,Mcm5,Myb,Ncapd2,Ncapd3,Ncapg2,Ncaph2,Phf13,Prm1,Prm2,Prm3,Rock2,Smc2,Smc4,Top1,Top2a
GO.0051925	regulation of calcium ion transport via voltage-gated calcium channel activity	0.993088	0.00691364	26	7427	Adora2a,Cacna1a,Cacna1b,Cacna1c,Cacna1d,Cacna1e,Cacna1f,Cacna1g,Cacna1h,Cacna1s,Cacna2d1,Cacna2d2,Cacna2d3,Cacnb1,Cacnb2,Cacnb3,Cacnb4,Cacng1,Cacng2,Cacng4,Catsper1,Cav3,Fgf2,Grm7,Ryr1,Sestd1
GO.0045666	positive regulation of neuron differentiation	0.992804	0.00719769	53	7400	Actr3,Adra2b,Adra2c,Ascl1,Bdnf,Bmp2,Bmp4,Bmp6,Bmp7,Bnip2,Ccl5,Ccr5,Cdon,Cxcl12,Dab1,Dnmt3b,Etv5,Fez1,Fezf1,Fezf2,Foxa1,Foxa2,Gdf5,Gli2,Hoxd3,Ifng,Il6,Irx3,Itgb1,Lin28a,Mapk8ip3,Mtap1b,Nbl1,Neurod1,Neurog2,Neurog3,Nkx2-2,Nkx2-5,Phox2b,Prpf19,Rara,Rgs6,Rhoa,Sall1,Shh,Socs2,Sox2,Spag9,Tgif1,Tgif2,Timp2,Trim32,Vwc2
GO.0030901	midbrain development	0.992139	0.00786297	28	7425	Acvr1c,Aplp2,Barhl1,Cma1,En1,En2,Fgfr1,Fgfr2,Foxb1,Fzd3,Fzd6,Gdnf,Hes1,Hes3,Kat2a,Lrp6,Msx1,Ndst1,Otx1,Otx2,Pitx3,Rfx4,Shh,Smad1,Tal2,Uchl5,Uqcrq,Wnt1
GO.0008652	cellular amino acid biosynthetic process	0.00809943	0.991903	23	7430	Adi1,Aldh18a1,Apip,Asl,Asns,Asnsd1,Ass1,Bcat1,Bcat2,Cbs,Cth,Enoph1,Mri1,Mthfd1,Mtr,Nags,Otc,Phgdh,Psat1,Psph,Pycr1,Pycr2,Pycrl
GO.0030217	T cell differentiation	0.991851	0.00815116	29	7424	Bcl11a,Bcl2,Cacnb4,Cd4,Chd7,Coro1a,Ctnnb1,Egr1,Gimap5,Hs1bp3,Ikzf1,Il7r,Itpkb,Jag2,Lck,Nhej1,Patz1,Pknox1,Ppp3cb,Ptpn22,Ptprc,Rag2,Rhoh,Sox4,Sp3,Sstr1,Tgfb1,Vav1,Wwp1
GO.0045930	negative regulation of mitotic cell cycle	0.991672	0.00833028	17	7436	Bcl2,Btg3,Btg4,Dgkz,Dlg1,Egfr,Foxc1,Gas1,Hnf4a,Myt1,Pml,Ptpn3,Scrib,Smad3,Tgfb1,Timp2,Trim35
GO.0006865	amino acid transport	0.00841148	0.99159	44	7409	Cln3,Pdpn,Slc16a10,Slc1a4,Slc1a5,Slc36a1,Slc36a2,Slc36a4,Slc38a10,Slc38a2,Slc38a3,Slc38a4,Slc38a5,Slc38a7,Slc38a9,Slc3a1,Slc3a2,Slc43a1,Slc43a2,Slc6a12,Slc6a14,Slc6a15,Slc6a18,Slc6a19,Slc6a20a,Slc6a20b,Slc6a6,Slc6a7,Slc6a9,Slc7a1,Slc7a10,Slc7a11,Slc7a12,Slc7a13,Slc7a14,Slc7a15,Slc7a2,Slc7a3,Slc7a4,Slc7a6,Slc7a7,Slc7a8,Slc7a9,Xk
GO.0042326	negative regulation of phosphorylation	0.991443	0.00855945	27	7426	1700021C14Rik,Ahsg,Atxn1,Atxn7,Bmp4,Bmp7,Camk2n1,Casp3,Cdkn1a,Cdkn1b,Cdkn1c,Cdkn2a,Cdkn2b,Cdkn2c,Cdkn2d,Dnajc3,Dusp19,Dynll1,Grb10,Hspb1,Kat2b,Pkia,Pkig,Prkrip1,Rhoh,Sh3bp5,Socs5
GO.0000387	spliceosomal snRNP assembly	0.00858231	0.99142	25	7428	Clns1a,Ddx20,Gemin4,Gemin5,Gemin6,Gemin7,Gemin8,Ncbp1,Ncbp2,Phax,Prmt5,Prmt7,Sip1,Smn1,Snrpb,Snrpc,Snrpd1,Snrpd2,Snrpd3,Snrpe,Snrpf,Snrpg,Snupn,Tgs1,Wdr77
GO.0048704	embryonic skeletal system morphogenesis	0.991385	0.00861625	50	7403	Alx1,Alx3,Alx4,Bmi1,Chst11,Col11a1,Dlg1,Dscaml1,Eya1,Foxc2,Fuz,Gli3,Gsc,Hoxa2,Hoxa3,Hoxa4,Hoxa5,Hoxa7,Hoxa9,Hoxb1,Hoxb2,Hoxb3,Hoxb4,Hoxb5,Hoxb6,Hoxb7,Hoxc6,Hoxc9,Hoxd10,Hoxd3,Hoxd4,Hoxd9,Hspg2,Mdfi,Men1,Mycn,Myf5,Osr2,Pcgf2,Prrx1,Prrx2,Satb2,Six1,Six2,Six4,Tbx15,Twist1,Wnt9a,Wnt9b,Zeb1
GO.0000718	nucleotide-excision repair, DNA damage removal	0.00872655	0.991276	20	7433	Ccnh,Cdk7,Ddb1,Ddb2,Ercc1,Ercc2,Ercc3,Ercc4,Ercc5,Gtf2h1,Gtf2h2,Gtf2h3,Gtf2h4,Mnat1,Rad23b,Rpa1,Rpa2,Rpa3,Xpa,Xpc
GO.0007369	gastrulation	0.00897626	0.991026	28	7425	Acvr1,Arfrp1,Cer1,Cfc1,Cml1,Cml2,Cml5,Cul3,Dld,Egfr,Eomes,Ext1,Fam48a,Hira,Htt,Jup,Mixl1,Nat8,Nodal,Rps6,Smad2,Smad3,Smad4,Srf,Tdgf1,Tgfbr2,Trp53,Txnrd1
GO.0007494	midgut development	0.0090469	0.990956	14	7439	Aldh1a1,Aldh1a2,Arg2,Asl,Ass1,Casp1,Cps1,Ctnnb1,Dab1,Hmgcs2,Otc,Reln,Rxra,Wnt5a
GO.0030878	thyroid gland development	0.990811	0.00919177	18	7435	Cga,Fgf10,Foxe3,Hhex,Hoxa3,Hoxa5,Hoxb3,Hoxd3,Nkx2-1,Nkx2-5,Pax8,Shh,Six1,Smad3,Tbx1,Tg,Tgfb2,Thra
GO.0007223	Wnt receptor signaling pathway, calcium modulating pathway	0.990635	0.00936769	24	7429	Fzd1,Fzd2,Fzd4,Fzd7,Ror2,Wnt1,Wnt10a,Wnt10b,Wnt11,Wnt16,Wnt2,Wnt2b,Wnt3,Wnt3a,Wnt4,Wnt5a,Wnt5b,Wnt6,Wnt7a,Wnt7b,Wnt8a,Wnt8b,Wnt9a,Wnt9b
GO.0043687	post-translational protein modification	0.00956651	0.990436	29	7424	Aktip,Atg5,Cdc34,F10,F2,F7,F9,Ube2a,Ube2b,Ube2c,Ube2d1,Ube2d2,Ube2d3,Ube2e2,Ube2e3,Ube2f,Ube2g1,Ube2i,Ube2j1,Ube2j2,Ube2l6,Ube2m,Ube2n,Ube2q1,Ube2q2,Ube2ql1,Ube2s,Ube2v2,Ube2z
GO.0071363	cellular response to growth factor stimulus	0.990318	0.00968351	57	7396	Akt1,Apoe,Bmp2,Bmp4,Bysl,Cat,Clu,Col1a1,Creb1,Ctnnb1,Ddc,Dtymk,E2f1,Egfr,Egr1,Ehd4,Emd,Fez1,Foxj1,Fyn,Fzd1,Fzd2,Gas6,Gria1,Grin2a,Grin2b,Hap1,Htr3a,Htr3b,Ibsp,Insr,Lrp8,Mdm2,Met,Msx2,Myog,Nkx2-5,Nos1,Ntrk1,Oprd1,Pax9,Pfn1,Pnmt,Ppp2r5b,Ppp2r5d,Prdm4,Sfrp1,Sparc,Srd5a1,Tgfb1,Tgfb3,Tgif1,Th,Thbs1,Tnfrsf1b,Trpv1,Twist1
GO.0042832	defense response to protozoan	0.989981	0.0100226	15	7438	Bcl3,Gbp1,Gbp2,Gbp3,Gbp4,Gbp6,Ifng,Iigp1,Il12a,Il12b,Il6,Irf8,Irgm2,Lyst,Slc11a1
GO.0006099	tricarboxylic acid cycle	0.0101651	0.989838	21	7432	Aco1,Aco2,Cs,Dlst,Fh1,Idh1,Idh2,Idh3a,Idh3b,Idh3g,Mdh1,Mdh1b,Mdh2,Ogdh,Sdha,Sdhb,Sdhc,Sdhd,Sucla2,Suclg1,Suclg2
GO.0030048	actin filament-based movement	0.989612	0.0103913	14	7439	Acta2,Actc1,Apbb1,Apbb2,Evl,Myh10,Myh14,Myh6,Myh9,Myo5a,Myo7a,Was,Wasf2,Wipf1
GO.0045190	isotype switching	0.010417	0.989587	12	7441	Aicda,Cd40lg,Ercc1,Exo1,Icosl,Lig4,Mlh1,Msh2,Msh6,Nbn,Swap70,Xrcc4
GO.0009314	response to radiation	0.989509	0.0104935	31	7422	Acan,Angpt2,Bcl2l1,Cckar,Ccr4,Col3a1,Cxcl12,Fancg,Igf2,Il18,Itgb3,Jun,Kit,Krt13,Mbd4,Mmp2,Mmp9,Myc,Ngf,Nr3c1,Ogg1,Pgm1,Rad9,Serpine2,Smc1a,Snai2,Tgfb1,Tgfb2,Tnfrsf11a,Tnfsf11,Txn1
GO.0043588	skin development	0.989089	0.0109125	45	7408	Aars,Adamts2,Apc,Asprv1,Atp7a,Bcl11b,Col1a1,Col3a1,Col5a1,Col5a2,Ctnnb1,Dbi,Ddr1,Dhcr24,Dsp,Eda,Ercc2,Fras1,Gjb3,Gnas,Irf6,Jup,Krtap16-7,Lef1,Ltb,Mif,Nespas,Ngfr,Pdgfa,Ptch2,Ptges3,Sfn,Shh,Slc27a4,Sox21,Sts,Sufu,Tcf15,Tcf3,Tcf7l1,Tcf7l2,Tcfap2a,Tcfap2c,Tgm3,Wnt10a
GO.0007520	myoblast fusion	0.989024	0.0109793	17	7436	Cacna1s,Capn2,Casp1,Cast,Cdon,Crk,Dyrk1b,Gsk3b,Ins2,Myh9,Neo1,Nphs1,Ntn3,Rac1,Rac2,Six4,Wnt1
GO.0044130	negative regulation of growth of symbiont in host	0.989022	0.0109813	20	7433	Camp,Cd36,Ctsg,Elane,Ifng,Il10,Il12b,Irf8,Lbp,Lta,Mbl1,Mbl2,Mpo,Myd88,Rab7,Scd1,Tirap,Tlr2,Tnf,Vps28
GO.0032981	mitochondrial respiratory chain complex I assembly	0.0110273	0.988977	12	7441	2310003L22Rik,2410091C18Rik,Bcs1l,Ndufaf3,Ndufaf4,Ndufs4,Ndufs5,Ndufs7,Ndufs8,Nubpl,Oxa1l,Taz
GO.0001916	positive regulation of T cell mediated cytotoxicity	0.988946	0.0110575	16	7437	Abcb9,B2m,Cd1d1,Cd1d2,H2-D1,H2-K1,H2-M3,Hspa1a,Hspa1b,Il12a,Il23a,P2rx7,Ptprc,Tap1,Tap2,Xcl1
GO.0019395	fatty acid oxidation	0.0113273	0.988676	14	7439	Acox1,Adipoq,Adipor1,Adipor2,Alox12,Alox15,Cd36,Gcdh,Mapk14,Mlycd,Por,Ppard,Pparg,Prkaa1
GO.0007566	embryo implantation	0.988628	0.0113746	32	7421	Bsg,Calca,Cst3,Ddr1,Fbln1,Fkbp4,Gm13305,Grn,Hmx3,Hspg2,Igfbp7,Itgb3,Klf9,Lif,Mst1,Nlrp5,Ooep,Pcsk5,Plau,Polr1b,Ppard,Prss28,Ptgs2,Serpine2,Sod1,Sostdc1,Stc1,Stc2,Stx2,Tead4,Tgfbr1,Tgfbr2
GO.0060173	limb development	0.988553	0.0114498	18	7435	Chd7,Comp,Ctnnb1,Fbxw4,Fgf10,Gli3,Ift122,Meox2,Nog,Nr2f2,Pam,Rax,Sall1,Shh,Smoc1,Tulp3,Wnt3,Wnt7a
GO.0000077	DNA damage checkpoint	0.0118635	0.98814	16	7437	Atm,Atr,Cep63,Chek1,Chek2,H2afx,Hinfp,Hus1,Mapk14,Nbn,Ptpn11,Rad17,Rad9,Tipin,Tiprl,Usp28
GO.0003007	heart morphogenesis	0.988119	0.0118828	42	7411	Aldh1a2,Baz1b,Bmpr1a,Cfc1,Chd7,Col11a1,Col2a1,Col4a3bp,Col5a1,Dlc1,Dvl2,Dvl3,Fgf8,Fkbp1a,Foxc1,Foxc2,Gaa,Hand1,Hand2,Htr2b,Insr,Isl1,Mesp1,Mkl2,Msx1,Msx2,Mybpc3,Ncor2,Nipbl,Nkx2-5,Ptch1,Smarcd3,Smo,Tab1,Tbx1,Tbx2,Tbx3,Tgfb2,Ttn,Vegfa,Xirp1,Zmiz1
GO.0048546	digestive tract morphogenesis	0.987169	0.0128352	16	7437	Bcl2,Cfc1,Egfr,Fgfr3,Il18,Nodal,Sfrp1,Sfrp2,Sfrp5,Shh,Sox10,Stra6,Stx2,Trp73,Vangl2,Wnt5a
GO.0045060	negative thymic T cell selection	0.987069	0.0129359	12	7441	Ccr7,Cd28,Cd3e,Cd74,Dock2,Fas,Gli3,Mink1,Ptprc,Shh,Spn,Zap70
GO.0042310	vasoconstriction	0.986995	0.0130088	13	7440	Ace,Agt,Agtr1a,Avp,Cav1,Edn1,Edn2,Edn3,Ednra,Ednrb,Htr2b,P2rx1,Slc6a4
GO.0001570	vasculogenesis	0.986915	0.0130873	59	7394	Amot,Cav1,Ccm2,Cited1,Cited2,Ctnnb1,Cul7,Egfl7,Eng,Epha2,Foxc1,Foxc2,Foxf1a,Foxm1,Foxs1,Fzd4,Gjc1,Glmn,Hdac7,Heg1,Hey1,Hey2,Hhex,Hoxa13,Itgav,Junb,Kdr,Myo18b,Myo1e,Myocd,Nkx2-5,Ntrk2,Paxip1,Pitx2,Ptk2,Ptprj,Qk,Rasa1,Sgpl1,Shh,Smarca4,Smo,Sox17,Sox18,T,Tdgf1,Tead2,Tek,Tgfbr2,Tie1,Tiparp,Tnni3,Wars2,Wt1,Yap1,Zfp36l1,Zfp826,Zfpm2,Zmiz1
GO.0016601	Rac protein signal transduction	0.986879	0.013125	12	7441	Als2,Cdh13,Dbnl,Elmo1,Eps8l1,Eps8l2,Farp2,Nisch,Rac1,Rhog,Rhou,Wasf2
GO.0051056	regulation of small GTPase mediated signal transduction	0.986842	0.0131606	45	7408	Cdc42bpa,Dab2ip,Gapvd1,Garnl3,Iqgap1,Iqgap2,Iqgap3,Kndc1,Nf1,Plxnb1,Plxnb2,Ralgapa1,Ralgapa2,Ralgapb,Ralgds,Rap1gap2,Rapgef1,Rapgef3,Rapgef4,Rapgef5,Rapgef6,Rasa1,Rasa2,Rasa3,Rasa4,Rasal1,Rasal3,Rasgef1a,Rasgef1b,Rasgef1c,Rasgrf1,Rasgrf2,Rasgrp1,Rasgrp2,Rasgrp3,Rasgrp4,Rgl1,Rgl2,Rgl3,Sipa1,Sipa1l1,Sipa1l2,Sos1,Sos2,Tsc2
GO.0002076	osteoblast development	0.98659	0.0134142	17	7436	Ache,Bglap,Esr1,Gli2,Hdac4,Hdac5,Hey1,Hoxa2,Jund,Lrp5,Men1,Pth1r,Pthlh,Runx2,Satb2,Shh,Smad3
GO.0048168	regulation of neuronal synaptic plasticity	0.986518	0.0134856	23	7430	Arc,Bcan,Bhlhe40,Bhlhe41,Camk2a,Cntn2,Cpeb1,Dlg4,Egr2,Ephb2,Grin1,Grin2b,Gsk3b,Mylk2,Ncdn,Pmch,Rasgrf1,Rnf39,S100b,Snca,Star,Syp,Vgf
GO.0016197	endosome transport	0.0135452	0.986458	25	7428	A230046K03Rik,Abca1,Agap2,Als2,Ap1m1,Cdc42,Dpy30,Ehd1,Htt,Lrba,Lrp2,Mcoln1,ORF19,Picalm,Rab35,Rab7,Rassf9,Snap25,Snx1,Vps25,Vps36,Vps4a,Vps4b,Was,Zfyve16
GO.0050853	B cell receptor signaling pathway	0.986383	0.0136201	22	7431	Bcar1,Bcl2,Cd19,Cd38,Cd79a,Cd79b,Ctla4,Ifi204,Klhl6,Lat2,Lck,Lime1,Mapk1,Nckap1l,Nfam1,Nfatc2,Plekha1,Prkcb,Ptpn6,Ptprc,Sykb,Vav3
GO.0045777	positive regulation of blood pressure	0.986039	0.0139639	26	7427	Adh5,Adipoq,Adora1,Adra2b,Agt,Agtr1a,Avpr1a,Avpr1b,Avpr2,Cartpt,Cnr1,Crhr2,Cyp11b2,Ephx2,Glp1r,Id2,Ncf2,Npff,Oxt,Oxtr,Tac2,Tacr1,Tacr3,Tbxa2r,Uts2,Uts2r
GO.0042523	positive regulation of tyrosine phosphorylation of Stat5 protein	0.985765	0.0142403	12	7441	Csf2,Gh,Igf1,Il12b,Il2,Il23a,Il3,Il31ra,Il4,Jak2,Lck,Pecam1
GO.0016079	synaptic vesicle exocytosis	0.985749	0.014255	22	7431	Apba1,Apba2,Cplx1,Cplx2,Cplx3,Doc2a,Lphn1,Otof,P2rx7,Rab3a,Snapin,Spnb3,Stx4a,Stx7,Stxbp2,Syt1,Syt2,Syt3,Syt4,Syt7,Trim9,Vamp2
GO.0048167	regulation of synaptic plasticity	0.985265	0.014738	30	7423	Adora1,Adora2a,Adrb1,Atp2b2,Bdnf,Cabp1,Calb1,Camk2n2,Cdk5,Crhr1,Ctnnd2,Gipc1,Gria1,Grik1,Grin1,Grin2a,Grin2b,Htt,Mecp2,Myo6,Nfatc4,P2rx3,Plat,Ppt1,Psen1,Psen2,Rara,Sipa1l1,Syt4,Ywhag
GO.0001944	vasculature development	0.98513	0.0148738	27	7426	Bmp4,Calca,Ccm2,Frzb,Fzd1,Fzd10,Fzd2,Fzd3,Fzd5,Fzd7,Fzd8,Fzd9,Heg1,Ihh,Lef1,Lrp5,Nodal,Sfpi1,Sfrp1,Sfrp4,Sfrp5,Shh,Sox18,Tcf21,Vegfa,Wnt7b,Zfand5
GO.0043484	regulation of RNA splicing	0.015018	0.984987	14	7439	Aff2,Celf1,Esrp1,Esrp2,Fastk,Hnrnpf,Hnrnph1,Mbnl1,Mbnl2,Mbnl3,Parg,Rbm38,Snrnp70,Srrm4
GO.0009617	response to bacterium	0.984801	0.0152023	32	7421	Adh7,Baiap2l1,Ccl2,Ccl5,Ccr4,Cd47,Defb1,Erap1,Fcgr1,Fcgr2b,Hmgcs2,Il6,Irf3,Irf8,Lcn2,Mecom,Ncf1,Nfkb1,P2rx7,Rel,Rela,Slc11a1,Socs3,Sp110,Stat1,Stat4,Tab2,Tirap,Tlr2,Tlr4,Vil1,Wasl
GO.0007517	muscle organ development	0.984732	0.0152709	54	7399	Alx4,Cd164,Chat,Chkb,Col19a1,Cryab,Csrp3,Cxcl10,Des,Dmd,Dtnbp1,Eid2,Etv1,Foxk1,Foxo4,Fxr1,Gaa,Jph1,Kremen1,Ky,Lama5,Lbx1,Lmna,Met,Mkl2,Mkx,Mov10l1,Msx1,Mtss1,Murc,Myf5,Myf6,Myod1,Myog,Nphs1,Nrg1,Pax3,Scn8a,Sirt1,Srpk3,Tagln,Tagln2,Tagln3,Tbx1,Tcf15,Tcf23,Trim72,Twist1,Unc45a,Unc45b,Usp2,Vamp5,Wnt2,Zfhx3
GO.0007193	inhibition of adenylate cyclase activity by G-protein signaling pathway	0.984677	0.015326	28	7425	Adcy1,Adcy2,Adcy3,Adcy4,Adcy5,Adcy6,Adcy7,Adcy8,Adcy9,Adora1,Galr3,Gnai1,Gnai2,Gnai3,Gnal,Gnaz,Gpr44,Insl3,Npb,Npr3,Oprd1,Oprm1,P2ry1,Rxfp2,S1pr1,S1pr3,Sstr2,Sstr5
GO.0090023	positive regulation of neutrophil chemotaxis	0.983669	0.0163362	12	7441	C3ar1,C5ar1,Ccl19,Ccr7,Cd74,Edn1,Ednra,Il23a,Lbp,Nckap1l,Thbs4,Tirap
GO.0006665	sphingolipid metabolic process	0.0165536	0.983451	21	7432	Acer1,Arv1,Asah2,Fa2h,Gba,Gba2,Gm2a,Psap,Psapl1,Samd8,Serinc1,Serinc2,Serinc3,Serinc5,Sftpb,Sgms1,Sgms2,Sgpp1,St8sia1,Th,Ugcg
GO.0007611	learning or memory	0.983361	0.0166419	41	7412	Abi2,Aff2,Amfr,Bdnf,Calb1,Casp3,Cnr1,Ddc,Egr1,Egr2,Esr2,Fzd9,Gclm,Glp1r,Gm2a,Grin1,Grin2a,Grin2b,Grm7,Grpr,Htt,Il18,Il1b,Lhx8,Man2b1,Mef2c,Ncam1,Pafah1b1,Pmch,Prkar1b,Prkca,Prnp,Psen1,Psen2,S100b,Shc3,Slc11a2,Sts,Thra,Tmod2,Ucn
GO.0046329	negative regulation of JNK cascade	0.983306	0.0166984	17	7436	Aida,Akt1,Cdc42se1,Dusp10,Dusp19,Dusp3,Fktn,Gps2,Hdac3,Itch,Mapk8ip1,Mecom,Men1,Ncor1,Rala,Sfrp4,Taok3
GO.0001654	eye development	0.98324	0.0167637	29	7424	Bloc1s3,Bmp4,Bmp6,Bmp7,Bmpr1b,Cryga,Crygb,Crygd,Crygf,Cst3,Egfr,Foxc1,Foxe3,Gdf3,Hmgb1,Hsf4,Inhbb,Meis2,Rbp4,Rpe65,Sh3pxd2b,Six3,Smoc1,Sox2,Syn2,Tgfb2,Traf4,Wnt8a,Wnt8b
GO.0007435	salivary gland morphogenesis	0.98312	0.0168851	14	7439	Bmp7,Ctnnd1,Egfr,Fgf10,Fgfr1,Pax6,Pvr,Rac1,Rac2,Tgfb1,Tgfb2,Tgfb3,Twsg1,Wnt4
GO.0007010	cytoskeleton organization	0.982896	0.0171063	60	7393	Ablim1,Ablim2,Ablim3,Add1,Arhgap10,Avil,B230120H23Rik,Bfsp2,Bsn,Cap1,Cap2,Cdc42,Cdc42bpa,Dlc1,Dock2,Dst,Epb4.9,Fgd1,Flg,Ftcd,Gan,Hip1,Hmmr,Krt71,Lsp1,Maea,Mark1,Mast1,Pacsin1,Palm,Pclo,Pfn1,Pfn2,Pfn3,Pfn4,Pmfbp1,Pstpip2,Pten,Ptpn21,Pvrl2,Pxn,Rac1,Raf1,Rock1,Sgcb,Sgcd,Sgcg,Sirpa,Ss18,Stradb,Svil,Tagln,Thy1,Tmsb10,Tmsb4x,Tnik,Vhl,Vil1,Vill,Ywhah
GO.0007189	activation of adenylate cyclase activity by G-protein signaling pathway	0.982813	0.0171903	43	7410	Adcy1,Adcy2,Adcy3,Adcy4,Adcy5,Adcy6,Adcy7,Adcy8,Adcy9,Adm2,Adora2a,Adora2b,Adrb1,Adrb2,Adrb3,Calca,Calcr,Calcrl,Crhr1,Drd1a,Fshr,Galr1,Galr2,Gcgr,Ghrh,Ghrhr,Gipr,Glp1r,Gna13,Gnal,Gnaq,Gnas,Gpr26,Htr4,Ptger4,Pth,Pth1r,Pthlh,Rxfp1,Rxfp2,S1pr4,Tshr,Ucn3
GO.0006754	ATP biosynthetic process	0.982703	0.0172995	57	7396	2310067B10Rik,Aldoa,Atp10a,Atp10b,Atp10d,Atp11a,Atp11b,Atp11c,Atp12a,Atp13a1,Atp13a2,Atp13a3,Atp13a4,Atp13a5,Atp1a1,Atp1a2,Atp1a3,Atp1a4,Atp1b1,Atp1b2,Atp1b3,Atp1b4,Atp2a1,Atp2a2,Atp2a3,Atp2b1,Atp2b2,Atp2b3,Atp2b4,Atp2c1,Atp2c2,Atp4a,Atp4b,Atp5a1,Atp5b,Atp5c1,Atp5d,Atp5e,Atp5j2,Atp5k,Atp5o,Atp5s,Atp7a,Atp7b,Atp8a1,Atp8a2,Atp8b1,Atp8b2,Atp8b3,Atp8b4,Atp9a,Atp9b,Ldhd,Pklr,Pkm2,Slc25a13,Tgfb1
GO.0090263	positive regulation of canonical Wnt receptor signaling pathway	0.982468	0.0175356	41	7412	Bambi,Caprin2,Cav1,Col1a1,Csnk1d,Csnk1e,Dixdc1,Dkk2,Dlx5,Dvl1,Eda,Fgf10,Fgf9,Fgfr2,Fgfr3,Ilk,Lrp6,Nfkb1,Nrarp,Rnf146,Ror2,Rspo1,Rspo2,Sfrp1,Sfrp2,Sfrp4,Smad3,Src,Tnks,Tnks2,Trpm4,Ubr5,Usp34,Wls,Wnt10b,Wnt2,Wnt2b,Wnt3a,Wnt4,Wnt7a,Yap1
GO.0042110	T cell activation	0.982446	0.0175574	29	7424	Ada,Cblb,Cd2,Cd276,Cd28,Cd3d,Cd4,Cd48,Cd86,Cd8a,Chrna7,Ddost,Dlg1,Dock2,Dpp4,Foxp3,Hsh2d,Hspd1,Icosl,Ifnar1,Nck1,Nlrc3,Satb1,Sla2,Smad3,Tgfb1,Treml2,Vav1,Was
GO.0007519	skeletal muscle tissue development	0.982079	0.0179238	57	7396	Cacna1s,Casq1,Cav1,Cdk5,Col19a1,Csf1r,Ctsb,Dcn,Dmd,Eln,Ep300,Erbb2,Erbb3,Flnb,Foxp1,Foxp2,Foxp3,H19,Hlx,Hoxd10,Hoxd9,Itga7,Mapk14,Mbnl1,Mef2c,Meox2,Met,Mettl8,Myf5,Myf6,Myl3,Myl6b,Mylpf,Myod1,Myog,Nf1,Nphs1,Nr2f2,Pax7,Pdlim3,Pitx2,Psma6,Rcan1,Rhoa,Rxrg,Sin3b,Six1,Six4,Skil,Srpk3,Svil,Taz,Tgfb1,Tgfb2,Vamp5,Vgll2,Zfp238
GO.0042445	hormone metabolic process	0.98165	0.0183558	12	7441	Agt,Bbs1,Cacna1a,Crhbp,Ddo,Foxa1,Ghrhr,Htt,Lep,Ptpn11,Safb,Wnt4
GO.0001702	gastrulation with mouth forming second	0.0185497	0.981454	26	7427	Acvr1,Acvr2a,Acvr2b,Amot,Celsr1,Chrd,Cml1,Cml2,Cml3,Cml5,Ctnnb1,Frs2,Gata4,Ldb1,Lhx1,Lrp5,Lrp6,Nat8,Nodal,Nsd1,Odz4,Ppap2b,Rnf2,Smad4,Ugdh,Zbtb17
GO.0021549	cerebellum development	0.980928	0.0190767	25	7428	Acvr1c,Atp2b2,Cdk5,Crhr2,Cyp11a1,Foxp2,Foxp3,Gbx2,Gdf10,Ldb1,Lhx1,Lhx5,Lmx1a,Mecp2,Myo16,Ncoa1,Ncoa2,Ncor1,Neurod1,Ntm,Ptprs,Sdf4,Sstr1,Sstr2,Sstr3
GO.0042472	inner ear morphogenesis	0.980857	0.0191461	60	7393	Abr,Atoh1,Atp2b2,Atp6v1b1,Bcr,Cdh23,Celsr1,Chd7,Chrna9,Col11a1,Col2a1,Dll1,Dlx5,Dlx6,Efna2,Eya1,Fgf10,Fgf8,Fgf9,Fgfr1,Fgfr2,Foxg1,Foxi1,Frzb,Fzd3,Fzd6,Gbx2,Gfi1,Hmx2,Hmx3,Hoxa1,Insig1,Insig2,Itga8,Kcnq4,Mafb,Myo15,Myo6,Myo7a,Neurog1,Nr4a3,Otop1,Otx1,Otx2,Pou4f3,Prrx1,Prrx2,Ror2,Six1,Six4,Sobp,Sox2,Spry2,Tbx1,Tmie,Ush1c,Wnt1,Wnt3,Wnt3a,Wnt5a
GO.0006297	nucleotide-excision repair, DNA gap filling	0.0197644	0.980241	20	7433	C77370,Lig1,Lig4,Pcna,Polb,Pold1,Pold2,Pold3,Pold4,Pole,Pole2,Polk,Rfc1,Rfc2,Rfc3,Rfc4,Rfc5,Rpa1,Rpa2,Rpa3
GO.0006413	translational initiation	0.0198009	0.980202	56	7397	Abcf1,Brf1,Denr,Dhx29,Eif1a,Eif1ad,Eif1ax,Eif1b,Eif2ak1,Eif2ak3,Eif2ak4,Eif2b1,Eif2b2,Eif2b3,Eif2b4,Eif2b5,Eif2c1,Eif2c2,Eif2c3,Eif2s1,Eif2s2,Eif2s3x,Eif2s3y,Eif3a,Eif3b,Eif3c,Eif3d,Eif3e,Eif3f,Eif3g,Eif3h,Eif3i,Eif3j,Eif3k,Eif3l,Eif3m,Eif4a1,Eif4a2,Eif4a3,Eif4b,Eif4e,Eif4e2,Eif4e3,Eif4enif1,Eif4g1,Eif4g2,Eif4g3,Eif4h,Eif5,Eif5b,Eif6,Gtf2b,Mtif2,Mtif3,Rps24,Trmt6
GO.0051928	positive regulation of calcium ion transport	0.980089	0.019917	15	7438	Aqp2,Atp2b2,Cldn16,Creb3,Ednra,F2r,Hcrt,Jak3,Lpar3,Mchr1,Mgea5,Orai1,Stim2,Tspo,Wfs1
GO.0006694	steroid biosynthetic process	0.979801	0.0202016	60	7393	0610007P14Rik,Acbd3,Akr1c20,Akr1c21,Akr1c6,Ch25h,Cyb5r1,Cyb5r2,Cyb5r3,Cyp11a1,Cyp11b1,Cyp11b2,Cyp17a1,Cyp21a1,Cyp51,Dbi,Dhcr24,Dhcr7,Ebp,Fdft1,Fdps,H2-Ke6,Hint2,Hmgcr,Hmgcs1,Hmgcs2,Hsd17b1,Hsd17b11,Hsd17b12,Hsd17b2,Hsd17b3,Hsd17b7,Hsd3b1,Hsd3b2,Hsd3b3,Hsd3b5,Hsd3b7,Idi1,Lss,Mvd,Mvk,Nr0b1,Nsdhl,Pbx1,Pmvk,Prkaa1,Prkaa2,Sc4mol,Sc5d,Scarb1,Sdr42e1,Srd5a1,Srd5a2,Star,Stard3,Stard5,Stard6,Tecr,Tm7sf2,T…
GO.0051262	protein tetramerization	0.0202363	0.979769	18	7435	Ache,Adsl,Cat,Cbr2,Ccl5,Cpsf6,Cpsf7,Cutc,Igf1r,Mtmr2,Nudt21,Pex5,Sbf2,Shmt1,Tgm3,Trp53,Trp63,Trp73
GO.0015758	glucose transport	0.0206151	0.979389	26	7427	Akt1,Edn1,Ednra,Fabp5,Gh,Ins1,Ins2,Klf15,Nrg1,Pla2g1b,Prkag3,Slc2a1,Slc2a10,Slc2a2,Slc2a3,Slc2a4,Slc2a5,Slc2a8,Slc2a9,Slc45a1,Slc5a1,Slc5a2,Sorbs1,Stxbp3a,Stxbp4,Yes1
GO.0045086	positive regulation of interleukin-2 biosynthetic process	0.979178	0.0208287	12	7441	Card11,Cd1d1,Cd1d2,Cd28,Cd3e,Glmn,Il1a,Il1b,Irf4,Prkcq,Stat5a,Stat5b
GO.0008543	fibroblast growth factor receptor signaling pathway	0.979046	0.0209577	34	7419	Cep57,Ctgf,Fgf1,Fgf10,Fgf12,Fgf14,Fgf15,Fgf16,Fgf17,Fgf18,Fgf2,Fgf20,Fgf22,Fgf23,Fgf3,Fgf4,Fgf5,Fgf6,Fgf7,Fgf8,Fgf9,Fgfr1,Fgfr2,Fgfr3,Fgfr4,Fgfrl1,Frs2,Frs3,Grb2,Kl,Klb,Ndst1,Rab14,Sos1
GO.0030336	negative regulation of cell migration	0.978859	0.021144	54	7399	Abhd2,Abhd6,Abr,Acan,Acvrl1,Adipoq,Arap3,Bcl2,Bcr,Bmp10,Ccr5,Chrd,Cited2,Clic4,Cnn2,Cx3cr1,Dag1,Dlc1,Drd1a,Drd2,Egfl7,Gtpbp4,Igfbp5,Kiss1r,Mia3,Muc2,Nf1,Nisch,Nkx2-1,Nog,Pdgfb,Podn,Pten,Ptk2,Ptprj,Ptprk,Ptpru,Rap2a,Rap2b,Rnf20,Robo4,Rras,Scai,Serpine1,Sfrp1,Sfrp2,Shh,Slc9a3r1,Slit2,Srf,Tbx5,Thy1,Tie1,Wnt11
GO.0035235	ionotropic glutamate receptor signaling pathway	0.978416	0.0215905	12	7441	App,Atp1a3,Camk2a,Cdk5r1,Cln3,Fyn,Grik1,Grin1,Grin2a,Grin2b,Grin3a,Grin3b
GO.0040007	growth	0.978213	0.0217907	35	7418	Bcl2,Bcl2l1,Bmp10,Bmp2,Bmp4,Bmp5,Bmp6,Bmp7,Bmp8a,Bmp8b,Ccnb2,Cntf,Ddc,Foxp2,Foxp3,Gdf1,Gdf10,Gdf11,Gdf2,Gdf3,Gdf5,Inhba,Inhbb,Inhbe,Lefty1,Lefty2,Nodal,Pdp1,Safb,Sepp1,Tgfb1,Tgfb2,Tgfb3,Vegfa,Vps54
GO.0033574	response to testosterone stimulus	0.0218586	0.978145	37	7416	Adh1,Aldh2,Avp,Bad,Bglap,Cacna1b,Cad,Calr,Car9,Casp6,Cbr1,Ccnd2,Cdk4,Cyp19a1,Defb1,Dusp1,Edn1,Esr2,Fdps,Hmgcs2,Hoxb13,Insr,Kcnj11,Mtap,Pde5a,Pias2,Pik3r1,Psph,Rps6kb1,Slco1a1,Srd5a1,Srd5a2,Thbs1,Tpmt,Tspo,Uts2,Wnt5a
GO.0006479	protein methylation	0.0221902	0.977815	24	7429	2810422O20Rik,4833442J19Rik,Art3,As3mt,Bhmt,Btg1,Btg2,Etf1,Gspt1,Hemk1,Icmt,Ilf3,Mepce,Mtr,N6amt1,Pcmt1,Prmt1,Prmt10,Prmt3,Prmt6,Prmt7,Prmt8,Suv39h1,Suv39h2
GO.0030155	regulation of cell adhesion	0.977527	0.0224772	29	7424	Cyth1,Cyth2,Cyth3,Cyth4,Cytip,Emcn,Faf1,Gsn,Icam1,Il18,Itgb1bp1,Jag2,Lama1,Lama2,Lama3,Lama4,Lama5,Nptn,Prlr,Ptprj,S1pr1,Serpini1,Serpini2,Sox9,Spg7,Spink5,Srf,Stat5a,Stat5b
GO.0048468	cell development	0.977519	0.0224857	24	7429	Arid5b,Bmp7,Cyb5r4,Dct,Ercc1,Foxa2,Foxe3,Gjc1,Hsf4,Id2,Igf1,Irf6,Irx5,Lef1,Maf,Nkx2-2,Pex5,Phox2b,Shh,Smo,Sox10,Tcf3,Traf6,Vav1
GO.0006833	water transport	0.0225726	0.977434	16	7437	Aqp1,Aqp11,Aqp2,Aqp3,Aqp4,Aqp5,Aqp6,Aqp7,Aqp8,Aqp9,Cftr,Mip,Mylk2,Pdpn,Slc14a1,Upk3a
GO.0007080	mitotic metaphase plate congression	0.0226608	0.977346	13	7440	Ccdc99,Ccnb1,Cdc23,Cdca5,Kif18a,Mis12,Ndc80,Nuf2,Psrc1,Rrs1,Seh1l,Spc25,Zw10
GO.0051496	positive regulation of stress fiber assembly	0.977335	0.0226715	14	7439	Gpr65,Kiss1r,Mtor,Nf2,Nox4,Pfn1,Prkcq,Rhoa,Sdc4,Smad3,Sorbs3,Tac1,Tacr1,Wnt11
GO.0001578	microtubule bundle formation	0.977311	0.0226958	12	7441	Capn6,Cdk5rap2,Clasp1,Mark4,Mtap1b,Mtap1s,Mtap2,Mtap7,Nav1,Psrc1,Spast,Tppp3
GO.0008203	cholesterol metabolic process	0.977166	0.0228373	57	7396	Abca1,Abca2,Abcg1,Angptl3,Apoa1,Apoa2,Apoa4,Apob,Apoc1,Apoc3,Apoe,Apof,Cat,Cebpa,Ch25h,Cln6,Cln8,Cubn,Cyp11a1,Cyp27a1,Cyp46a1,Cyp7a1,Cyp7b1,Dhcr24,Fdxr,Fech,Hdlbp,Hnf1a,Hsd17b4,Il4,Insig1,Insig2,Lcat,Ldlr,Ldlrap1,Lep,Lepr,Lipc,Lipe,Lrp5,Mbtps1,Mttp,Npc1l1,Nsdhl,Pcsk9,Pctp,Pon1,Saa1,Scap,Soat1,Soat2,Sorl1,Sqle,Srebf1,Srebf2,Tnfsf4,Vldlr
GO.0071805	potassium ion transmembrane transport	0.977059	0.022945	50	7403	Abcc8,Abcc9,Aqp1,Fxyd4,Hcn1,Hcn2,Hcn3,Kcna4,Kcna6,Kcna7,Kcnc1,Kcnc2,Kcnc3,Kcnc4,Kcnd1,Kcnd2,Kcnd3,Kcnf1,Kcng1,Kcng4,Kcnh1,Kcnh2,Kcnh3,Kcnh5,Kcnh7,Kcnip1,Kcnip2,Kcnip3,Kcnip4,Kcnj10,Kcnk10,Kcnk13,Kcnk16,Kcnk6,Kcnma1,Kcnmb2,Kcnq1,Kcnq2,Kcnq3,Kcnq4,Kcns2,Kcns3,Kcnt1,Kcnt2,Kcnu1,Kcnv1,Kcnv2,Slc24a3,Slc24a4,Tmem38b
GO.0044267	cellular protein metabolic process	0.0230498	0.976955	25	7428	Bbs10,Bbs12,Cct2,Cct3,Cct4,Cct5,Cct6a,Cct6b,Cct7,Cct8,Cln8,D2hgdh,F10,F2,F7,F9,Gigyf2,Hexb,Hspd1,L2hgdh,Mkks,Pikfyve,Psen1,Psen2,Tcp1
GO.0005978	glycogen biosynthetic process	0.0230649	0.976942	15	7438	Acadm,Agl,Akt1,Gbe1,Gck,Gyg,Gys1,Gys2,Pgm1,Pgm2,Phkg1,Phkg2,Ppp1r3c,Prkag3,Ptges3
GO.0048663	neuron fate commitment	0.976939	0.0230655	28	7425	Ascl1,Bmp4,Cspg4,Foxn4,Gli3,Gsx1,Gsx2,Id2,Isl1,Isl2,Lbx1,Nkx2-1,Notch1,Notch3,Nrg1,Olig1,Olig2,Otx2,Pax3,Pax7,Ptf1a,Shh,Smad4,Smo,Sox2,Tgfb2,Tgfbr1,Wnt1
GO.0048821	erythrocyte development	0.0232889	0.976718	15	7438	Ank1,Bcl6,Bpgm,G6pdx,Gata1,Hba-a1,Hbb-b1,Hbb-b2,Jmjd6,Klf1,Maea,Nckap1l,Rps6,Slc11a2,Sox6
GO.0007422	peripheral nervous system development	0.976633	0.0233722	29	7424	Artn,Bai2,Dscam,Ednrb,Egfr,Egr3,Erbb2,Erbb3,Foxd1,Foxd2,Foxd3,Foxd4,Foxe3,Gdnf,Nf1,Nfasc,Ngf,Nrg1,Ntf3,Osm,Pmp22,Rac1,Rxrg,Scn8a,Slc5a3,Sncg,Sox10,Sox8,Zfp57
GO.0048589	developmental growth	0.976565	0.0234399	32	7421	Adm,Alkbh1,Alms1,Bcl2,Bmpr1a,Cga,Chst11,Dmbx1,Gas1,Gli2,Gli3,Hoxa10,Hoxa11,Hoxd11,Krtap16-7,Lipc,Ncoa3,Nipbl,Psap,Pygo2,Rln1,Shh,Smad2,Smad3,Smad4,Smo,Sox10,Srf,Stra6,Tbce,Tyms,Zmiz1
GO.0000165	MAPKKK cascade	0.976524	0.02348	47	7406	Adra2b,Braf,Brap,Cav1,Dok1,Dok2,Dok4,Dok5,Epgn,Fgf13,Fgf8,Fgfr3,Ins2,Itpkb,Lrrk2,Map2k1,Map2k2,Map2k3,Map2k4,Map2k5,Map2k6,Map3k1,Map3k5,Map3k7,Mapk1,Mapk3,Mapk7,Mapk8ip2,Mef2c,Men1,Ndst1,Nf1,Nphs1,Nrg1,Pak1,Pebp1,Ppm1l,Ptk2,Ptk2b,Raf1,Ret,Scg2,Shank3,Shc1,Slc11a1,Smad1,Taok3
GO.0030318	melanocyte differentiation	0.976277	0.0237287	21	7432	Bcl2,Cited1,Edn3,Ednrb,Foxd1,Foxd2,Foxd3,Foxd4,Gli3,Hps1,Hps4,Hps6,Mitf,Mlph,Mreg,Myo5a,Oca2,Pldn,Rab27a,Sox10,Tyrp1
GO.0007512	adult heart development	0.976169	0.0238383	13	7440	Adra1a,Adra1b,Bmp10,Chd7,Gja1,Hand2,Mnat1,Myh10,Myh6,Myh7,Nkx2-5,Slc22a5,Ttn
GO.0045669	positive regulation of osteoblast differentiation	0.976132	0.0238719	37	7416	Acvr1,Acvr2a,Acvr2b,Bmp2,Bmp4,Bmp6,Bmp7,Bmpr1a,Bmpr1b,Bmpr2,Cd276,Ctnnb1,Ctnnbip1,Cyr61,Dlx5,Fbn2,Fgf2,Gdf10,Gdf2,Gli3,Gnas,Hey1,Id4,Ifi204,Igf1,Il6st,Jund,Men1,Nppc,Pdlim7,Runx2,Sfrp2,Smad1,Smad5,Wnt10b,Wnt4,Wnt7b
GO.0009950	dorsal/ventral axis specification	0.976127	0.0238797	17	7436	Axin1,Axin2,Bmpr1a,Cbl,Ctnnb1,Egfr,Lrp6,Mdfi,Pax6,Senp2,Sfrp1,Vax2,Wnt2,Wnt2b,Wnt3,Wnt5a,Wnt5b
GO.0010942	positive regulation of cell death	0.975936	0.0240705	18	7435	Axin2,Bmp4,Bmp7,Ctgf,Egr1,Grin1,Grin2a,Grin2b,Gzmb,Hmgb1,Hp,Irf1,Katnb1,Lpar1,Lrrk2,Mycn,Nradd,Pdx1
GO.0010811	positive regulation of cell-substrate adhesion	0.975675	0.0243296	33	7420	A930038C07Rik,Abi3bp,Arl2,Ccdc80,Col8a1,Cyr61,Dmp1,Ecm2,Edil3,Egfl6,Egflam,Emid2,Emilin1,Fbln2,Foxf1a,Hsd17b12,Itga3,Itga5,Itga6,Itgb1,Jak2,Nid1,Npnt,Prkce,Rell2,Smoc1,Smoc2,Spock2,Spp1,Thbs1,Vit,Vtn,Vwc2
GO.0002062	chondrocyte differentiation	0.974874	0.0251315	21	7432	Col11a2,Col2a1,Col9a1,Creb3l2,Cst10,Cytl1,Fgf9,Fgfr1,Hspg2,Mapk14,Mef2c,Mef2d,Prkca,Pth1r,Runx2,Six2,Tgfb1,Tgfbi,Wnt10b,Wnt2b,Wnt5b
GO.0050830	defense response to Gram-positive bacterium	0.974576	0.0254283	39	7414	Acp5,C5ar1,Camp,Cd36,Ctsg,Defa3,Fgr,Gbp1,Gbp2,Gbp3,Gbp4,Gbp6,Hck,Il12a,Il27ra,Il6,Klrk1,Lbp,Lta,Lyz1,Lyz2,Mbl1,Mbl2,Mmp7,Mpo,Myd88,Myo1f,Ncf1,Nod1,P2rx7,Pglyrp1,Pglyrp2,Pld1,Ripk2,Scd1,Tbk1,Tirap,Tlr2,Tnf
GO.0045785	positive regulation of cell adhesion	0.974439	0.0255657	32	7421	Adam8,Alox12,Angpt1,Apc,Calca,Ccl5,Chrd,Cx3cl1,Cyth3,Erbb2,Fgf1,Ifng,Il12a,Il12b,Itga2,Itgav,Ldb1,Npy2r,Nrg1,Pld2,Ptk2,Ptprj,Rhoa,Saa1,Selp,Src,Tek,Tgm2,Tnxb,Vav1,Vav3,Vegfa
GO.0060079	regulation of excitatory postsynaptic membrane potential	0.974412	0.0255933	29	7424	Adora1,Adora2a,Adrb2,Atxn1,Bdnf,Cdk5,Chrna3,Ghrl,Grid2,Grik1,Grik2,Grik5,Grin1,Grin2a,Grin2b,Grin2c,Grin2d,Hcrt,Mapk8ip2,Mecp2,Nlgn1,Npff,Nrxn1,Oprm1,P2rx4,Ppp3ca,Slc17a7,Slc29a1,Snca
GO.0000910	cytokinesis	0.0266442	0.973361	38	7415	Ahctf1,Anln,Apc2,Arl3,Aurkb,Becn1,Birc5,Cfl1,Cit,Cntrob,Cul3,Dctn3,Dstn,Incenp,Kif13a,Kif3b,Klhl13,Klhl21,Klhl9,Myb,Myh9,Pik3c3,Prc1,Pstpip1,Rab11a,Rab11fip3,Rab11fip4,Rab35,Racgap1,Rala,Ralb,Rasa1,Rock1,Rock2,Stx2,Vps24,Vps4a,Zfyve26
GO.0045987	positive regulation of smooth muscle contraction	0.972772	0.0272351	17	7436	Ada,C4b,Chrm3,Edn1,Edn2,F2r,Itga2,Myocd,Nmu,Npy2r,Prok2,Ptgs1,Ptgs2,Rhoa,Sphk1,Srf,Tbxa2r
GO.0071375	cellular response to peptide hormone stimulus	0.972521	0.0274867	16	7437	Cyp11a1,Cyp11b2,Cyp21a1,Fyn,Fzd1,Fzd2,Gria1,Il18,Irf1,Mas1,Mdm2,Met,Mtus1,Pnmt,Por,Wnt1
GO.0042475	odontogenesis of dentine-containing tooth	0.972159	0.0278454	55	7398	Acvr2b,Adm,Ambn,Amtn,Bax,Bcl11b,Bcl2l11,Bmp2,Bmp4,Bmp7,Bmpr1a,Bsg,Car2,Chuk,Ctnna1,Ctnnb1,Dll1,Dlx1,Dlx2,Dspp,Eda,Edar,Edaradd,Fgf10,Fgf4,Foxc1,Fst,Gata6,Gli2,Gli3,Hdac1,Hdac2,Itga6,Jag2,Lama5,Lef1,Lhx8,Lrp4,Lrp6,Nf2,Nfic,Nkx2-3,Odam,Pdgfra,Pitx2,Runx2,Shh,Smo,Sostdc1,Tcf7l2,Tnc,Traf6,Trp63,Wnt6,Wnt7b
GO.0034341	response to interferon-gamma	0.971994	0.0280125	19	7434	Calcoco2,Ccl5,Cd86,Ciita,Cited1,Cxcl16,Cyp27b1,Dnaja3,Gch1,Hmgb1,Irgm2,Kynu,Nub1,Sec61a1,Slc11a1,Slc30a8,Snca,Sp100,Ubd
GO.0051607	defense response to virus	0.971947	0.0280582	37	7416	Abcc9,Aimp1,Apobec1,Bcl2,Bnip3,Bnip3l,Bst2,Cd207,Cd40,Cd86,Cd8a,Cxcl10,Cxcl9,Dicer1,Fadd,Gpam,Ifnar1,Ifnb1,Il12b,Il28ra,Il6,Itgax,Kcnj8,Lyst,Nlrp3,Prf1,Ptprc,Rel,Rsad2,Samhd1,Ticam1,Tlr3,Tlr7,Tlr8,Tlr9,Tmem173,Unc13d
GO.0006006	glucose metabolic process	0.0285046	0.9715	53	7400	Adipoq,Aimp1,Akt1,Aldh5a1,Cacna1a,Cpt1a,Crem,Cryab,Dcxr,Fabp5,G6pd2,G6pdx,Ganc,Gapdhs,Gck,Gckr,Gpi1,H6pd,Hk2,Iapp,Igf2,Igfbp1,Igfbp5,Inppl1,Ins1,Ins2,Kcnj11,Lep,Mapk14,Myc,Nisch,Npy1r,Onecut1,Pck1,Pdk1,Pdk2,Pdk3,Pdk4,Pdx1,Pgm1,Pgm2l1,Pik3ca,Pik3r1,Pkm2,Ppara,Prkaa1,Serp1,Serpina12,Slc2a8,Tnf,Tpi1,Usf1,Wdtc1
GO.0006259	DNA metabolic process	0.971221	0.0287855	25	7428	Dmc1,Dnase2a,Dnase2b,Dntt,Eme1,Eme2,Ercc4,Fancm,Helq,Mki67,Mre11a,Mus81,Parp1,Pttg1,Rad51,Rad51c,Rad51l1,Rad51l3,Smarcal1,Spo11,Top2a,Top2b,Wrn,Xrcc2,Xrcc3
GO.0060134	prepulse inhibition	0.970976	0.0290329	12	7441	Adora2a,Ctnna2,Drd1a,Drd2,Drd3,Dvl1,Fabp7,Grid2,Grin1,Grin3a,Nrxn1,Slc6a3
GO.0050850	positive regulation of calcium-mediated signaling	0.970904	0.0291034	18	7435	Ada,Adora3,Cd24a,Cd3e,Cd4,Cd8a,Cdh13,Exoc4,Fcer1a,Itgal,Kdr,L1cam,Lhcgr,Ncam1,P2rx4,Sykb,Trat1,Zap70
GO.0045597	positive regulation of cell differentiation	0.970776	0.0292296	31	7422	Apc,Bmp2,Bmp4,Bmp7,Bmpr1b,Btc,Ccne1,Cdx2,Clu,Cyr61,Eomes,Fgf2,Fgfr3,Ghr,Glp1r,Hsf4,Jak2,Junb,Map2k1,Men1,Neurod4,Neurog3,Nkx2-2,Pax4,Pou4f2,Shh,Smad1,Socs3,Srf,Uts2,Wnt9a
GO.0071230	cellular response to amino acid stimulus	0.970551	0.0294542	35	7418	2400001E08Rik,Ass1,Bcl2l1,Cdh1,Cebpb,Col16a1,Col1a1,Col1a2,Col3a1,Col4a1,Col4a6,Col5a2,Col6a1,Cyba,Dnmt1,Dnmt3a,Dnmt3b,Gria1,Grin2a,Grin2b,Hmgcs2,Mir155,Mir425,Mirlet7d,Mmp2,Mmp3,Pdgfc,Pdgfd,Pdgfra,Robld3,Rptor,Rraga,Socs1,Tnf,Zeb1
GO.0042573	retinoic acid metabolic process	0.0299051	0.970103	15	7438	Adh1,Adh7,Aldh1a1,Aldh1a2,Aldh1a3,Aldh1a7,Aldh8a1,Bco2,Crabp2,Cyp26a1,Cyp26b1,Lcn5,Rbp1,Rdh1,Scpep1
GO.0006541	glutamine metabolic process	0.0306732	0.969335	16	7437	Aldh5a1,Asns,Asnsd1,Cad,Cps1,Ctps,Ctps2,Gfpt1,Gfpt2,Ggh,Gls2,Gmps,Mecp2,Pfas,Phgdh,Ppat
GO.0030855	epithelial cell differentiation	0.969243	0.0307625	42	7411	Barx1,Bmp7,Cbfa2t2,Col4a1,Crhr1,Crhr2,Dlx5,Dlx6,Ehf,Elf3,Ezr,F11r,Fgf10,Fgfr2,Foxj1,Fzd1,Fzd2,Fzd7,Gata6,Id3,Krt10,Krt14,Krt4,Msi1,Muc1,Muc5ac,Neurog3,Plec,Pparg,Pthlh,Rpsa,Six1,Stx2,Tcf21,Tgfb1i1,Trp63,Upk1a,Upk1b,Upk2,Upk3a,Vegfa,Wt1
GO.0007224	smoothened signaling pathway	0.969028	0.0309773	36	7417	Boc,Cdon,Dhh,Disp1,Dyrk2,Ext2,Fkbp8,Foxf1a,Gli1,Gli2,Gli3,Hes1,Hes5,Hhat,Hhip,Hipk1,Hipk2,Ift172,Ift52,Ift88,Ihh,Kif3a,Map3k10,Ndst1,Nkx2-2,Nsdhl,Pax6,Pdx1,Ptch1,Ptchd1,Rab23,Shh,Smo,Stil,Tgfbr2,Wnt10b
GO.0030162	regulation of proteolysis	0.96888	0.031124	54	7399	Agt,C2cd3,Gm11397,Ltbp4,Nedd8,Pde1c,Pion,Serp2,Serpina10,Serpina11,Serpina12,Serpina1a,Serpina1b,Serpina1f,Serpina3a,Serpina3c,Serpina3g,Serpina3k,Serpina3m,Serpina3n,Serpina5,Serpina6,Serpina7,Serpina9,Serpinb11,Serpinb12,Serpinb1a,Serpinb1b,Serpinb2,Serpinb3a,Serpinb3b,Serpinb5,Serpinb6a,Serpinb6b,Serpinb6c,Serpinb7,Serpinb8,Serpinb9b,Serpinb9c,Serpinb9d,Serpinb9g,Serpinc1,Serpind1,Serpine1,Ser…
GO.0031668	cellular response to extracellular stimulus	0.968637	0.031371	18	7435	Adnp,Adora2b,Aes,Aif1,Aldob,Asgr1,Axl,Cdkn1a,Cdkn2b,Fos,Fosl1,Gsdmd,Itga6,Ldha,Nr4a2,P2rx7,Sfrp2,Slc1a2
GO.0048514	blood vessel morphogenesis	0.96861	0.0313981	18	7435	Acvrl1,Aimp1,Angpt2,Cdh2,Edn1,Fgf10,Fgfr1,Gdf2,Gja1,Itga7,Meis1,Mkl2,Nr2f2,Plat,Plau,Selp,Tbx1,Vegfa
GO.0046034	ATP metabolic process	0.0316221	0.968385	25	7428	Adcyap1,Ak1,Ak5,Atp5a1,Atp5b,Atp5c1,Atp5d,Atp5e,Atp5f1,Atp5g1,Atp5h,Atp5j,Atp5j2,Atp5k,Atp5l,Atp5o,Atp6v1a,Atp6v1b1,Atp6v1b2,Atp7a,Bad,Ctns,Entpd5,Fignl1,Ndufs1
GO.0032880	regulation of protein localization	0.031793	0.968213	30	7423	Akt1,Arhgdia,Arhgdig,Bcl2,Cdh1,Cdh2,Cep120,Cnpy4,Ddx4,Dlg1,Gnb2l1,Ins2,Mapk8,Mycbp2,Myo1a,Myo5b,Nckap1,Nnat,Picalm,Ptch1,Rab14,Rab8a,Rabgap1l,Rsl1d1,Sgk1,Slc26a4,Sycp1,Tbc1d1,Tex15,Wnt8a
GO.0008272	sulfate transport	0.0322263	0.967782	15	7438	Mpst,Racgap1,Slc13a1,Slc25a10,Slc26a1,Slc26a10,Slc26a11,Slc26a2,Slc26a3,Slc26a4,Slc26a5,Slc26a6,Slc26a7,Slc26a8,Tst
GO.0042100	B cell proliferation	0.967699	0.0323106	12	7441	Bcl2,Cd27,Cd40lg,Cd79a,Hspd1,Il7r,Lef1,Mef2c,Prkcd,Ptprc,Shb,Vpreb1
GO.0051605	protein maturation by peptide bond cleavage	0.967388	0.0326197	21	7432	Adamts2,Adamts3,Asprv1,Casp2,Casp3,Casp7,Corin,Cpe,Ece1,F12,Furin,Pcsk1,Pcsk2,Pcsk5,Pcsk6,Pcsk7,Pcsk9,Pik3c3,Psen1,Psen2,Srgn
GO.0045954	positive regulation of natural killer cell mediated cytotoxicity	0.96729	0.032719	14	7439	Cadm1,Cd226,Crtam,Gimap5,H2-M3,Il12a,Il21,Klrb1c,Klre1,Klrk1,Lag3,Pvrl2,Stat5a,Stat5b
GO.0007528	neuromuscular junction development	0.966801	0.0332056	29	7424	Afg3l2,Agrn,Als2,Ank2,Cacna1s,Cacna2d2,Cacnb4,Cacng2,Calca,Chrna1,Col4a1,Col4a5,Dnaja3,Dok7,Dvl1,Erbb2,Fgfr2,Fmr1,Gad1,Ky,Lamb2,Lrrk2,Musk,P2rx2,Pak1,Pdzrn3,Snta1,Tnc,Utrn
GO.0031295	T cell costimulation	0.966793	0.0332168	13	7440	Card11,Cav1,Ccr7,Cd24a,Cd28,Cd5,Cd80,Dpp4,Icos,Spn,Tnfrsf13c,Tnfsf13b,Tnfsf14
GO.0045672	positive regulation of osteoclast differentiation	0.96679	0.033219	16	7437	Car2,Ccl3,Ccl5,Csf1,Csf1r,Gnas,Ifng,Il12b,Il17a,Il23a,Itgb3,Klf10,Notch2,Tnf,Tnfsf11,Traf6
GO.0071300	cellular response to retinoic acid	0.966463	0.0335447	23	7430	Abca1,Adnp2,Aqp1,Col1a1,Hand2,Irf1,Krt13,Lep,Mef2c,Mll5,Muc1,Muc5ac,Ntrk3,Ogt,Orm1,Rara,Rxrb,Slc6a4,Sox9,Stra8,Tnc,Wnt7b,Zfp105
GO.0000188	inactivation of MAPK activity	0.965882	0.0341259	18	7435	Cav1,Dusp1,Dusp10,Dusp16,Dusp19,Dusp2,Dusp3,Dusp4,Dusp5,Dusp6,Dusp7,Dusp8,Dusp9,Lax1,Prkca,Spred1,Spred2,Spred3
GO.0071445	cellular response to protein stimulus	0.965255	0.0347496	58	7395	Akr1c18,Alas1,Ccl5,Ccna1,Ccnb1,Ccnd1,Cd44,Cd86,Cdk1,Cul3,Cul4a,Cul4b,Cyp11a1,Cyp11b1,Cyp11b2,Cyp17a1,Cyp19a1,Dbh,Ddb1,Ddc,Edn1,Egr1,Fgfr2,Gria1,Grin1,Grin2a,Grin2b,Hdac5,Hey1,Hmgcs1,Hmgcs2,Hnf1b,Hsd17b10,Hsd17b7,Hsd3b1,Ipcef1,Itgb1,Krt6a,Lcn2,Lrp8,Mdm2,Msx1,Msx2,Musk,Myc,Nrp2,Pafah1b1,Pik3r1,Plxna4,Pnmt,Src,Tgfb1,Tgif1,Vegfa,Wnt1,Wnt3a,Wnt8a,Zfp57
GO.0034599	cellular response to oxidative stress	0.035227	0.964781	21	7432	Adnp2,Coq7,Cst3,Dhrs2,Etv5,G6pdx,Ggt1,H47,Hdac1,Lonp1,Mgmt,Nfe2l2,Park7,Ppargc1a,Prdx2,Pycr1,Slc11a2,Snca,Stx3,Tmem161a,Trap1
GO.0021766	hippocampus development	0.964475	0.0355303	46	7407	Acvr1c,Akap5,Akr1c14,Anxa3,Axin2,Bbs1,Bbs2,Bbs4,Bcan,Casp3,Cdk5,Cyp11a1,Cyp17a1,Cyp19a1,Dlx1,Dlx2,Drd1a,Grin2a,Grin2b,Gsk3b,Hdac1,Hdac2,Hsd17b3,Hsd3b1,Htr5a,Id4,Lef1,Lhx5,Lmx1a,Lrp8,Mas1,Mkks,Nkx2-1,Nr4a3,Pafah1b1,Plxna3,Ptprs,Rara,Srd5a1,Srd5a2,Trp73,Tsc1,Uqcrq,Wnt3a,Ywhae,Zeb2
GO.0001843	neural tube closure	0.96446	0.0355455	53	7400	Adm,Alx1,Apaf1,Bbs4,Bcl10,Bmp4,Celsr1,Cobl,Deaf1,Dlc1,Dvl2,Enah,Fuz,Fzd3,Fzd6,Grlf1,Hectd1,Ift122,Kat2a,Lhx2,Lias,Lmo4,Lrp6,Nckap1,Pax3,Pfn1,Ptch1,Ptk7,Rgma,Rock2,Sall1,Sall4,Scrib,Sfrp1,Sfrp2,Shroom3,Ski,Stil,Sufu,T,Tead2,Tgif1,Tmed2,Traf6,Tsc1,Tsc2,Tulp3,Twist1,Vangl2,Vasp,Wnt5a,Zeb2,Zic2
GO.0008643	carbohydrate transport	0.0357011	0.964305	32	7421	2010001E11Rik,AI317395,Akt1,Pea15a,Rag1ap1,Slc17a5,Slc2a1,Slc2a10,Slc2a12,Slc2a2,Slc2a3,Slc2a4,Slc2a5,Slc2a6,Slc2a8,Slc2a9,Slc35a2,Slc35a3,Slc35a4,Slc35a5,Slc35b1,Slc35b4,Slc35c1,Slc35d2,Slc35d3,Slc37a2,Slc37a3,Slc45a1,Slc5a1,Slc5a11,Slc5a2,Slc5a4a
GO.0021537	telencephalon development	0.964293	0.0357148	22	7431	Avpr1a,Avpr2,Bmp2,Bmp4,Cdk5,Erbb4,Fezf2,Fgf8,Gli3,Hes1,Hes5,Ift88,Kat2a,Lhx2,Ncor2,Nkx2-1,Oxtr,Six3,Slc1a2,Slc8a1,Slc8a2,Slc8a3
GO.0048265	response to pain	0.964218	0.0357913	17	7436	Cacna1a,Cacna1b,Cacna1e,Calca,Dbh,Ednrb,Gch1,Gja4,Kcnip3,Nmur2,Reln,Slc6a2,Tac1,Tacr1,Trpa1,Trpv1,Tspo
GO.0019228	regulation of action potential in neuron	0.964042	0.0359664	19	7434	Chrna1,Chrna7,Drd1a,Gria1,Grik2,Kcnma1,Kcnmb2,Kcnmb4,P2rx1,P2rx2,P2rx3,P2rx4,P2rx5,P2rx7,Scn1a,Scn2a1,Scn3a,Scn8a,Scn9a
GO.0050775	positive regulation of dendrite morphogenesis	0.0359906	0.964019	14	7439	Ache,Actr3,Akap5,Anapc2,Caprin1,Caprin2,Ilk,Met,Numb,Numbl,Pias2,Ptprf,Sgk1,Smad1
GO.0003333	amino acid transmembrane transport	0.0361425	0.963863	40	7413	Ctns,Nat3,Slc17a6,Slc1a1,Slc1a2,Slc1a3,Slc1a4,Slc1a5,Slc1a6,Slc25a13,Slc32a1,Slc36a1,Slc36a2,Slc38a1,Slc38a2,Slc38a3,Slc38a4,Slc38a5,Slc43a1,Slc43a2,Slc6a15,Slc6a19,Slc6a20a,Slc6a20b,Slc6a6,Slc6a9,Slc7a1,Slc7a10,Slc7a11,Slc7a12,Slc7a13,Slc7a14,Slc7a15,Slc7a2,Slc7a3,Slc7a4,Slc7a6,Slc7a7,Slc7a8,Slc7a9
GO.0042552	myelination	0.96311	0.0368962	42	7411	Afg3l2,Amigo1,Cldn5,Cntnap1,Dhh,Egr2,Eif2b2,Eif2b4,Eif2b5,Erbb2,Fyn,Gal3st1,Gjc3,Gnpat,Hexa,Hexb,Jam3,Lgi4,Lpar1,Mal,Mbp,Megf10,Mpdz,Myo5a,Nab1,Nab2,Nfasc,Nrg1,Ntf3,Olig2,Pllp,Plp1,Pmp22,Qk,Rab40c,Scn2a1,Scn8a,Serinc5,Tgfb1,Tsc1,Ugt8a,Zfp191
GO.0000086	G2/M transition of mitotic cell cycle	0.0372604	0.962747	25	7428	Arpp19,Birc5,Brsk1,Ccny,Cdc5l,Cdk14,Cdkn1a,Cdkn2b,Chek1,Cit,Egfr,Ensa,Gadd45a,Jmjd5,Khdrbs1,Lats1,Mastl,Myt1,Plcb1,Skp2,Taf2,Terf1,Tpd52l1,Ush1c,Wnt10b
GO.0048266	behavioral response to pain	0.962436	0.0375741	13	7440	Cacna1a,Cacna1e,Crhr1,Grik1,Grin2b,Osm,P2rx2,P2rx3,Runx1,Scn9a,Tacr1,Trpv1,Tspo
GO.0048666	neuron development	0.962357	0.0376499	35	7418	Acsl6,Ascl1,Cntf,Crmp1,Ctf1,Dgkg,Dpysl3,Dpysl4,Dscam,En1,En2,Epha5,Fig4,Gfra3,Gli2,Htra2,Htt,Ihh,Lif,Mef2c,Ncam1,Ndn,Neurod2,Neurod4,Nr2f6,Ntf3,Pbx3,Pitx3,Psen1,Runx1,Smox,Sod2,Tgfb2,Trp73,Vsx1
GO.0008299	isoprenoid biosynthetic process	0.962303	0.037707	16	7437	Coq2,Fdft1,Fdps,Ggps1,Hmgcr,Hmgcs1,Hmgcs2,Idi1,Idi2,Ispd,Mvd,Mvk,Pdss1,Pdss2,Pex5,Pmvk
GO.0055074	calcium ion homeostasis	0.961792	0.0382192	12	7441	Adm,Ager,Atp6v1b1,Cav1,Ccdc47,Cyp27b1,Grin1,Hrc,Kdr,Snca,Trim24,Wfs1
GO.0034605	cellular response to heat	0.961363	0.0386467	17	7436	2310046K01Rik,Arpp21,C330019L16Rik,Cetn1,Clpb,Cxcl10,Dhx9,Fgf1,Hdac2,Il1a,Mki67,Myof,Scara5,St8sia1,Stac,Tcfec,Zfp709
GO.0007190	activation of adenylate cyclase activity	0.960957	0.0390511	21	7432	Acr,Adcy1,Adcy2,Adcy3,Adcy4,Adcy6,Adcy7,Adcy9,Adcyap1,Adcyap1r1,Adora2a,Adrb2,Adrb3,Calca,Drd1a,Ghrhr,Gnal,Lhcgr,Ntrk1,Ntrk2,Vipr2
GO.0000186	activation of MAPKK activity	0.960929	0.0390791	24	7429	Adam9,Adora1,Alk,Bmp4,Cartpt,Egf,Egfr,F2r,Fgf2,Flt1,Gadd45b,Gadd45g,Gnai2,Grm1,Jak2,Kiss1r,Lrrk2,Map3k1,Map3k5,Map3k7,Psen1,Robld3,Taok2,Tgfbr1
GO.0045739	positive regulation of DNA repair	0.0407839	0.959225	20	7433	5430437P03Rik,Apbb1,Apex1,Brca1,Brcc3,Bre,Cebpg,Ercc8,Eya1,Eya3,Fam175a,Fgf10,Mgmt,Parg,Rnf168,Sirt1,Tmem161a,Ube2n,Ube2v2,Uimc1
GO.0009190	cyclic nucleotide biosynthetic process	0.958883	0.0411273	16	7437	Adcy10,Adcy2,Adcy3,Adcy4,Adcy5,Adcy6,Adcy7,Adcy8,Adcy9,Gucy1a3,Gucy1b3,Gucy2c,Gucy2e,Gucy2g,Npr1,Npr2
GO.0070936	protein K48-linked ubiquitination	0.0414594	0.958548	30	7423	Arih2,Cdc34,Itch,Park2,Rnf146,Rnf152,Rnf187,Rnf216,Rnf4,Rnf5,Rnf6,Tnfaip3,Ttc3,Ube2a,Ube2b,Ube2c,Ube2d1,Ube2d2,Ube2d3,Ube2e1,Ube2e2,Ube2e3,Ube2g1,Ube2g2,Ube2h,Ube2k,Ube2q2,Ube2r2,Ube2t,Ube3a
GO.0032436	positive regulation of proteasomal ubiquitin-dependent protein catabolic process	0.0422947	0.957713	28	7425	Akt1,Axin1,Clu,Csnk1d,Dab2,Dnajb2,Fbxo22,Gclc,Gnb2l1,Hspbp1,Lrrk2,Mdm2,Nub1,Plk1,Prickle1,Psmd10,Rchy1,Rnf180,Smad7,Stub1,Sumo1,Taf1,Trib1,Trib2,Trib3,Ube2v2,Usp5,Vcp
GO.0032855	positive regulation of Rac GTPase activity	0.957634	0.042378	12	7441	Als2,Arhgap15,Arhgap27,Ccl11,Ccl24,Chn2,Dock4,Fzd10,Gsk3b,Nckap1l,Prex2,Ralbp1
GO.0043473	pigmentation	0.957544	0.0424629	34	7419	Atp7a,Atrn,Bcl2,Bloc1s3,Cited1,Dct,Dock7,Drd2,Eda,Edar,Ednrb,En1,Fig4,Hps1,Hps3,Hps5,Hps6,Kit,Lyst,Mc1r,Mitf,Mlph,Mreg,Myc,Myo5a,Nf1,Oca2,Pldn,Rab27a,Recql4,Szt2,Tyr,Tyrp1,Vps33a
GO.0050673	epithelial cell proliferation	0.957018	0.0429939	12	7441	Alms1,Col8a1,Col8a2,Csf2,Fabp7,Fgf10,Fgfr2,Foxn1,Hnf1b,Kit,Lgr4,Psen1
GO.0019933	cAMP-mediated signaling	0.956645	0.0433647	19	7434	Adcy8,Adcyap1r1,Adm,Crem,Eif4ebp2,Epha5,Ghrh,Ghrhr,Glp1r,Htr5a,Lep,Ndufs4,Nf1,Pclo,Pde7a,Pde7b,Rapgef4,Rims2,Slc9a3r1
GO.0042113	B cell activation	0.956087	0.0439218	24	7429	Bank1,Blnk,Cd40,Cd79a,Cd86,Chrna4,Chrna7,Chrnb2,Cr2,Cxcr5,Hdac7,Hdac9,Hspd1,Icosl,Igbp1,Igbp1b,Il4,Lat2,Lax1,Malt1,Ms4a1,Pik3cd,Prkcb,Skap2
GO.0009966	regulation of signal transduction	0.0439871	0.956023	19	7434	Afap1,Cd5,Cdc42se2,Cnksr2,Cnksr3,Igbp1,Igbp1b,Ilk,Khdrbs1,Mgll,Ncln,Ppp1r2,Spred1,Spred2,Spred3,Spry2,Spry3,Spry4,Tdgf1
GO.0031581	hemidesmosome assembly	0.955822	0.044191	12	7441	Cd151,Col17a1,Dst,Itga6,Itgb4,Krt14,Krt5,Lama3,Lamb3,Lamc1,Lamc2,Plec
GO.0060416	response to growth hormone stimulus	0.0446128	0.9554	12	7441	Asl,Ass1,Bdh1,Cacybp,Cd36,Cps1,F7,Grin2b,Hmgcs2,Irf1,Srd5a1,Trim16
GO.0048535	lymph node development	0.955242	0.044768	20	7433	Ccl21a,Ccr7,Cxcl13,Cxcr5,Id2,Ikzf1,Il15,Il7r,Jak3,Lta,Ltb,Ltbr,Nfkb1,Nfkb2,Nkx2-3,Rorc,Tgfb1,Tlx1,Tnfrsf11a,Tnfsf11
GO.0070374	positive regulation of ERK1 and ERK2 cascade	0.954881	0.0451252	46	7407	Angpt1,Arhgap8,Arrb1,Arrb2,Bmp4,Bmper,Braf,C3,Ccl19,Cd44,Cd74,Dcc,Drd2,Ednra,Esr1,Esr2,Fgf10,Fgf15,Fgf18,Fgf2,Fgf20,Fgf21,Fgf23,Fgf4,Fgfr2,Gas6,Gcg,Hras1,Il1a,Il1b,Il6,Itgb3,Mif,Nod1,Pdgfa,Pdgfb,Pdgfrb,Ripk2,Sema7a,Spry2,Src,St5,Tek,Tirap,Tlr4,Vegfb
GO.0008219	cell death	0.954624	0.0453826	48	7405	Agtpbp1,Als2,Aplp1,Atp6ap1,Axin1,Axin2,Bcl10,Bcl2,Bnip3,Cacna1a,Casp1,Cdkn1b,Cidea,Cln5,Cln8,Clu,Dbc1,Dnaja3,Faf1,Fig4,Gan,Hip1,Hmox1,Htt,Hyal1,Klk8,Lmx1b,Map3k10,Map3k11,Map3k9,Ndor1,Nup62,Olr1,P2rx7,Park2,Parp4,Polb,Prkd2,Rraga,Sfrp2,Shh,Tgfb1,Tgfb2,Tnfrsf12a,Tnfrsf1b,Tnfsf12,Vac14,Vapa
GO.0010469	regulation of receptor activity	0.0459106	0.954102	12	7441	Agrn,Fnta,Hdac6,Mapk8ip2,Muc4,P2ry1,Pcsk9,Plau,Ppp2ca,Ppp2r5b,Serpine1,Ube2i
GO.0050769	positive regulation of neurogenesis	0.0463889	0.953622	18	7435	Ace,Ascl1,Bmp2,Dll3,Faim,Gh,Kdr,Lig4,Numb,Numbl,Rgs14,Serpinf1,Star,Trim32,Xrcc2,Xrcc4,Xrcc5,Xrcc6
GO.0009968	negative regulation of signal transduction	0.953616	0.0463911	47	7406	Acvr1,Adh7,Arr3,Arrb1,Arrb2,Brap,Cav1,Cish,Ddit4l,Erbb3,Hhip,Ihh,Il1rn,Inpp5d,Kif26a,Lrpap1,Nlrp12,Pak1ip1,Rgs10,Rgs11,Rgs13,Rgs14,Rgs16,Rgs17,Rgs18,Rgs19,Rgs2,Rgs20,Rgs3,Rgs4,Rgs5,Rgs6,Rgs7,Rgs7bp,Rgs8,Rgs9,Rgs9bp,Scai,Snx13,Socs1,Socs2,Socs3,Socs4,Socs5,Socs6,Socs7,Treml1
GO.0009117	nucleotide metabolic process	0.0465399	0.95347	23	7430	Ada,Adal,Ampd1,Ampd2,Ampd3,BC048355,Dut,Fhit,Gmpr,Gmpr2,Hdhd1a,Itpa,Mthfd1,Nme2,Nme3,Nme4,Nme6,Nme7,Nt5c,Nt5c1b,Nt5c2,Nt5c3l,Nt5m
GO.0045445	myoblast differentiation	0.953367	0.046646	12	7441	Csrp2,Ctnnb1,Fgf6,Hinfp,Igf1,Lgals1,Mapk12,Mbnl1,Myod1,Plg,Rb1,Shh
GO.0021915	neural tube development	0.952539	0.0474692	31	7422	Akp3,Aldh1a2,Ambra1,C2cd3,Dvl1,Epha2,Fkbp8,Gli2,Gli3,Hes1,Hes3,Hes5,Lrp6,Nf1,Nog,Notch1,Pax3,Phgdh,Plod3,Plxna2,Sall1,Sall2,Sall4,Sema3c,Sfrp1,Sfrp2,Stil,Tcf7,Tcf7l2,Tulp3,Wnt5a
GO.0046685	response to arsenic-containing substance	0.047643	0.952368	17	7436	Abcb1b,Abcc2,Alad,As3mt,Cdkn1a,Cpox,Cyp1a1,Fech,Gclc,Gria1,Hsd17b3,Hsd3b1,Nr3c1,Pten,Ptk2,Rnf4,Tnfrsf11b
GO.0034394	protein localization at cell surface	0.951363	0.048648	17	7436	Angpt1,Ank2,Arf6,Ctnnb1,Fbln5,Fgf10,Fgf7,Flna,Mesdc2,Mrap,Mrap2,Ptprk,Ptpru,Smurf1,Usp4,Vcl,Wnt11
GO.0032320	positive regulation of Ras GTPase activity	0.951182	0.0488304	15	7438	Ccr7,Dab2ip,Htr2b,Map2k1,Nf1,Rasa1,Rasa2,Rasa3,Rasa4,Rasal1,Rasal2,Rasal3,Rasgrf1,S1pr1,Wnt11
GO.0030183	B cell differentiation	0.950673	0.0493355	32	7421	Adam17,Bcl11a,Bcl2,Bcl6,Cd40lg,Cd79a,Cebpg,Clcf1,Dclre1c,Fzd9,Hdac7,Hdac9,Hhex,Ifnz,Ikzf1,Jak3,Lyl1,Msh2,Nfam1,Nhej1,Nkx2-3,Ntrk1,Onecut1,Pik3r1,Polm,Pou1f1,Ptprc,Rag1,Rag2,Rbpj,Sp3,Tshr
GO.0001708	cell fate specification	0.95052	0.0494906	19	7434	Cdon,Ctnnb1,Fkbp8,Ihh,Itgb1,Notch1,Otx2,Pou1f1,Prdm14,Psen1,Psen2,Shh,Smo,Sox2,Sox9,Tbx1,Tbx6,Tead4,Tlx3
GO.0018108	peptidyl-tyrosine phosphorylation	0.949982	0.0500258	42	7411	Abi1,Abi2,Abi3,Abl1,Abl2,Btk,Clk1,Clk2,Clk3,Clk4,Ddr1,Dyrk1a,Dyrk2,Dyrk3,Efemp1,Egf,Ephb2,Fert2,Fes,Fyn,Hk1,Il12rb1,Il12rb2,Insr,Jak1,Jak2,Jak3,Kit,Lck,Pdgfb,Pdgfra,Pdgfrb,Ptk2,Ptk2b,Pxn,Reln,Sh2d1b1,Src,Stat5a,Sykb,Wee1,Zap70
GO.0051930	regulation of sensory perception of pain	0.949938	0.0500716	26	7427	Adrb2,Cck,Cckbr,Edn1,Ednrb,F2r,Fgfr1,Grin2a,Grin2d,Grm1,Grm3,Htr2c,Il10,Il1a,Kcnj10,Mgll,Ncam1,Nos1,Npff,Npy2r,Oprd1,Oprm1,Oxt,Rtn4,Smr3a,Tlr4
GO.0002687	positive regulation of leukocyte migration	0.949174	0.0508381	15	7438	Adora3,Aoc3,Bdkrb1,Itga2,Itga2b,Itgb3,Madcam1,Mia3,Mmp9,Pecam1,Sele,Selp,Tlr2,Trp53,Zp3
GO.0006807	nitrogen compound metabolic process	0.0510097	0.949002	17	7436	Arid5b,Btd,Cad,Cps1,Glul,Myo1e,Nadsyn1,Nit1,Nit2,Pdgfrb,Schip1,Sgpl1,Tiparp,Upb1,Vnn1,Vnn3,Zfp826
GO.0007015	actin filament organization	0.948932	0.0510757	41	7412	Abl2,Akap2,Arhgap17,Arhgap6,Arhgef2,Avil,Bcar1,Bcl2,Ccl11,Cdc42,Cfl1,Coro1a,Crhr2,Cryaa,Dbn1,Dlg1,Enah,Ermn,Espn,Fat1,Inppl1,Mtss1,Nck1,Nck2,Pak3,Pcdh15,Pdlim3,Ppp1r9a,Prkci,Pten,Ptk2b,Pvr,Rab1,Rac1,Rhof,Rnd1,Shroom4,Sirpa,Srf,Tmod2,Trpv4
GO.0010001	glial cell differentiation	0.9488	0.051212	18	7435	Ascl1,Bbc3,C1s,Dner,Dtx1,Erbb2,Fgf2,Fgf5,Gap43,Igf1,Klf15,Metrn,Neurod4,Notch1,Nrg1,Phox2b,Plp1,Reln
GO.0051899	membrane depolarization	0.948751	0.0512599	20	7433	4930506M07Rik,Adipoq,Adora2a,Best2,Cacna1a,Cacng2,Cav1,Chrna4,Chrna6,Chrnb2,Edn1,Grik1,Grm1,Jun,Kcne1,Kcnq1,P2rx4,P2rx7,Park7,Prkcz
GO.0014068	positive regulation of phosphatidylinositol 3-kinase cascade	0.948113	0.0518969	24	7429	Adora3,Agt,Angpt1,Cat,Ccl5,Cntf,Erbb2,F2,F2r,Gh,Igf1,Ins2,Jak2,Kdr,Nedd4,Pdgfa,Pdgfb,Pdgfrb,Pld2,Ppard,Ptpn6,Tgfb2,Ube3a,Wnt16
GO.0051781	positive regulation of cell division	0.947476	0.0525324	38	7415	Apc,Btc,Cat,Ereg,Fgf1,Fgf2,Fgf3,Fgf4,Fgf5,Fgf6,Fgf7,Fgf8,Fgf9,Fgfr2,Figf,Gkn1,Htr2b,Igf2,Il1a,Il1b,Mdk,Men1,Nkx3-1,Pdgfa,Pdgfb,Pdgfc,Pdgfd,Pgf,Ptn,Tal1,Tgfa,Tgfb1,Tgfb2,Tgfb3,Vegfa,Vegfb,Vegfc,Ybx1
GO.0007030	Golgi organization	0.0527065	0.947304	25	7428	Arl1,Atl2,Atl3,Bhlha15,Blzf1,Cit,Cltc,Cog2,Cog4,Ctbp1,Dync2h1,Golga5,Gorasp1,Gorasp2,Htt,Kifc3,l7Rn6,Nploc4,Nsfl1c,Optn,Plekhm2,Syne1,Tmed10,Use1,Vcpip1
GO.0019226	transmission of nerve impulse	0.94691	0.0531037	14	7439	Cacna1a,Cacna1e,Cacng2,Cacng4,Drd1a,Grm7,Jam3,Nfasc,Nmur1,Nmur2,Pafah1b1,S1pr1,Sod1,Spnb4
GO.0015986	ATP synthesis coupled proton transport	0.0535032	0.94651	15	7438	Atp5a1,Atp5b,Atp5c1,Atp5d,Atp5e,Atp5f1,Atp5g1,Atp5g2,Atp5g3,Atp5h,Atp5j,Atp5k,Atp5l,Atp5o,Atp6v0c
GO.0009798	axis specification	0.946498	0.0535152	14	7439	Apc,Ripply2,Wnt10a,Wnt10b,Wnt11,Wnt16,Wnt3a,Wnt4,Wnt6,Wnt7a,Wnt7b,Wnt8b,Wnt9a,Wnt9b
GO.0035050	embryonic heart tube development	0.94649	0.0535209	20	7433	Ctnnb1,Fgf8,Foxc1,Foxc2,Foxs1,Gata4,Gja1,Gja5,Hand1,Hhex,Hmgcr,Ift122,Med1,Nckap1,Nkx2-5,Nkx2-6,Nodal,Sox17,Sox18,Tbx20
GO.0000302	response to reactive oxygen species	0.0538928	0.94612	17	7436	Aldh3a2,Btk,Cat,Gpx1,Gstp1,Myh7,Nme5,Nudt15,Prdx1,Prdx6,Prkca,Ptk2b,Ptprn,Serpine1,Sod1,Sod2,Tra2b
GO.0051482	elevation of cytosolic calcium ion concentration involved in G-protein signaling coupled to IP3 second messenger	0.945948	0.0540656	14	7439	Agtr1a,Calca,Drd1a,Drd2,Edn1,Ednra,F2r,Grm1,Grm5,Lpar1,Lpar3,Plcd1,S1pr1,Tgm2
GO.0001824	blastocyst development	0.945815	0.0541964	22	7431	Capn2,Cdk11b,Cdx2,Dad1,Dcpp1,Dmbt1,Elf3,Eomes,Etv2,G2e3,Hand1,Hnf1a,Med21,N4bp2l2,Nasp,Psmc3,Psmc4,Smarcb1,Spic,Tgfbr1,Tgfbr3,Xab2
GO.0007212	dopamine receptor signaling pathway	0.945597	0.0544172	13	7440	Arpp19,Caly,Drd1a,Drd2,Drd3,Drd4,Gna12,Gnao1,Htt,Klf16,Nsg1,Nsg2,Rgs9
GO.0030968	endoplasmic reticulum unfolded protein response	0.0544384	0.945572	24	7429	Aars,Amfr,Casp12,Ccnd1,Ddit3,Derl1,Derl2,Derl3,Dnajc3,Eif2ak2,Eif2ak3,Eif2ak4,Ern1,Ero1l,H47,Herpud1,Ifng,Nfe2l2,Ppp1r15a,Serp1,Vapb,Wfs1,Xbp1,Yod1
GO.0051597	response to methylmercury	0.0544624	0.945551	14	7439	Alad,Ank2,Arg1,Arsa,Arsb,Ccne1,Cpox,Cyp17a1,Fech,Grin2a,Grin2b,Hmbs,Pla2g4a,Urod
GO.0071377	cellular response to glucagon stimulus	0.945082	0.0549268	36	7417	Adcy1,Adcy2,Adcy3,Adcy4,Adcy5,Adcy6,Adcy7,Adcy8,Adcy9,Arg1,Asl,Ass1,Cps1,Gcg,Gcgr,Gnas,Gnb1,Gnb2,Gnb3,Gnb4,Gng10,Gng11,Gng12,Gng13,Gng2,Gng3,Gng4,Gng5,Gng7,Gng8,Prkaca,Prkacb,Prkar1a,Prkar1b,Prkar2a,Prkar2b
GO.0008637	apoptotic mitochondrial changes	0.0554257	0.944588	15	7438	Aifm1,Akt1,Atp2a1,Bax,Bid,Cd24a,Cdkn2a,Dap3,Hk2,Map3k1,Pim2,Ppif,Rnf7,Slc25a4,Smad3
GO.0001836	release of cytochrome c from mitochondria	0.944204	0.0558074	21	7432	Atp7a,Bak1,Bax,Bbc3,Bcl2,Bcl2l1,Bid,Casp3,Casp7,Cck,Gpx1,Jun,Mapk9,Myc,Pmaip1,Sfn,Smad3,Sod2,Timm50,Trp53,Trp73
GO.0007219	Notch signaling pathway	0.943994	0.0560128	58	7395	1110008J03Rik,Adam10,Adam17,Akt1s1,Aph1a,Aph1b,App,Ascl1,Bmp10,Bmp2,Cfd,Cntn1,Cntn6,Dll1,Dll3,Dll4,Dner,Dtx1,Dtx2,Dtx3,Dtx4,Efnb2,Fbxw7,Foxc1,Foxc2,Foxs1,Hes1,Hes7,Hey1,Hey2,Heyl,Hoxd3,Jag1,Jag2,Maml1,Maml2,Mesp1,Mesp2,Mib1,Mib2,Ncstn,Neurod4,Nkap,Nle1,Notch1,Notch2,Notch3,Notch4,Nrg1,Pofut1,Psen1,Psen2,Psenen,Rbpj,Sel1l,Spen,Trp63,Wdr12
GO.0032570	response to progesterone stimulus	0.943767	0.0562417	41	7412	Adh1,Aldh2,Bad,C3,Cav1,Ccl2,Ccne1,Cd38,Cldn4,Dsg1b,Dsg2,Erbb2,Erbb4,Fosb,Fosl1,Fosl2,Junb,Mif,Muc4,Ncf2,Ncoa1,Nkx2-2,Nr1h3,Oxt,Oxtr,Pdxk,Pik3r1,Ramp2,Rela,Reln,Socs1,Socs3,Sphk1,Srebf1,Tgfb1,Tgfb2,Tgfb3,Tlr2,Tlr4,Tspo,Txnip
GO.0019882	antigen processing and presentation	0.943387	0.0566227	28	7425	Ap3b1,Ap3d1,Azgp1,Cd1d1,Cd1d2,Cd74,Erap1,Fcgrt,H2-Aa,H2-Ab1,H2-D1,H2-DMa,H2-DMb1,H2-DMb2,H2-Eb1,H2-K1,H2-M9,H2-Oa,H2-Q10,H2-Q6,H2-Q7,Hfe,Ifng,Mr1,Procr,Psmb8,Psmb9,Relb
GO.0048066	developmental pigmentation	0.943375	0.0566386	16	7437	Bcl2,Bcl2l11,Bloc1s3,Dct,Ddc,Ednrb,Gna11,Gnaq,Kit,Mreg,Muted,Myo5a,Oca2,Pax3,Slc45a2,Zic2
GO.0007548	sex differentiation	0.0570574	0.942955	18	7435	Amhr2,Bax,Cntfr,Dmrt1,Dmrt2,Dmrt3,Dmrta1,Dmrta2,Dmrtb1,Dmrtc2,Hnf4a,Pbx1,Srd5a1,Srd5a2,Sry,Stat5b,Tcf21,Wnt4
GO.0046928	regulation of neurotransmitter secretion	0.942878	0.0571334	23	7430	Camk2a,Celsr1,Cplx3,Cplx4,Drd4,Edn3,Grm2,Grm8,Hcrt,Ica1,Kcnc3,Kcnc4,Ngf,Ntrk2,Park2,Pdyn,Snca,Sncaip,Sncg,Syn2,Syt12,Syt4,Unc13c
GO.0000075	cell cycle checkpoint	0.0572311	0.942784	12	7441	Cdkn2a,Dclre1b,Ddb1,Ercc2,Ercc3,Mre11a,Nbn,Rad50,Rad9,Smc1a,Wac,Xpc
GO.0050728	negative regulation of inflammatory response	0.941191	0.0588179	34	7419	Abr,Acp5,Ada,Adipoq,Adora1,Adora2a,Adrb2,Aoah,Bcr,Calcrl,Cd276,Chrna7,Cnr2,Foxf1a,Foxp3,Gata3,Ghrl,Ghsr,Gpr120,H47,Il10,Il2,Il2ra,Nt5e,Ppard,Proc,Serpinc1,Serpinf1,Sharpin,Slit2,Tnfaip3,Tnfrsf1b,Uaca,Zfp36
GO.0032147	activation of protein kinase activity	0.941125	0.0588876	20	7433	Acvr2b,Adnp,Adra2a,Axin1,Calca,Camkk1,Camkk2,Clspn,Dlg1,Drd2,Insr,Itgb3,Pdgfb,Slc11a1,Strada,Stradb,Tgfb2,Tgfbr2,Tpx2,Traf6
GO.0050771	negative regulation of axonogenesis	0.940499	0.0595149	16	7437	Arhgdia,Arhgef1,Cspg4,Dab1,Ephb2,Lingo1,Mag,Mbp,Ngfr,Omg,Psen1,Ptk2,Rhoa,Rtn4r,Rufy3,Thy1
GO.0045840	positive regulation of mitosis	0.940354	0.0596564	27	7426	Btc,Cd28,Drd2,Drd3,Edn1,Edn3,Egf,Epgn,Ereg,Fgf8,Hoxa13,Igf1,Igf2,Il1a,Il1b,Ins2,Insr,Lrp5,Met,Nusap1,Pdgfb,Pdgfrb,Pebp1,Phip,Terf1,Tgfa,Tnf
GO.0046716	muscle cell homeostasis	0.060752	0.939262	15	7438	Aldoa,Apc,Cav3,Chrna1,Dmd,Gaa,Hif1a,Il6,Large,Mtm1,Pfkm,Plg,Ppp3cb,Sod1,Srf
GO.0019216	regulation of lipid metabolic process	0.0609463	0.939068	16	7437	Acer1,Angptl4,Ankrd26,Bbs4,Bcl11b,Cnr1,Drd3,Gcg,Hnf4a,Id2,Lsr,Pparg,Prkaa2,Prkce,Smek2,Thrb
GO.0060425	lung morphogenesis	0.938894	0.0611225	12	7441	Bmp4,Fgf10,Fgf8,Foxf1a,Id1,Mapk8ip3,Plod3,Shh,Spry2,Tcf21,Tgfbr2,Wnt7b
GO.0042176	regulation of protein catabolic process	0.061164	0.93885	16	7437	Arntl,Cast,Cdc42,Faf1,Furin,Mdm2,Ppp2ca,Psmd1,Psmd2,Psmd3,Rpn1,Rpn2,Serpinb1a,Serpinb1b,Ubxn2a,Xpo1
GO.0046887	positive regulation of hormone secretion	0.938091	0.0619244	13	7440	Cntf,Creb1,Edn1,Edn2,Edn3,Ghrh,Ghrhr,Kiss1r,Nmb,Nmu,P2ry1,Ptpn11,Snap25
GO.0042130	negative regulation of T cell proliferation	0.938014	0.061998	21	7432	Btla,Cd274,Cd276,Ctla4,Dlg1,Foxj1,Foxp3,Glmn,Ido1,Il20rb,Il2ra,Kng1,Pawr,Pdcd1lg2,Pde5a,Ptpn6,Scgb1a1,Sftpd,Shh,Spn,Tgfb1
GO.0035249	synaptic transmission, glutamatergic	0.937915	0.0620961	27	7426	Adora2a,Adrb2,Als2,Cacna1a,Cacnb4,Cdk5,Cnih2,Cnih3,Gria1,Grid2,Grik1,Grik2,Grik5,Grin1,Grin2d,Grm3,Grm4,Grm8,Napa,Napb,P2rx1,Park2,Plat,Shc3,Slc17a7,Unc13a,Unc13b
GO.0016064	immunoglobulin mediated immune response	0.937792	0.0622242	13	7440	Bcl10,C4b,Cd74,Fcer1g,Fcgr2b,H2-DMa,Igh-2,Ighg1,Inpp5d,Irf7,Myd88,Prkcd,Tlr4
GO.0035458	cellular response to interferon-beta	0.937311	0.0627027	18	7435	Aim2,Gbp1,Gbp2,Gbp3,Gbp4,Gbp6,Ifi202b,Ifi203,Ifi204,Ifi205,Ifit1,Ifit3,Igtp,Iigp1,Pyhin1,Tgtp1,Tlr3,Trex1
GO.0043406	positive regulation of MAP kinase activity	0.937173	0.0628376	30	7423	Adra2a,Cd24a,Ceacam1,Edn1,Edn3,Egf,Egfr,Epgn,Erbb2,Htr2b,Ilk,Irak1,Jub,Kit,Kitl,Kras,Maged1,Map3k1,Mif,Pdcd10,Pde5a,Pdgfa,Pdgfb,Pdgfrb,Prkcd,Psen1,Src,Tgfb1,Tnf,Tpd52l1
GO.0048839	inner ear development	0.936127	0.0638838	30	7423	Atp2b2,Bdnf,Cdh23,Cdkn1b,Col2a1,Dll1,Eya4,Fgfr3,Gjb6,Gli3,Gpr98,Hoxa13,Jag1,Lhx3,Myo6,Myo7a,Pcdh15,Pdgfa,Pdgfra,Pdgfrb,Pou3f4,Pou4f3,Shh,Six1,Slc9a3r2,Sox2,Sparc,Tgfb1,Tgfb2,Tgfb3
GO.0051276	chromosome organization	0.0643149	0.935698	21	7432	Apc,Blm,Brca2,Cdca8,Dclre1c,Ercc1,Lig4,Pelo,Pot1a,Pot1b,Pttg1,Rad54l,Rlf,Rpa1,Smc1a,Smc1b,Smc2,Smc3,Smc4,Smchd1,Trp53
GO.0060326	cell chemotaxis	0.935628	0.064386	17	7436	Abcc1,Agtr1a,Arhgef16,Arrb2,Ccl6,Ccr1,Dock4,Elmo2,Eng,Epha2,Hmgb2,Hoxb9,Itga1,Lef1,Pdgfb,Pdgfrb,Rhog
GO.0046580	negative regulation of Ras protein signal transduction	0.935422	0.064593	15	7438	Dab2ip,Dgkz,Mfn2,Nf1,Nup62,Rasa1,Rasa2,Rasa3,Rasa4,Rasal1,Rasal2,Rasal3,Spry2,Timp2,Tnk1
GO.0060395	SMAD protein signal transduction	0.0646777	0.935337	17	7436	Afp,Bmp2,Bmp4,Bmp6,Bmp7,Cited1,Fos,Gata4,Hipk2,Hnf1a,Hnf4a,Jun,Nodal,Ski,Smad4,T,Trf
GO.0006406	mRNA export from nucleus	0.0659124	0.934101	20	7433	Ddx25,Ddx39,Eif5a,Fyttd1,Hhex,Ncbp1,Nup107,Nup133,Nup160,Nup214,Nxf1,Nxf3,Nxf7,Nxt1,Thoc1,Thoc2,Thoc3,Thoc4,Thoc5,Thoc6
GO.0042177	negative regulation of protein catabolic process	0.933957	0.0660574	17	7436	Agap2,Flna,Fyn,Grin2a,Grin2c,Ins2,Irak3,Mad2l1,Mad2l2,Mdm4,Nos2,Prkcc,Rela,Serpine2,Shh,Smad3,Smad4
GO.0006309	DNA fragmentation involved in apoptotic nuclear change	0.0663071	0.933707	19	7434	Aifm1,Apaf1,Bax,Bnip3,Casp3,Cdkn2a,Cidea,Cycs,Dffa,Dffb,Dnase1l3,Endog,Foxl2,Foxq1,Myc,Ppt1,Sfrp1,Sod1,Tpd52l1
GO.0015804	neutral amino acid transport	0.0677557	0.932262	12	7441	Slc1a4,Slc1a5,Slc36a1,Slc38a5,Slc3a2,Slc43a1,Slc6a15,Slc6a17,Slc6a19,Slc7a10,Slc7a8,Slc7a9
GO.0021772	olfactory bulb development	0.932094	0.0679212	16	7437	Agtpbp1,Arx,Dlx2,Dpysl2,Efna2,Ext1,Fezf1,Gad1,Id2,Lrrk2,Nr2e1,Pcnt,Sall1,Ski,Slit1,Slit2
GO.0030030	cell projection organization	0.931851	0.0681579	46	7407	Actr3,Ak7,Akap4,Akt1,Arl6,Asap1,B9d2,Boc,Capzb,Cc2d2a,Cep290,Cfl1,Crocc,Dnaic2,Dync2h1,Dync2li1,Gsn,Ift122,Ift20,Ift88,Itga8,Kif27,Mtor,Myo1a,Myo7a,Nphp1,Ofd1,Parva,Plek,Poc1b,Ptpn23,Rp1,Rp1l1,Spag16,Spag6,Stk36,Tekt2,Tekt4,Tsc1,Tsc2,Ttc30a1,Ttc30a2,Ttc30b,Ttc8,Tubb4,Wdr19
GO.0060021	palate development	0.930842	0.0691667	49	7404	Acvr2b,Alx1,Alx4,Arid5b,Asph,Bcor,Bmpr1a,Chd7,Col11a2,Col2a1,Csrnp1,Foxf2,Gas1,Gli3,Inhba,Insig1,Insig2,Lef1,Lrp6,Men1,Meox2,Osr1,Osr2,Pdgfra,Pkdcc,Plekha1,Prdm16,Prrx1,Pygo2,Satb2,Schip1,Sgpl1,Shh,Ski,Smad2,Smad4,Tgfbr1,Tgfbr2,Tgfbr3,Tiparp,Twist1,Vax1,Wnt11,Wnt3a,Wnt5a,Wnt7a,Wnt8a,Wnt9b,Zfp826
GO.0010332	response to gamma radiation	0.928565	0.0714462	30	7423	Apobec1,Bak1,Bax,Bcl2,Brca2,Casp6,Cav1,Ccl2,Chek2,Cxcl10,Cyp11a1,Dcun1d3,Ercc6,Fancd2,Gata3,Gpx1,Il1a,Il1b,Lig4,Men1,Pml,Prkdc,Ptprc,Socs3,Sod2,Trp53,Trp63,Trp73,Xrcc2,Xrcc4
GO.0045429	positive regulation of nitric oxide biosynthetic process	0.928055	0.0719571	28	7425	Aif1,Akt1,Akt2,Ddah1,Egfr,H2-M3,H60a,Hrh1,Hsp90aa1,Icam1,Ifng,Il1b,Il6,Insr,Itgb2,Jak2,Klrk1,Mapk9,Ptgs2,Ptx3,Rel,Sod2,Ticam1,Tlr2,Tlr4,Tnf,Trpv1,Ulbp1
GO.0032956	regulation of actin cytoskeleton organization	0.928045	0.0719707	16	7437	Arhgef19,Baiap2,Ccdc88a,Celsr1,Dlc1,Fzd10,Grhl3,Ilk,Mlst8,Mtor,Myo1f,Pak1,Palld,Rictor,Tsc1,Vangl2
GO.0008361	regulation of cell size	0.072216	0.927802	12	7441	Akt1,Arhgap5,Atp2b2,Cln8,Creb1,E2f4,Il7r,Iqgap3,Pten,Rptor,Vpreb1,Wdtc1
GO.0042346	positive regulation of NF-kappaB import into nucleus	0.92765	0.072367	14	7439	Ccl19,Eda,Edar,Grem1,Il1b,Prkcq,Rbck1,Sphk1,Tlr2,Tlr3,Tlr4,Tlr7,Tlr9,Tnf
GO.0006898	receptor-mediated endocytosis	0.927444	0.0725676	29	7424	Adrb2,Adrb3,Apoe,Arhgap27,Atp5b,Cap1,Cd300a,Cln3,Cltc,Cttn,Cubn,Dab2,Dnm1,Dnm2,Fcgr1,Hip1r,Ldlrap1,Lrp1,Lrp2,Mrc1,Msr1,Picalm,Pikfyve,Pld2,Ppt1,Slc9a3,Snx17,Snx9,Tgfbr2
GO.0030073	insulin secretion	0.927328	0.0726836	30	7423	Acvr2b,Anxa1,Cacna1c,Cckar,Cplx1,Cplx3,Cyb5r4,Dgat1,Eif2ak3,Fam3b,Fkbp1b,Glp1r,Hnf1a,Hnf1b,Htt,Il1rn,Ildr2,Irs1,Lep,Myo5a,Neurod1,Pclo,Pdx1,Rapgef4,Rims2,Slc18a2,Slc30a8,Smad2,Stxbp3a,Vgf
GO.0010165	response to X-ray	0.0733238	0.92669	23	7430	Anxa1,Blm,Brca2,Brcc3,Casp3,Ccnd1,Ercc1,Ercc6,Ercc8,Hp,Ikbip,Lig4,Lrp2,Msh2,Pdxk,Pmaip1,Thbd,Trp53,Trp63,Trp73,Wwox,Xrcc2,Xrcc4
GO.0045768	positive regulation of anti-apoptosis	0.926517	0.0734938	39	7414	Adcyap1,Adm,Angpt1,Apex1,Bcl2l1,Bre,Btg2,Cav1,Cdkn1a,Cited1,Ctnnb1,Dusp1,Erbb4,Hmox1,Hspd1,Igf1,Igf1r,Il6,Il6ra,Jak3,Lifr,Lrp1,Npy5r,Pax4,Pdgfrb,Pdxk,Pik3r1,Ptk2b,Rasa1,Rnf144b,Rps27l,Sfrp2,Sirt1,Slc9a1,Smad1,Star,Tnfrsf4,Tnfsf4,Tox3
GO.0006493	protein O-linked glycosylation	0.926349	0.0736688	14	7439	Galnt1,Galnt10,Galnt13,Galnt2,Galnt7,Gcnt3,Ogt,Pofut1,Pomgnt1,Pomt1,Pomt2,St8sia6,Trak2,Vegfb
GO.0032760	positive regulation of tumor necrosis factor production	0.925889	0.0741237	26	7427	Ccr5,Ccr7,Cd14,Cd36,Clec7a,Fadd,Fcer1g,Ifng,Il12b,Il18,Il23a,Lbp,Mavs,Myd88,Nod1,Pf4,Ripk1,Ripk2,Sash3,Ticam1,Tirap,Tlr2,Tlr3,Tlr4,Tlr9,Tnfrsf1a
GO.0048538	thymus development	0.925639	0.0743738	26	7427	Adrm1,Apc,Bcl11b,Bcl2,Bcl2l11,Cacnb4,Ccnb2,Crkl,Ctnnb1,Fgf10,Fgf3,Foxn1,Hoxa3,Ikzf1,Jarid2,Pax1,Pbx1,Prdx2,Psen1,Psen2,Shh,Six1,Six4,Tbx1,Tgfbr1,Tyr
GO.0048488	synaptic vesicle endocytosis	0.075217	0.924802	12	7441	Amph,Ap2b1,Cd24a,Cdk5,Dennd1a,Ophn1,Scrib,Sh3gl2,Snca,Stam,Synj1,Syt1
GO.0006378	mRNA polyadenylation	0.075757	0.924261	14	7439	Ahcyl1,Aplp1,App,Cpsf1,Cpsf3,Cpsf6,Cstf2t,Fip1l1,Mtpap,Nudt21,Pabpc2,Pabpn1,Tut1,Zc3h3
GO.0006171	cAMP biosynthetic process	0.924056	0.0759627	12	7441	Adcy10,Adcy2,Adcy3,Adcy4,Adcy5,Adcy6,Adcy7,Adcy8,Adcy9,Gnal,Pth2,Ucn2
GO.0030316	osteoclast differentiation	0.92397	0.0760461	17	7436	Acp5,Calcr,Car2,Cd300lf,Chuk,Csf1,Ctnnb1,Gab2,Gpc3,Junb,Mitf,Ostm1,Tm7sf4,Tnf,Tnfrsf11a,Tnfsf11,Traf6
GO.0045725	positive regulation of glycogen biosynthetic process	0.0768398	0.92318	12	7441	Akt1,Akt2,C1qtnf2,Dyrk2,Gck,Igf1,Ins2,Insr,Irs1,Irs2,Pth,Sorbs1
GO.0009953	dorsal/ventral pattern formation	0.923101	0.0769087	50	7403	Aida,Apc,Arl13b,Axin1,Bmpr1a,Bmpr1b,Chrd,Ctnnb1,Disp1,Dusp6,Dync2h1,Edn1,Egfr,En1,Fkbp8,Foxa2,Foxg1,Gas1,Gli1,Gli2,Gli3,Hhip,Hoxa10,Hoxa11,Hoxa2,Hoxb2,Hoxd11,Ift122,Ift172,Ift52,Ift88,Kif3a,Lhx1,Lhx2,Lhx3,Lrp4,Myd88,Nog,Otx2,Ovol2,Pax6,Prop1,Ptch1,Shh,Smo,Sp8,Tbx20,Tgif1,Wnt7a,Wnt8a
GO.0050804	regulation of synaptic transmission	0.0769923	0.923022	22	7431	Ache,Bche,Cel,Cspg5,D730048I06Rik,Drd2,Drd4,Gria1,Gria4,Grik2,Grin2a,Grm3,Nlgn1,Nlgn2,Ntf3,Park2,Pate4,Ppp3ca,Prkaca,Pxk,Tg,Tnr
GO.0006892	post-Golgi vesicle-mediated transport	0.0779638	0.922047	36	7417	Ap1b1,Ap1g1,Ap1m1,Ap1m2,Ap1s1,Ap1s2,Ap1s3,Arf1,Arrb1,Bloc1s1,Bloc1s3,Clint1,Clta,Cltc,Cno,Dnajc6,Dnm2,Dtnbp1,Fth1,Ftl1,Gbf1,Hspa8,Napa,Nbea,Plcb3,Pldn,Pum1,Scfd1,Sh3d19,Sh3gl2,Snap23,Stx4a,Txndc5,Vamp2,Vamp7,Vamp8
GO.0045773	positive regulation of axon extension	0.920872	0.0791448	16	7437	Adnp,Anapc2,Cdh4,Ep300,Fxn,Ilk,Islr2,Limk1,Mapt,Mtap1b,Ndel1,Ngf,Ntn1,Pafah1b1,Sema7a,Tnfrsf12a
GO.0035121	tail morphogenesis	0.920181	0.0798352	18	7435	Akp3,Axin1,Chst11,Epha2,Fgf3,Fgfr3,Hes7,Lrp6,Ripply2,Sfrp2,Sfrp5,T,Tcf15,Tmed2,Trp63,Wnt3a,Wnt5a,Wnt8a
GO.0033572	transferrin transport	0.0803189	0.919694	29	7424	Atp6v0a1,Atp6v0a2,Atp6v0a4,Atp6v0b,Atp6v0c,Atp6v0d1,Atp6v0d2,Atp6v0e,Atp6v0e2,Atp6v1a,Atp6v1b1,Atp6v1b2,Atp6v1c1,Atp6v1c2,Atp6v1d,Atp6v1e1,Atp6v1e2,Atp6v1f,Atp6v1g1,Atp6v1g2,Atp6v1h,Cltc,Dnm2,Lmtk2,Mcoln1,Steap3,Tcirg1,Tfrc,Trf
GO.0007254	JNK cascade	0.919692	0.0803203	34	7419	Casr,Cdc42,Cdc42ep5,Dusp12,Dusp19,Epm2a,Fgf12,Fgf14,Irak1,Irak4,Map2k4,Map2k7,Map3k1,Map3k11,Mapk10,Mapk8,Mapk8ip2,Mapk8ip3,Mapk9,Myd88,Nphs1,Nrbp1,Ptk2,Ptplad1,Rac1,Rac2,Rb1cc1,Ror2,Sh3bp5,Stradb,Tnf,Traf6,Trib1,Wnt5a
GO.0006779	porphyrin biosynthetic process	0.0805056	0.919515	12	7441	Abcb6,Alad,Ank1,Cpox,Fech,Hmbs,Ppox,Rsad1,Slc11a2,Spnb1,Urod,Uros
GO.0050806	positive regulation of synaptic transmission	0.919406	0.0806105	17	7436	Cckbr,Ccl2,Gip,Gria1,Gria2,Grik2,Grin2b,Kiss1r,Lgi1,Ncs1,Nmu,Oxt,Prkcz,Ptk2,Slc1a3,Snca,Tnf
GO.0051924	regulation of calcium ion transport	0.919068	0.0809502	14	7439	Bcl2,Cacna2d1,Casr,Cxcr4,Gja1,Grin3b,Orai1,P2rx1,Pln,Rcvrn,Slc8a1,Sln,Stim1,Trpc4
GO.0045665	negative regulation of neuron differentiation	0.918243	0.0817672	51	7402	Apbb1,App,Ascl1,Aspm,Bex1,Bmp7,Calr,Cd24a,Cit,Cntn2,Cntn4,Ctdsp1,Dtx1,Foxa2,Foxg1,Gdf11,Gli3,Hes1,Hes5,Hoxa2,Id2,Id4,Irx3,Isl1,Isl2,Itgb1,Lbx1,Lmx1a,Meis1,Mib1,Nbn,Nkx2-2,Notch1,Notch3,Nr2e1,Olig2,Pax6,Pbx1,Phox2b,Prpf19,Rest,Rhoa,Rtn4,Slc6a4,Sox2,Sox21,Tlx3,Trp73,Ttc3,Zfp536,Zhx2
GO.0030177	positive regulation of Wnt receptor signaling pathway	0.0818199	0.918198	15	7438	Bmp2,Csnk2b,Dvl1,Fgf10,Fgfr2,Hhex,Mbd2,Ppm1a,Sall1,Sfrp1,Shh,Sox4,Tlr2,Zeb2,Zranb1
GO.0007413	axonal fasciculation	0.918019	0.0819997	14	7439	Amigo1,Cdk5r1,Celsr3,Cntn2,Dscam,Efna5,Fezf2,Fmr1,Ncam2,Ndn,Nrp1,Rac1,Rtn4,Sema3a
GO.0090190	positive regulation of branching involved in ureteric bud morphogenesis	0.917566	0.0824526	14	7439	Agt,Agtr1a,Agtr1b,Agtr2,Bmp4,Gdnf,Maged1,Nog,Pax8,Six1,Sox8,Tgfb1,Vegfa,Wnt2b
GO.0048646	anatomical structure formation involved in morphogenesis	0.916804	0.083212	20	7433	Bmp4,Bmp7,Dlx5,Dlx6,Foxa2,Gata3,Gli2,Gli3,Grb2,Hoxa1,Hoxb1,Lhx1,Lhx2,Nkx2-1,Nodal,Nog,Shh,Sox2,Trp63,Wnt3
GO.0032312	regulation of ARF GTPase activity	0.916145	0.0838699	22	7431	Acap1,Acap2,Acap3,Adap2,Agap1,Agap2,Agap3,Agfg1,Agfg2,Arap1,Arap2,Arap3,Arfgap1,Arfgap2,Arfgap3,Asap1,Asap2,Asap3,Git1,Git2,Smap1,Smap2
GO.0016525	negative regulation of angiogenesis	0.915784	0.0842277	41	7412	Adamts1,Agt,Aimp1,Amot,Angpt2,Angpt4,Apoh,Bai1,Bai2,Bai3,Ccl2,Ccr2,Cd36,Col4a2,Col4a3,Crhr2,Cx3cr1,Cxcl10,Fasl,Foxo4,Hhex,Hoxa5,Krit1,Lect1,Lif,Nf1,Pf4,Plg,Pml,Prl7d1,Ptprm,Serpina3c,Serpinf1,Stab1,Thbs1,Thbs2,Thbs4,Tie1,Tnmd,Vash1,Wisp3
GO.0050877	neurological system process	0.915505	0.0845139	14	7439	Atg7,Axin1,Cacna1a,Cacna1e,Cacnb4,Cacng2,Chrna4,Chrnb1,Chrnb2,Gm2a,Gpr98,Grm7,Kcnj11,Wfs1
GO.0034199	activation of protein kinase A activity	0.914571	0.0854481	15	7438	Adcy1,Adcy2,Adcy3,Adcy4,Adcy5,Adcy6,Adcy7,Adcy8,Adcy9,Prkaca,Prkacb,Prkar1a,Prkar1b,Prkar2a,Prkar2b
GO.0031000	response to caffeine	0.0858174	0.914204	12	7441	Adora2a,Bcl2,Cad,Fkbp1a,Gnal,Il6,Pparg,Prkaa1,Prkaa2,Ryr2,Ryr3,Sdc2
GO.0046676	negative regulation of insulin secretion	0.9136	0.0864137	27	7426	Abcc8,Acvr1c,Adra2a,Drd2,Ghrl,Ghsr,Hadh,Inhbb,Irs1,Kcnj11,Kcnq1,Nos1,Npff,Oit1,Pde1c,Pde3b,Pde8b,Pfkl,Ppp3ca,Psmd9,Ptpn11,Ptprv,Sfrp1,Sirt4,Srebf1,Sytl4,Uts2
GO.0045907	positive regulation of vasoconstriction	0.912831	0.0871846	23	7430	Adra1a,Alox5,Avp,Avpr1a,Cav1,Cd38,Cysltr1,Dbh,F2r,Hrh1,Htr2c,Icam1,Npy1r,Pde5a,Ptgs1,Ptgs2,Rhoa,Shc1,Smtnl1,Tacr1,Tbxa2r,Tbxas1,Uts2r
GO.0045333	cellular respiration	0.0877164	0.912305	12	7441	Bax,Cox10,Cyp1a2,Fastkd1,Fastkd2,Fastkd3,Fastkd5,Ndufs1,Ndufs4,Nfatc3,Nfatc4,Slc25a13
GO.0071436	sodium ion export	0.912128	0.0878854	30	7423	Atp1a1,Atp1a4,Slc12a3,Slc13a3,Slc17a3,Slc17a7,Slc1a1,Slc1a2,Slc1a3,Slc23a1,Slc23a2,Slc24a3,Slc24a4,Slc28a3,Slc32a1,Slc4a4,Slc5a1,Slc5a5,Slc5a7,Slc6a15,Slc8a1,Slc8a2,Slc8a3,Slc9a1,Slc9a2,Slc9a3,Slc9a5,Slc9a8,Slc9a9,Zar1
GO.0042474	middle ear morphogenesis	0.911436	0.0885804	20	7433	Edn1,Eya1,Fgfr1,Gas1,Gsc,Hoxa2,Insig1,Insig2,Myc,Naglu,Nkx3-2,Nog,Osr1,Osr2,Prkra,Prrx1,Prrx2,Six2,Tbx1,Tshz1
GO.0070979	protein K11-linked ubiquitination	0.0886636	0.911352	24	7429	Anapc1,Anapc10,Anapc11,Anapc13,Anapc2,Anapc4,Anapc5,Anapc7,Cdc16,Cdc23,Cdc26,Cdc27,Rnf4,Ube2a,Ube2b,Ube2c,Ube2d3,Ube2e2,Ube2e3,Ube2h,Ube2l3,Ube2s,Ube2t,Ube2w
GO.0051209	release of sequestered calcium ion into cytosol	0.91087	0.0891467	19	7434	Bbc3,Ccl19,Drd2,F2r,Fgf2,Fkbp1a,Fkbp1b,Glp1r,Hcrt,Htr2b,Htr2c,Ibtk,P2rx7,Pkd2,Prkce,Ptprc,Ryr1,Xcl1,Xcr1
GO.0030099	myeloid cell differentiation	0.909387	0.0906324	16	7437	Cbfb,Ccr1,Cebpa,Hoxb7,Irf8,Jak2,Myst1,Myst3,Ncoa6,Plscr1,Pml,Prdx3,Runx1,Tet2,Thpo,Tirap
GO.0030433	ER-associated protein catabolic process	0.0908582	0.909156	28	7425	Amfr,Derl1,Derl2,Dnajb2,Dnajb9,Dnajc10,Edem1,Edem2,Erlec1,Erlin1,Erlin2,Fbxo2,Fbxo6,Foxred2,H47,Hsp90b1,Jkamp,Man1b1,Os9,Rnf103,Sec61b,Syvn1,Tmem67,Trim13,Ube2g2,Usp19,Wfs1,Yod1
GO.0030334	regulation of cell migration	0.908226	0.0917859	41	7412	Abi3,Akt1,Amot,Apc,Ccr2,Cdk5,Cxcl12,Cxcr4,Edn3,Egfl7,Enpp2,Gab1,Gna13,Itgb3,Jub,Lama1,Lama2,Lama3,Lama4,Lama5,Lmna,Map3k1,Nexn,Ntn1,Pax6,Pdgfa,Pecam1,Pitx2,Rac1,Rhoa,Rtn4,Spata13,Srcin1,Sst,Tbccd1,Tdgf1,Tek,Tmsb4x,Unc5c,Vcl,Wdr44
GO.0048706	embryonic skeletal system development	0.90806	0.091953	34	7419	Acvr2a,Bmi1,Col1a1,Deaf1,Dlk1,Dlx1,Dlx2,Etl4,Fgf9,Gas1,Hoxa3,Hoxa5,Hoxa9,Hoxb5,Hoxb6,Hoxb9,Hoxc5,Hoxc6,Hoxc9,Hoxd1,Hoxd9,Nkx3-2,Nog,Pax7,Pbx1,Pcgf2,Pcsk5,Rbp4,Shh,Sp1,Sp3,Tapt1,Wnt11,Wnt5a
GO.0045648	positive regulation of erythrocyte differentiation	0.0920538	0.907967	14	7439	Acvr1b,Acvr2a,Ankrd54,Ets1,Foxo3,Hif1a,Hmgb2,Id2,Inhba,Inpp5d,Mapk14,Nckap1l,Smap1,Tal1
GO.0001958	endochondral ossification	0.907044	0.0929741	18	7435	Bmp6,Cbs,Col10a1,Col13a1,Col1a1,Col2a1,Fgf18,Gnas,Hspg2,Impad1,Mef2c,Mef2d,Nab1,Nab2,Pex7,Pthlh,Runx2,Tek
GO.0001755	neural crest cell migration	0.906803	0.0932117	28	7425	Acvr1,Cfl1,Edn3,Ednrb,Efnb1,Fgf15,Foxd1,Foxd2,Foxd3,Foxd4,Gbx2,Gdnf,Hif1a,Htr2b,Isl1,Kitl,Lama5,Nrp2,Nrtn,Ovol2,Pax3,Ret,Sema3c,Sema3f,Shh,Smo,Tbx1,Zeb2
GO.0006469	negative regulation of protein kinase activity	0.0933452	0.906667	43	7410	Adora2a,Akt1,Akt1s1,Cav3,Cdkn2a,Dbndd2,Depdc6,Dnaja3,Dnajc3,Drd1a,Dusp19,Dvl1,Fabp4,Fgfr1op,Gadd45a,Gadd45b,Gadd45g,Gnaq,Gstp1,Hspb1,Il6,Ilk,Lrp6,Mllt1,Nf1,Nf2,Pdpk1,Pkia,Pkib,Pkig,Prkag2,Prkca,Prkrip1,Psen1,Ptprc,Rb1,Sh3bp5,Taf7,Thy1,Trib1,Trib3,Tsc2,Wwtr1
GO.0043491	protein kinase B signaling cascade	0.0936967	0.906324	14	7439	Akt1,Akt2,Axl,Ep300,Epha2,Gas6,Irs1,Lingo1,Mertk,P2ry12,Pik3ca,Rps6kb1,Rps6kb2,Tsc2
GO.0043085	positive regulation of catalytic activity	0.904789	0.0952212	60	7393	1100001G20Rik,1190002H23Rik,Adc,Agt,Alox5ap,Aph1a,Aph1b,Apoa2,Apoc2,Apoe,Atp7a,Azin1,Bcl2,Btbd12,Btg1,Casp3,Clps,Cox17,Cyb5b,Dnmt3l,Dnttip1,Fgf13,Gm2a,Gtf2f1,Guca1a,Guca1b,Guca2a,Guca2b,Hmgb1,Igfbp3,Itsn1,Ltc4s,Mapk8ip2,Mobkl1a,Myc,Ncstn,Noxo1,Npm1,Nr4a2,Nsmaf,Ogt,P2rx7,Pdp1,Plaa,Ppard,Ppp2r4,Prkcd,Prkce,Psen1,Psen2,Psenen,Sec14l2,Slc37a4,Sod1,Taok1,Timp2,Tom1l1,Vac14,Wnt9b,Ywhab
GO.0042517	positive regulation of tyrosine phosphorylation of Stat3 protein	0.904575	0.0954456	15	7438	Arl2bp,Clcf1,Cntf,Crlf1,Gh,Il12b,Il15,Il23a,Il31ra,Il6,Il6ra,Il6st,Jak2,Lep,Lif
GO.0045766	positive regulation of angiogenesis	0.904365	0.0956452	60	7393	Adm2,Aggf1,Angpt2,Angpt4,Angptl3,Anxa3,Aqp1,Btg1,C3,C3ar1,C5ar1,C6,Camp,Ccl11,Ccl24,Ccl5,Ccr3,Chrna7,Cma1,Cx3cl1,Cx3cr1,Cyr61,Ddah1,Ecm1,Erap1,Ereg,Ets1,F3,Fgf1,Fgf2,Figf,Gata2,Gata6,Gdf2,Hc,Hmox1,Il1a,Il1b,Itgb2,Kdr,Mmp9,Mtdh,Nos3,Nr2e1,Plcg1,Prl2c2,Rhob,Runx1,Serpine1,Sfrp2,Sphk1,Tbxa2r,Tek,Thbs1,Tnfrsf1a,Uts2,Uts2r,Vash2,Vegfa,Wnt5a
GO.0010039	response to iron ion	0.0956686	0.90435	19	7434	Abat,Abcg2,Alad,Apbb1,Bcl2,Casp6,Ccnd1,Cpox,Cybrd1,Dbh,Drd2,Fkbp1a,Fxn,Mdm2,Slc11a2,Slc6a3,Tff1,Tfrc,Urod
GO.0008286	insulin receptor signaling pathway	0.0957626	0.904249	45	7408	Akt1,Akt2,Bcar1,Eif4ebp1,Eif4ebp2,Foxc2,Foxo1,Foxo3,Foxo4,Foxs1,Grb14,Grb2,Gsk3a,Igfbp1,Ins2,Insr,Irs1,Irs2,Irs4,Nampt,Nr1h3,Phip,Pik3r1,Pik3r2,Pik3r3,Plcb1,Prkcz,Pten,Ptpn1,Ptpn2,Ptpra,Rhoq,Rpe65,Sh2b2,Shc1,Sik2,Slc2a8,Smarcc1,Socs7,Sorbs1,Srebf1,Stxbp4,Tsc1,Wdr6,Zfp106
GO.0001829	trophectodermal cell differentiation	0.0957924	0.904228	15	7438	Ada,Cdh1,Cdx2,Cited2,Eomes,Foxd3,Hand1,Hopx,Junb,Nodal,Pou5f1,Sp1,Sp3,Srf,Tcfap2c
GO.0030010	establishment of cell polarity	0.903825	0.0961962	14	7439	Brsk1,Brsk2,Cdc42,Cfl1,Exoc4,Gsk3b,Igf1r,Jam3,Kif26b,Lmna,Pard6a,Shh,Wee1,Wnt7a
GO.0006103	2-oxoglutarate metabolic process	0.0963412	0.903678	17	7436	Aadat,Ccbl2,Dld,Dlst,Ghr,Got1,Got2,Gpt2,Idh1,Idh2,Idh3a,Idh3b,Idh3g,Ogdh,Stat5a,Stat5b,Tat
GO.0045595	regulation of cell differentiation	0.903346	0.0966696	27	7426	Apc,Bmp4,Bmp6,Cela1,Commd5,Ctnnb1,Dicer1,Erbb2,Gli3,Hes5,Ihh,Jag2,Klf4,Lif,Nanog,Nkx2-2,Nrg1,Pax4,Plekhb1,Pou3f2,Rod1,S100a10,Sik1,Socs3,Sox9,Uncx,Wnt3a
GO.0042104	positive regulation of activated T cell proliferation	0.902712	0.0973068	18	7435	Cd24a,Gpam,Icosl,Igf1,Igf2,Igfbp2,Il12b,Il12rb1,Il18,Il2,Il23a,Il2ra,Il4,Jak3,Stat5a,Stat5b,Tnfsf4,Tnfsf9
GO.0050715	positive regulation of cytokine secretion	0.902209	0.0978094	20	7433	AF251705,Agtr1a,Cadm1,Casp1,Cd14,Clec4n,Crtam,Glmn,Htr2b,Il10,Il1a,Ins2,Irf3,Mif,P2rx7,Panx1,Saa1,Scamp5,Src,Tnf
GO.0050870	positive regulation of T cell activation	0.901222	0.0987986	15	7438	Ada,Bcl10,Card11,Ccl2,Ccr2,Cd3e,Cd4,Cd47,Coro1a,Hspd1,Lck,Malt1,Prkcq,Thy1,Tnfsf11
GO.0006342	chromatin silencing	0.100859	0.899161	17	7436	Bin1,Cbx8,Hdac3,Hells,Hils1,Mecp2,Mll2,Parg,Sirt1,Sirt2,Sirt3,Sirt4,Sirt5,Sirt6,Sirt7,Suv39h1,Tnp1
GO.0043087	regulation of GTPase activity	0.100986	0.899036	13	7440	Adap1,Arhgap1,Arhgap6,Chm,Gdi1,Gdi2,Jub,Rab3gap1,Rab3gap2,Ralbp1,Rasgrp3,Vav1,Vav3
GO.0031069	hair follicle morphogenesis	0.898565	0.101452	23	7430	Atp7a,Bcl2,Cdc42,Ctnnb1,Dicer1,Fgf10,Fgf7,Fgfr2,Foxe3,Foxq1,Fst,Igfbp5,Krt25,Krt27,Krt71,Ngfr,Notch1,Runx3,Shh,Snai1,Tgfb2,Trp63,Wnt10a
GO.0032094	response to food	0.898369	0.10165	19	7434	Akt1,Apoa4,Chrna7,Clps,Cps1,Ctrb1,Cyp1a1,G6pc,Gh,Ghrh,Ghsr,Hsd11b2,Mpo,Oprm1,Oxt,Pdxk,Pnliprp2,Socs3,Srebf1
GO.0001502	cartilage condensation	0.898175	0.101844	18	7435	Acan,Barx2,Bmpr1b,Chad,Col11a1,Col2a1,Ctgf,Fgf4,Fgf6,Mycn,Myf5,Otor,Pkd1,Ror2,Sox9,Tgfb2,Thra,Uncx
GO.0030539	male genitalia development	0.898055	0.101964	19	7434	Asb1,Bmp5,Bmp6,Ctnnb1,Dhcr24,Fgf8,Gjb2,Hoxa13,Hoxd13,Lgr4,Pdgfra,Shh,Sox2,Srd5a1,Srd5a2,Tbx3,Tex15,Wnt9b,Wt1
GO.0060325	face morphogenesis	0.102144	0.897875	19	7434	Arid5b,Asph,Cdk2ap1,Col1a1,Csrnp1,Dkk1,Lef1,Lrp6,Mmp2,Nipbl,Pdgfra,Plekha1,Schip1,Sgpl1,Ski,Stra6,Tcf7l2,Tiparp,Zfp826
GO.0055072	iron ion homeostasis	0.102322	0.897697	20	7433	Bdh2,Epb4.2,Fbxl5,Fech,Heph,Hfe,Hmox1,Htt,Ireb2,Lcn2,Sfxn1,Sfxn3,Sfxn5,Slc11a1,Slc22a17,Slc25a37,Slc40a1,Sod2,Steap3,Steap4
GO.0030593	neutrophil chemotaxis	0.896269	0.103747	27	7426	C5ar1,Ccl2,Ccl3,Cklf,Csf3r,Cx3cl1,Cxcl1,Cxcl15,Cxcl2,Cxcl3,Cxcr2,Edn1,Edn2,Edn3,Fcer1g,Fcgr3,Ifng,Il17b,Il1b,Itga1,Itgam,Itgb2,Nckap1l,Prkca,Slc37a4,Sykb,Tgfb2
GO.0006509	membrane protein ectodomain proteolysis	0.895235	0.104788	14	7439	Adam10,Adam17,Adam19,Adam9,Aph1a,Bace2,Erap1,Myh9,Ncstn,P2rx7,Prkcq,Psen1,Psen2,Psenen
GO.0042632	cholesterol homeostasis	0.894232	0.105781	43	7410	2400001E08Rik,Abca1,Abca2,Abcg1,Abcg5,Abcg8,Alms1,Angptl3,Apoa1,Apoa2,Apoa4,Apoa5,Apob,Apoc3,Apoe,Cav1,Cav3,Cd24a,Cyp7a1,Fabp4,G6pc,Gpihbp1,Lcat,Ldlr,Ldlrap1,Lipc,Lipg,Lrp5,Mttp,Mylip,Ncor1,Npc1,Npc1l1,Npc2,Nr1h2,Nr1h3,Nr5a2,Pcsk9,Plscr3,Pxmp3,Scarb1,Slc37a4,Tmem97
GO.0030301	cholesterol transport	0.893979	0.10604	22	7431	Abca1,Abcg1,Abcg5,Abcg8,Apoa1,Apoa2,Apob,Cav1,Cd36,Cftr,Gpihbp1,Lcat,Ldlr,Lipc,Msr1,Npc1,Npc1l1,Npc2,Pdzk1,Scarb1,Stard6,Vps4b
GO.0051602	response to electrical stimulus	0.893629	0.106388	26	7427	Aif1,Akap5,Btg2,Cdk2,Dcx,Egr1,Gria1,Grin2b,Il6,Kcnj3,Kcnj6,Mmp2,Musk,Ngf,Nrf1,Oxt,P2rx7,Pebp1,Rab3a,Reln,S100a13,Sod2,Src,Tgfbr1,Th,Xbp1
GO.0001782	B cell homeostasis	0.893136	0.106886	15	7438	Bak1,Bax,Bcl2,Bcl2a1a,Bcl2l11,Casp3,Foxp3,Ikbkb,Ikbkg,Lilrb3,Nckap1l,Pik3cd,Tnfrsf13b,Tnfrsf13c,Tnfsf13b
GO.0006730	one-carbon metabolic process	0.107851	0.892166	27	7426	Ahcyl1,Ahcyl2,Aldh1l1,Aldh1l2,Car1,Car12,Car13,Car2,Car3,Car4,Car5a,Car5b,Car6,Car7,Car8,Car9,Dhfr,Fpgs,Gnmt,Mat1a,Mat2a,Mat2b,Mthfd1,Mthfd1l,Mthfd2,Shmt1,Shmt2
GO.0045862	positive regulation of proteolysis	0.108006	0.892017	14	7439	Apc2,Aurkaip1,Btrc,Cln6,Ep300,Fbxw11,Hdac2,Ift52,Ift88,Mgea5,Ogt,Plk1,Trim32,Wfs1
GO.0007612	learning	0.108056	0.891959	36	7417	Aaas,Amph,Arc,Bche,Chrnb2,Chst10,Cntn2,Ctnnd2,Drd1a,Ephb2,Fosl1,Grin1,Grin2a,Grin2b,Grm4,Grm5,Hrh3,Htr6,Htt,Jun,Mecp2,Nrxn1,Park2,Plcb1,Prkar2b,Ptn,Rgs14,Sbds,Slc12a5,Slc24a2,Slc6a1,Stra6,Synj1,Th,Vdac1,Vdac3
GO.0019432	triglyceride biosynthetic process	0.108688	0.891327	33	7420	Acaca,Acly,Acsl1,Acsl3,Acsl4,Acsl5,Acsl6,Agpat1,Agpat2,Agpat6,Agpat9,Dgat1,Dgat2,Elovl1,Elovl2,Elovl3,Elovl4,Elovl5,Elovl6,Elovl7,Fasn,Gpam,Gpat2,Gpd1,Gyk,Hsd17b12,Lpin1,Lpin2,Lpl,Mogat2,Pnpla3,Slc25a1,Tecr
GO.0006914	autophagy	0.109239	0.890775	43	7410	1700021K19Rik,9430023L20Rik,Ambra1,Arsa,Arsb,Atg10,Atg12,Atg16l1,Atg16l2,Atg3,Atg4a,Atg4b,Atg4c,Atg4d,Atg5,Atg7,Atg9a,Atg9b,Becn1,Cisd2,Ctsb,Ctsd,Dram1,Fam176a,Gopc,Irgm1,Lamp1,Map1lc3a,Map1lc3b,Npc1,Park2,Park7,Psen1,Pten,Rab24,Rb1cc1,Tm9sf1,Tmem74,Ulk1,Wdr45,Wdr45l,Wipi1,Wipi2
GO.0046854	phosphatidylinositol phosphorylation	0.890696	0.109323	20	7433	Ip6k1,Ip6k2,Ipmk,Pi4k2a,Pi4kb,Pik3c2a,Pik3c2g,Pik3c3,Pik3ca,Pik3cb,Pik3cd,Pik3cg,Pik3r1,Pikfyve,Pip4k2b,Pip5k1a,Pip5k1b,Pip5k1c,Pip5kl1,Smg1
GO.0030100	regulation of endocytosis	0.890309	0.109713	16	7437	Bin1,Cdh13,Dyrk1a,Ehd4,Epn2,Ophn1,Picalm,Rab4a,Rab5b,Rab5c,Rufy1,Snap91,Ston1,Ston2,Synj2bp,Tsc2
GO.0032967	positive regulation of collagen biosynthetic process	0.890208	0.109816	13	7440	Bmp4,Ctgf,Ep300,F2,F2r,Il18,Itga2,Pdgfrb,Tgfb1,Tgfb3,Ucn,Uts2,Wnt4
GO.0007498	mesoderm development	0.109907	0.890111	24	7429	Acvr1,Acvr1b,Acvr2a,Acvr2b,Alk,Bmp4,Churc1,Epb4.1l5,Ext1,Foxf1a,Gdf3,Irx3,Lhx2,Mesdc2,Mlc1,Ovol1,Pou4f1,Ppp2ca,Six4,Smad4,T,Tbx1,Vegfa,Wnt3a
GO.0043536	positive regulation of blood vessel endothelial cell migration	0.109974	0.890051	13	7440	Akt1,Amot,Angpt1,Angpt4,Fgf2,Pdgfb,Plcg1,Prkca,Prl2c2,Tgfb1,Thbs1,Vegfa,Vegfc
GO.0010718	positive regulation of epithelial to mesenchymal transition	0.889686	0.110336	16	7437	Axin2,Bambi,Bcl9l,Bmp2,Col1a1,Epb4.1l5,Lef1,Smad2,Smad3,Smad4,Snai1,Tgfb1,Tgfb1i1,Tgfb2,Tgfb3,Wwtr1
GO.0009651	response to salt stress	0.889199	0.110825	13	7440	Agt,Anxa7,Aqp2,Bax,Bdkrb2,Ccl5,Cyp11a1,Cyp11b2,Hsp90aa1,Hsp90ab1,Kmo,Th,Trp53
GO.0043968	histone H2A acetylation	0.110989	0.889036	12	7441	Actl6a,Brd8,Dmap1,Ep400,Epc1,Ing3,Meaf6,Morf4l1,Ruvbl1,Ruvbl2,Trrap,Yeats4
GO.0030111	regulation of Wnt receptor signaling pathway	0.888998	0.111028	12	7441	Apc2,Axin2,Dkk1,Foxl1,Hnf1a,Hnf1b,Lef1,Mdfic,Ppap2b,Sfrp2,Stk11,Sulf1
GO.0048513	organ development	0.887249	0.112775	14	7439	Barx1,Car4,Ctnnb1,Foxj2,Foxj3,Foxn4,Foxo1,Foxo4,Gart,Hlx,Htt,Invs,Nkx3-2,Nppc
GO.0007157	heterophilic cell-cell adhesion	0.887167	0.112852	22	7431	Amigo1,Amigo2,Cadm1,Cadm3,Cd164,Cd24a,Cdh2,Cdh4,Colec10,Itga4,Itga5,Itgal,L1cam,Lgals1,Lgals9,Mcam,Pvrl1,Scarf2,Sele,Selp,Tmem102,Vcam1
GO.0043616	keratinocyte proliferation	0.886754	0.113271	13	7440	Cdh13,Ereg,Fgf10,Fst,Irf6,Klk8,Krt2,Ppard,Ptch1,Sdr16c5,Sfn,Trp63,Wnt16
GO.0006672	ceramide metabolic process	0.11373	0.886295	13	7440	Acer1,Acer2,Acer3,Cerk,Cln3,Cln8,Col4a3bp,Ormdl1,Ormdl2,Ormdl3,Pla2g15,Ppap2a,Sgpl1
GO.0019233	sensory perception of pain	0.885654	0.114359	52	7401	Accn2,Ace,Adcyap1,Adrb1,Alox5,Aqp1,Arrb1,Bdkrb1,Bdkrb2,Cacna1e,Ccr2,Cdk5,Chrna4,Chrnb2,Cnr1,Cnr2,Crhr2,Cxcr3,Dlg2,Edn1,Ednra,Ednrb,Ephx2,Fam134b,Grin1,Grin2a,Grm1,Grm3,Grm8,Iapp,Il12b,Kcnip3,Mapk1,Mapk3,Mc1r,Mecp2,Ndn,Ngf,Nmu,Npvf,Npy1r,P2rx4,P2rx7,P2ry1,P2ry2,Penk,Scn3a,Scn3b,Tac1,Tacr1,Trpv1,Uchl1
GO.0030890	positive regulation of B cell proliferation	0.885535	0.11448	34	7419	Ada,Bcl2,Bcl6,Bmi1,Card11,Cd38,Cd40,Cd40lg,Cd74,Cd81,Cdkn1a,Chrnb2,Il13,Il13ra1,Il2,Il4,Il5,Il7,Irs2,Mif,Nckap1l,Nfatc2,Peli1,Ptprc,Sash3,Tcf3,Ticam1,Tirap,Tlr4,Tnfrsf13c,Tnfrsf4,Tnfsf13b,Vav3,Wnt3a
GO.0045600	positive regulation of fat cell differentiation	0.885476	0.114546	17	7436	Adig,Akt1,Carm1,Cebpa,Dkkl1,Fndc3b,Frzb,Id2,Igf1,Lrp5,Pparg,Sfrp1,Sfrp2,Sh3pxd2b,Uchl3,Wif1,Wnt5b
GO.0033700	phospholipid efflux	0.885308	0.114718	12	7441	Abca1,Abca7,Abcc1,Abcg1,Apoa1,Apoa2,Apoa4,Apoc1,Apoc2,Apoc3,Apoc4,Apoe
GO.0048812	neuron projection morphogenesis	0.885011	0.115004	35	7418	Adora2a,Als2,Atp7a,Atxn2,Bmp7,Brsk1,Brsk2,Cdk5,Clu,Dicer1,Dmd,Dtnbp1,Egfr,Fmr1,Gas7,Gja1,Ilk,Itga1,Kdr,Klk8,Lifr,Map2k1,Mnx1,Mtap1s,Nbl1,Nefl,Pak1,Plxna4,Rhoa,Sgk1,Slit1,Slit2,Thbs4,Wee1,Wnt7b
GO.0016575	histone deacetylation	0.115642	0.884381	16	7437	Baz2a,Hdac10,Hdac11,Hdac2,Hdac3,Hdac4,Hdac5,Hdac6,Hdac7,Hdac9,Hopx,Morf4l1,Phb,Prdm5,Rbm14,Sirt1
GO.0001516	prostaglandin biosynthetic process	0.883834	0.11619	14	7439	2810405K02Rik,Cd74,Edn1,Edn2,Hpgds,Mif,Pla2g4f,Ptgds,Ptges2,Ptges3,Ptgis,Ptgs1,Ptgs2,Tbxas1
GO.0017148	negative regulation of translation	0.116345	0.883672	32	7421	Ang,Calr,Caprin1,Caprin2,Cirbp,Eif2ak1,Eif2ak3,Eif2ak4,Eif4a3,Eif4ebp1,Eif4ebp2,Fmr1,Fxr1,Gnb2l1,Igf2bp1,Igfbp5,Ireb2,Mvk,Nat1,Ndufa13,Paip2,Paip2b,Prg3,Prkaa1,Prkca,Ptgfrn,Pura,Rara,Samd4,Tia1,Tsc1,Wt1
GO.0000082	G1/S transition of mitotic cell cycle	0.116483	0.88353	49	7404	Acvr1,Acvr1b,Bcl2,Cables1,Camk2a,Camk2b,Camk2d,Camk2g,Ccnd1,Ccnd2,Ccnd3,Cdc25a,Cdca5,Cdk4,Cdk8,Cdkn1a,Cdkn1b,Cdkn2a,Cdkn2c,Cdkn2d,E2f1,E2f2,E2f5,Eif4e,Eif4ebp1,Gpr132,Hinfp,Id4,Inhba,Iqgap3,Itgb1,Lats2,Mnat1,Mtor,Myb,Nfatc1,Phf8,Pole,Ppp3ca,Rb1,Rbbp8,Rcc1,Rhou,Rps6,Rps6kb1,Skp2,Slfn1,Spdya,Taf10
GO.0006164	purine nucleotide biosynthetic process	0.116531	0.883493	14	7439	Adsl,Adssl1,Atic,Gart,Gmps,Hprt,Impdh1,Impdh2,Mthfd1,Nt5e,Paics,Pfas,Ppat,Prps1
GO.0016486	peptide hormone processing	0.883277	0.116745	17	7436	Cga,Chst8,Corin,Cpe,Ece1,Ece2,Fshb,Furin,Lhb,Pcsk1,Pcsk1n,Pcsk2,Pcsk5,Pcsk6,Pomc,Scg5,Tshb
GO.0031290	retinal ganglion cell axon guidance	0.882733	0.117289	17	7436	Bmpr1b,Efna5,Epha7,Ephb1,Ephb2,Ephb3,Isl1,Isl2,Pou4f2,Pou4f3,Ptprm,Robo2,Sema4f,Slit1,Slit2,Wnt4,Zic2
GO.0014003	oligodendrocyte development	0.882629	0.117391	21	7432	Ascl1,Cd9,Eif2b1,Eif2b2,Eif2b3,Eif2b4,Eif2b5,Fgfr3,Gm98,Gsn,Gstp1,Hdac10,Hdac11,Hes5,Id2,Kcnj10,Met,Nkx2-2,Shh,Sox11,Tcf7l2
GO.0007052	mitotic spindle organization	0.117408	0.882612	20	7433	Bub3,Cct5,Cwc25,Dctn2,Dync1li1,Incenp,Kif2a,Mis12,Myb,Ndc80,Nuf2,Pomp,Ralbp1,Rcc1,Rpn1,Slu7,Smc3,Spc25,Stmn1,Tubg1
GO.0050680	negative regulation of epithelial cell proliferation	0.88243	0.117585	40	7413	Apc,Ar,Bmp4,Cdk6,Cdkn1b,Cdkn1c,Cdkn2b,Dab2ip,Dlg1,Esr2,Fgfr2,Fgfr3,Gas1,Gpc3,Krt4,Lrp6,Maged1,Mcc,Nkx2-9,Nkx3-1,Pax6,Pla2g2a,Ppard,Ptch1,Pten,Rb1,Runx3,Sfrp1,Sfrp2,Sox2,Sox9,Tgfb1,Tgfb2,Tgfbr3,Tinf2,Tsc2,Vps25,Wfdc1,Wnt10b,Wnt5a
GO.0032332	positive regulation of chondrocyte differentiation	0.117923	0.882103	12	7441	Fgf18,Gdf5,Gli3,Hoxa10,Hoxa11,Hoxd11,Ihh,Pkdcc,Por,Rela,Runx2,Thrb
GO.0046686	response to cadmium ion	0.118267	0.88175	28	7425	Abcb1a,Alad,Arg1,Arg2,B2m,Bdh1,Camk2b,Cdk1,Cdk2,Cdkn1b,Ctnnb1,Cyp11a1,Gpam,Gss,Haao,Hsd17b3,Hsd3b1,Mapk8,Mapk9,Mt4,Mtf1,Pcna,Prnp,Slc11a2,Slc34a1,Sod2,Sord,Sparc
GO.0048469	cell maturation	0.880974	0.119041	34	7419	Bfsp1,Bfsp2,Bhlha15,Btk,Cbfb,Ccr7,Cebpa,Cst10,Ctnnb1,Epas1,Fgfr1,Fzd5,Gata2,Gdf11,Ghrhr,Hes1,Hes5,Id2,Ihh,Il21,Kcnma1,Kdr,Lhx6,Plp1,Pou2f2,Pparg,Pth1r,Ren1,Rfx3,Runx2,Runx3,Sox10,Sox8,Vegfa
GO.0009607	response to biotic stimulus	0.880657	0.119367	15	7438	6330512M04Rik,Acr,Ass1,Btk,Ifitm1,Ifitm2,Ifitm3,Ifitm5,Ifitm6,Ifitm7,Prrt1,Tmem90a,Tmem90b,Tmem91,Tusc5
GO.0090103	cochlea morphogenesis	0.880608	0.119418	13	7440	Cthrc1,Dvl1,Dvl2,Dvl3,Frzb,Fzd2,Gli2,Grhl3,Ptk7,Rac1,Sox9,Vangl2,Wnt5a
GO.0046627	negative regulation of insulin receptor signaling pathway	0.87952	0.120501	20	7433	Ahsg,Enpp1,Grb10,Grb14,Gsk3a,Il1b,Inppl1,Irs1,Prkca,Prkcd,Prkcz,Pten,Ptpre,Ptprf,Rela,Rps6kb1,Socs1,Socs3,Tsc1,Ybx1
GO.0042771	DNA damage response, signal transduction by p53 class mediator resulting in induction of apoptosis	0.121092	0.878928	21	7432	5730403B10Rik,Aen,Bat3,Bbc3,Bcl3,Brca2,Dyrk2,Ep300,Hipk1,Hipk2,Ifi204,Msh2,Nupr1,Phlda3,Pml,Ppp2r5c,Rps27l,Trp53,Trp63,Trp73,Usp28
GO.0048286	lung alveolus development	0.877787	0.122229	35	7418	Ada,Atp7a,Bmp4,Bmpr2,Errfi1,Fgf10,Fgfr2,Foxf1a,Foxp2,Foxp3,Fzd1,Gh,Hopx,Hoxa5,Hs6st1,Igf1,Kdr,Lif,Man1a2,Man2a1,Mapk8ip3,Meg3,Pdgfa,Pdpn,Pkdcc,Psen2,Pthlh,Sftpd,Slfn4,Sox2,Stra6,Tcf21,Tns3,Vegfa,Wnt5a
GO.0046330	positive regulation of JNK cascade	0.877667	0.122349	36	7417	Axin1,Ccl19,Cd27,Cdc42,Crk,Dixdc1,Dusp19,Dusp22,Eda2r,Fgf15,Hipk2,Il1a,Il1b,Il3,Lmnb1,Map3k10,Map3k11,Map3k7,Map4k2,Myd88,Nod1,Plcb1,Ripk2,Stk3,Taok2,Taok3,Tirap,Tlr3,Tlr4,Tnf,Tpd52l1,Traf4,Wnt16,Wnt5a,Wnt7a,Wnt7b
GO.0009409	response to cold	0.87666	0.123356	33	7420	Acadm,Adm,Adrb1,Adrb2,Adrb3,Agt,Atp2b1,Casp12,Casp8,Cirbp,Cxcl10,Dio2,Fosl2,Fst,Gmpr,Il18,Il6,Immt,P2rx3,Pcsk1n,Pmch,Pnmt,Pparg,Rbm3,Slc27a1,Tgfb2,Thra,Trh,Trpa1,Trpm8,Ucp3,Vegfa,Vgf
GO.0048705	skeletal system morphogenesis	0.876602	0.123413	39	7414	Acvr2b,Alx4,Ankrd11,Arid5b,Col11a1,Col11a2,Col1a1,Col2a1,Csrnp1,Fmn1,Hoxb2,Hoxb4,Hoxc8,Hoxd8,Idua,Lrp6,Mmp2,Myc,Nkx3-2,P2rx7,Pdgfra,Pdgfrb,Plekha1,Prkra,Psen1,Recql4,Runx2,Ryk,Schip1,Sgpl1,Tbx4,Tcf15,Tcfap2a,Tgfbr1,Tiparp,Wnt7a,Wwox,Zfand5,Zfp826
GO.0045736	negative regulation of cyclin-dependent protein kinase activity	0.876159	0.123864	16	7437	Apc,Casp3,Cdk5rap1,Cdkn1a,Cdkn1b,Cdkn2a,Hexim1,Hexim2,Kat2b,Lats1,Lats2,Men1,Nr2f2,Plk1,Tcfap4,Tnfaip3
GO.0017157	regulation of exocytosis	0.874712	0.12531	19	7434	Cdc42,Fez2,Gp1bb,Lgi3,Myo5a,Nsf,Pclo,Rab26,Rab27b,Rab3a,Rab3b,Rab3c,Rab3d,Rala,Rapgef4,Snap23,Stx1a,Stx1b,Vamp2
GO.0071285	cellular response to lithium ion	0.125316	0.874707	17	7436	Calr,Cdh1,Cdkn1b,Cebpa,Fabp4,Fas,Gsk3a,Id2,Lig4,Myog,Nfatc3,Nfatc4,Pparg,Shh,Slc18a1,Tph2,Xrcc4
GO.0010634	positive regulation of epithelial cell migration	0.126243	0.873782	14	7439	Aqp1,Bmpr2,Ctsh,Epb4.1l5,Fgf10,Hdac6,Hif1a,Itga2,Itga3,Plcg1,Tac1,Tacr1,Tgfb2,Vil1
GO.0050678	regulation of epithelial cell proliferation	0.873695	0.126331	13	7440	Ednra,Ednrb,Fgf10,Fgfr2,Frs2,Hmgn1,Notch1,Pax6,Pgr,Pla2g2a,Serpinb5,Smad3,Tgfb3
GO.0043547	positive regulation of GTPase activity	0.873484	0.12653	48	7405	Amph,Arfgap1,Arhgap26,Arhgap27,Arhgap6,Arhgap9,Arrb1,Axin1,Axin2,Bin1,Chn1,Elmod1,Elmod2,Gnao1,Gnaq,Gnb2l1,Lrrk2,Myo9b,Plcb1,Racgap1,Rasa4,Rgs10,Rgs11,Rgs12,Rgs13,Rgs14,Rgs16,Rgs18,Rgs19,Rgs2,Rgs20,Rgs3,Rgs4,Rgs5,Rgs6,Rgs7,Rgs8,Rgs9,Ric8,Rp2h,Sipa1l1,Snx13,Snx18,Snx9,Tbc1d15,Tbcd,Thy1,Tsc2
GO.0048844	artery morphogenesis	0.872764	0.127259	18	7435	Angptl3,Apob,Apoe,Eng,Foxc1,Foxc2,Foxs1,Hoxa13,Nf1,Prrx1,Prrx2,Smad7,Stra6,Tbx1,Tgfbr1,Vegfa,Wnt11,Zmiz1
GO.0050731	positive regulation of peptidyl-tyrosine phosphorylation	0.871889	0.128124	58	7395	Adipoq,Adnp,Agt,Angpt1,Angpt4,Cck,Cd24a,Cd36,Cd3e,Cd4,Cd44,Cd74,Cd80,Cd81,Cspg4,Efna1,Ehd4,Fcer1a,Fgf10,Fgf7,Fgfr3,Gata1,Gh,Ghr,Igf1,Il11,Il3,Il4,Il5,Il6,Il6ra,Ins2,Itga5,Itgb1,Itgb3,Jak2,Kitl,Lif,Mif,Mlst8,Mtor,Musk,Osm,Pak2,Ppap2b,Rictor,Sh2d1b1,Sykb,Tdgf1,Tex101,Thbs4,Thy1,Tlr4,Tnfrsf14,Tnk2,Vegfa,Vegfb,Vtn
GO.0042220	response to cocaine	0.871684	0.128333	31	7422	Abat,Bax,Cdk5,Chrnb2,Cnr1,Dlg4,Dpysl2,Drd1a,Drd2,Drd3,Egr1,Gria1,Grin2a,Grin2b,Hdac2,Hdac5,Hnmt,Homer1,Hspd1,Htr1b,Htr3a,Mdm2,Ncam1,Oprm1,Oxtr,Ptk2b,Slc18a2,Slc6a1,Slc6a3,Smpd1,Tacr3
GO.0016051	carbohydrate biosynthetic process	0.871423	0.128601	16	7437	B3gat2,Chst10,Chst11,Chst12,Chst13,Chst14,Chst8,Chst9,Gfpt1,Gfpt2,Hs2st1,Hs6st1,Hs6st2,Nans,St8sia6,Ust
GO.0002089	lens morphogenesis in camera-type eye	0.870389	0.129639	13	7440	Cryaa,Ctnnb1,Fgfr3,Foxe3,Meis1,Pitx3,Prox1,Pvrl1,Pvrl3,Shroom2,Ski,Sox1,Tdrd7
GO.0021510	spinal cord development	0.870052	0.129971	19	7434	Acan,Akap5,Bag3,Dpysl2,Ercc2,Gria1,Grin2a,Nf1,Npff,Phgdh,Plxdc1,Ptprs,Robo1,Robo2,Slit1,Slit2,Slit3,Srd5a1,Zic1
GO.0007585	respiratory gaseous exchange	0.869987	0.130035	21	7432	Chst11,Dach1,Edn1,Ednra,Fut8,Grin1,Hoxa5,Mafb,Man1a2,Man2a1,Mapk8ip3,Mecp2,Ndn,Ndst1,Pbx3,Sftpa1,Sftpb,Sftpc,Sftpd,Tlx3,Traf4
GO.0030902	hindbrain development	0.869747	0.130276	19	7434	Aldh1a2,Ctnnb1,En1,En2,Foxg1,Gbx2,Gli2,Hnf1b,Hoxa1,Neurod1,Nfib,Pax6,Ptf1a,Shh,Smad1,Smarca4,Tbr1,Tgfb2,Wnt8a
GO.0060445	branching involved in salivary gland morphogenesis	0.869706	0.130321	13	7440	Bmp7,Dag1,Fgf10,Fgf7,Fgf8,Fgfr1,Fgfr2,Il6,Lama1,Lama5,Pdgfb,Shh,Tgm2
GO.0045909	positive regulation of vasodilation	0.86964	0.130383	18	7435	Adcyap1,Adm,Adora2b,Adrb2,Agtr2,Apln,Calca,Cftr,Cps1,Kdr,Nos1,Nppc,Ppard,Ptgdr,Ptk2,Ptprm,Ucn,Uts2
GO.0000413	protein peptidyl-prolyl isomerization	0.130418	0.869605	18	7435	Fkbp10,Fkbp11,Fkbp14,Fkbp1a,Fkbp1b,Fkbp2,Fkbp3,Fkbp4,Fkbp5,Fkbp6,Fkbp7,Fkbp8,Fkbp9,Fkbpl,Pin1,Ppif,Ppig,Ppih
GO.0000184	nuclear-transcribed mRNA catabolic process, nonsense-mediated decay	0.130555	0.869463	30	7423	1200011M11Rik,1500002O20Rik,Casc3,Dcp1a,Dcp1b,Dcp2,Dcps,Eif3e,Eif4a3,Exosc10,Gm672,Magoh,Ncbp1,Ncbp2,Pan2,Pan3,Parn,Pigz,Pnrc2,Rbm8a,Rnps1,Smg1,Smg5,Smg6,Smg7,Upf1,Upf2,Upf3a,Upf3b,Wibg
GO.0015914	phospholipid transport	0.869359	0.130663	20	7433	Abca1,Abcg1,Abcg8,Apoa1,Atp10a,Atp10b,Atp10d,Atp11a,Atp11b,Atp8a1,Atp8a2,Atp8b1,Atp8b3,Atp8b4,Atp9a,Atp9b,Pctp,Pitpna,Pitpnc1,Plscr1
GO.0010269	response to selenium ion	0.131514	0.868514	13	7440	Alad,Apob,Arg1,Arg2,Gip,Gpx1,Gpx3,Maob,Rxra,Sepp1,Sepw1,Sod2,Txnrd2
GO.0006919	activation of caspase activity	0.86817	0.131843	58	7395	Aifm1,Apaf1,Bad,Bak1,Bax,Bbc3,Bcl10,Bok,C6,C9,Casp4,Casp8ap2,Casp9,Cck,Cdkn2a,Col4a3,Dap,Diablo,Dlc1,Dnaja3,Eif2ak3,F2,F2r,F3,Fasl,Hip1,Hspd1,Ifi27l1,Ifnb1,Ift57,Khdc1b,Lck,Map3k5,Mapk9,Mtch1,Mul1,Myc,Nlrp3,Nod1,P2rx1,Pdcd6,Pmaip1,Pml,Pparg,Pycard,Rnf7,Robo1,Rps27l,Rps3,Senp1,Slc11a2,Smad3,Snca,Terf1,Tnf,Tnfrsf10b,Tpd52l1,Vcp
GO.0006626	protein targeting to mitochondrion	0.132082	0.86794	19	7434	Aip,Bid,Dusp18,Dusp21,Mapk9,Mfn2,Mtx1,Mtx2,Ppp2r2b,Timm10,Timm13,Timm8a1,Timm8a2,Timm8b,Timm9,Tomm20,Tomm40,Tomm5,Ywhaz
GO.0030216	keratinocyte differentiation	0.86779	0.132225	40	7413	Adam9,Anxa1,Casp3,Clic4,Csta,Ctnnd1,Dsp,Evpl,Foxn1,Irf6,Ivl,Lats1,Lats2,Lor,Madcam1,Map2k1,Notch1,Pax6,Pou2f3,Ptgs1,Ptgs2,Rbpj,Scel,Sfn,Smarca4,Sprr1a,Sprr1b,Sprr2d,Sprr2h,Sprr2k,Stk4,Tgm1,Tgm3,Trp63,Tsg101,Txnip,Ubn1,Wnt16,Wnt5a,Yap1
GO.0006486	protein glycosylation	0.867623	0.132391	52	7401	B3galnt1,B3galnt2,B3galt1,B3galt2,B3galt4,B3galt5,B3galt6,B3gnt2,B3gnt3,B3gnt4,B3gnt5,B3gnt6,B3gnt7,B3gnt8,B4galnt2,B4galt1,Cog3,Cog7,Fut10,Fut11,Fut2,Fut4,Fut7,Fut9,Psen1,Rpn1,Sec1,Serp1,Slc4a10,St3gal1,St3gal2,St3gal3,St3gal4,St3gal5,St3gal6,St6gal1,St6gal2,St6galnac1,St6galnac2,St6galnac3,St6galnac4,St6galnac5,St6galnac6,St8sia1,St8sia2,St8sia3,St8sia4,St8sia5,St8sia6,Stt3a,Stt3b,Uggt1
GO.0042756	drinking behavior	0.867403	0.132626	12	7441	Agt,Agtr1a,Agtr1b,Apln,Cyp11b2,Hrh3,Htr1b,Mif,Oxt,Pmch,Ren1,Ucn
GO.0050880	regulation of blood vessel size	0.867254	0.132769	18	7435	Agt,Avp,Cbs,Edn1,Edn2,Edn3,Foxc1,Foxc2,Foxs1,Gclc,Gclm,Kng1,Nos3,Nppa,Nppb,Nppc,Npr1,Nts
GO.0090090	negative regulation of canonical Wnt receptor signaling pathway	0.866916	0.133097	58	7395	2610109H07Rik,Aes,Apc,Apc2,Axin1,Axin2,Cav1,Cby1,Cdh2,Cthrc1,Ctnnd1,Cyld,Dab2,Dab2ip,Ddit3,Dkk1,Dkk2,Dkk3,Egr1,Frzb,Fzd1,Fzd6,Gli1,Gli3,Gpc3,Hdac1,Hdac2,Invs,Lats1,Lats2,Lef1,Lrp4,Mcc,Nkx2-5,Nphp3,Pfdn5,Prickle1,Ror2,Scyl2,Sfrp1,Sfrp2,Sfrp4,Sfrp5,Shh,Siah2,Sost,Sox17,Sox2,Sox9,Stk3,Stk4,Tcf7l2,Tle2,Wnt11,Wnt4,Wnt5a,Wnt5b,Wwtr1
GO.0001937	negative regulation of endothelial cell proliferation	0.866899	0.133124	19	7434	Aimp1,Apoe,Apoh,Atp5a1,Atpif1,Cav1,Cav2,Eng,Gdf2,Ghrl,Krit1,Lect1,Nf1,Nr2f2,Ptprm,Serpina3c,Thbs1,Tnmd,Vash1
GO.0030218	erythrocyte differentiation	0.133704	0.866315	29	7424	Acin1,Add1,Ahsp,Alas2,Bmp4,Dnase2a,Dyrk3,Epas1,Fech,Gata1,Hcls1,Heph,Jak2,Klf1,Mfsd7b,Mll5,Pknox1,Plcb1,Rps14,Rps19,Sfpi1,Sfxn1,Slc25a38,Smad5,Sp3,Tal1,Tcea1,Thra,Trim10
GO.0000060	protein import into nucleus, translocation	0.866134	0.13389	17	7436	Abra,Akt1,Arntl,Bcl3,Bcl6,Cep57,Gckr,Ifng,Nfkbia,Oprd1,Pola2,Rbm22,Sec61b,Slc11a1,Tgfb1,Tnf,Trp53
GO.0042542	response to hydrogen peroxide	0.134035	0.865978	58	7395	Adam9,Adrbk1,Aptx,Areg,Bad,Bak1,Bcl2,Bcl2l1,Casp3,Casp6,Cat,Cdk1,Col1a1,Cryaa,Cryab,Cyp11a1,Ddit3,Dusp1,Ep300,Erbb4,Fkbp1b,Fosl1,Gja3,Glrx2,Gnao1,Gpx1,Hmox1,Hp,Hspd1,Jun,Kcna5,Lck,Ldha,Mapk8,Mb,Mmp2,Olr1,Park7,Pdgfrb,Pla2g4a,Plcg1,Pld2,Ppp1r15b,Prdx3,Prkcd,Ptk2b,Rela,Sdc1,Shc1,Slc8a1,Sod1,Sod2,Src,Star,Stat1,Trpa1,Txnip,Txnrd2
GO.0009451	RNA modification	0.135012	0.865016	13	7440	Cdk5rap1,Cdkal1,Dkc1,Pus1,Pus10,Pus3,Pus7l,Rpusd1,Rpusd2,Rpusd3,Rpusd4,Trub1,Trub2
GO.0050829	defense response to Gram-negative bacterium	0.864993	0.135031	18	7435	Camp,Defa3,Defb6,Dpt,Iigp1,Il12b,Il23a,Il6,Lbp,Lyz1,Lyz2,Mmp7,Nos2,Rel,Serpine1,Slc11a1,Tlr4,Traf6
GO.0022008	neurogenesis	0.863856	0.136164	27	7426	Akp3,Ascl1,Cep120,Cln5,Coq7,Egfr,Fabp7,Foxg1,Grin2a,Htt,Lhx2,Lpar1,Mesp1,Neurog1,Neurog2,Omp,Pcsk1,Pcsk9,Phgdh,Prdm16,Prdm6,Prdm8,Psen1,Rarb,Tacc1,Tacc2,Tacc3
GO.0016049	cell growth	0.862439	0.137577	42	7411	2400001E08Rik,Acta1,Adra1a,Adra1b,Atp6v0e,Atp6v0e2,Bcl2,Cacna1a,Cav3,Ccng1,Cdk4,Edn1,Emp1,Emp3,Entpd5,Esr1,Hpn,Il6,Il6ra,Il7r,Lefty1,Lefty2,Lepre1,Mmp2,Mmp9,Notch2,Npm1,Nubp1,Nupr1,Pdgfb,Rasgrp4,Robld3,Rptor,Sgms1,Slc9a1,Socs5,Tgfb1,Tgfb2,Tgfb3,Tgfbr3,Tnn,Xrn2
GO.0009168	purine ribonucleoside monophosphate biosynthetic process	0.137899	0.862127	15	7438	Ada,Adal,Adsl,Adssl1,Ampd1,Ampd2,Ampd3,Atic,Gart,Gmps,Impdh1,Impdh2,Paics,Pfas,Ppat
GO.0007040	lysosome organization	0.138133	0.861886	28	7425	2400001E08Rik,Abca1,Acp2,Aktip,Chmp5,Cln3,Cln5,Cln6,Cln8,Clvs1,Clvs2,Fam160a2,Gaa,Gba,Hexa,Hexb,Hook1,Hook2,Hook3,Hps4,Idua,Lyst,Myo7a,Naglu,Ppt1,Tpp1,Vps18,Vps45
GO.0033209	tumor necrosis factor-mediated signaling pathway	0.861526	0.1385	16	7437	5730403B10Rik,Commd7,Fas,Jak2,Krt18,Krt8,Pycard,Tnf,Tnfrsf11a,Tnfrsf1a,Tnfrsf1b,Tnfrsf4,Tnfsf11,Traf2,Traf3,Txndc17
GO.0071277	cellular response to calcium ion	0.139087	0.860941	13	7440	Alox5ap,Cacybp,Clic4,Fos,Fosb,Htr2b,Jun,Junb,Jund,Krt10,Lce1d,Lce1m,Wnt5a
GO.0060716	labyrinthine layer blood vessel development	0.860773	0.139253	15	7438	Akt1,Cyr61,Esx1,Fbxw8,Fzd5,Hs6st1,Junb,Mapk1,Ncoa6,Nsdhl,Ovol2,Plcd1,Plcd3,Plg,Wnt2
GO.0006476	protein deacetylation	0.139692	0.860338	12	7441	Hdac10,Hdac2,Hdac3,Hdac6,Ndst1,Sirt1,Sirt2,Sirt3,Sirt4,Sirt5,Sirt6,Sirt7
GO.0007492	endoderm development	0.85932	0.140697	38	7415	Angpt1,Angpt2,Angpt4,Ankrd17,Arc,Bmpr1a,Bptf,Cfc1,Dkk1,Epb4.1l5,Ext1,Foxa2,Gata6,Gdf3,Hdac1,Hhex,Hnf1b,Mixl1,Nckap1,Nkx2-1,Nkx2-5,Nodal,Notch1,Onecut1,Otx2,Pax9,Pthlh,Smad2,Smad3,Smad4,Sox17,Tgfb1,Wnt11,Wnt4,Wnt8a,Wnt8b,Wnt9a,Wnt9b
GO.0007032	endosome organization	0.858778	0.141247	18	7435	2400001E08Rik,Aktip,Als2,Als2cl,Fam109b,Fam160a2,Hook1,Hook2,Hook3,Pik3c3,Rab22a,Rab5b,Rab5c,Snx10,Stx6,Usp8,Vps18,Vps4b
GO.0045582	positive regulation of T cell differentiation	0.858706	0.141324	12	7441	Ada,Bad,Cd27,Cd74,H2-Aa,H2-DMa,Il2,Il2ra,Il4,Il7,Ptprc,Zap70
GO.0000278	mitotic cell cycle	0.142392	0.857635	16	7437	Aurka,Ccnb1,Cdh13,Cdk1,Cenpf,Cep250,Chfr,Csnk1d,Kif18b,Myb,Phf13,Plk2,Prdm5,Rnf2,Uba3,Usp3
GO.0019886	antigen processing and presentation of exogenous peptide antigen via MHC class II	0.85735	0.142678	14	7439	Cd74,Ctse,Fcer1g,Fcgr2b,H2-Aa,H2-Ab1,H2-DMa,H2-DMb1,H2-DMb2,H2-Eb1,H2-Oa,Ifi30,Traf6,Unc93b1
GO.0030326	embryonic limb morphogenesis	0.855694	0.14432	59	7394	Acd,Aldh1a2,Alx1,Bmp4,Bmp7,C2cd3,Chst11,Ctnnb1,Cyp26b1,Dicer1,Dkk1,Dlx5,Dlx6,Dync2h1,En1,Fbn2,Fgf4,Fgf9,Fgfr1,Gdf5,Gja5,Gli3,Grem1,Hnf1a,Hoxa10,Hoxa11,Hoxc10,Hoxd10,Hoxd11,Hoxd13,Jag2,Lef1,Lmx1b,Lrp4,Lrp6,Msx1,Msx2,Mustn1,Notch1,Notch2,Pbx1,Pbx2,Prrx1,Prrx2,Psen1,Psen2,Ptch1,Sall4,Shh,Shox2,Ski,Sp8,Tbx4,Tbx5,Trp63,Twist1,Wnt5a,Wnt7a,Zbtb16
GO.0009268	response to pH	0.85541	0.144616	16	7437	Abcc8,Arsa,Arsb,Car2,Clcn7,Clcnka,Gja1,Gja3,Hvcn1,Kcnj8,Kcnma1,Pam,Sts,Tg,Trpv1,Ttpa
GO.0007339	binding of sperm to zona pellucida	0.855349	0.144676	18	7435	Acr,Adam1a,Adam3,Arsa,Atp8b3,B4galt1,Clgn,Hist1h1t,Pcsk4,Smcp,Spa17,Tnp2,Ubap2l,Zp2,Zp3,Zp3r,Zpbp,Zpbp2
GO.0002027	regulation of heart rate	0.85488	0.14515	13	7440	Cacna1e,Cacna1g,Calca,Drd2,Epas1,Fkbp1b,Irx5,Mybpc3,Myh6,Myh7,Oxt,Pmch,Sema3a
GO.0008206	bile acid metabolic process	0.145173	0.854855	14	7439	Akr1c6,Amacr,Atp8b1,Baat,Cyp19a1,Fabp6,Gba2,Hsd3b7,Lep,Npc1,Nr1h4,Nr5a2,Slc10a2,Slc27a5
GO.0001942	hair follicle development	0.853874	0.146143	38	7415	Aars,Acvr1b,Alx4,Apc,Apcdd1,Celsr1,Dbi,Dicer1,Dkk1,Eda,Edar,Edaradd,Egfr,Fuz,Fzd6,Hoxc13,Inhba,Krtap16-7,Lama5,Ldb1,Ldb2,Lrp4,Mif,Nsdhl,Pdgfa,Prss8,Psen2,Rela,Shh,Sox18,Sox21,Sox9,Tcfap2c,Tgfb2,Tnfrsf19,Trp63,Vangl2,Wnt10a
GO.0042098	T cell proliferation	0.85367	0.146356	16	7437	Ccnd3,Crip3,Cxcl12,Cxcr4,Dock2,Fkbp1a,Fkbp1b,Il23a,Malt1,P2rx7,Prdx2,Ptprc,Ripk2,Tnfrsf4,Tnfsf4,Zbtb32
GO.0000187	activation of MAPK activity	0.852901	0.147114	57	7396	Adra2b,Arrb1,Avpi1,C1qtnf2,Cd74,Cd81,Chrna7,Cspg4,Drd4,Efna1,Epgn,Fcer1a,Fgf10,Frs2,Gab1,Ghr,Ghrl,Grm1,Grm4,Hgf,Il1b,Ins2,Insr,Iqgap3,Itga1,Lpar1,Lpar2,Lpar3,Madd,Map2k1,Map2k3,Map2k6,Map3k11,Map3k2,Map3k5,Met,Muc20,P2rx7,Pde6g,Pde6h,Plce1,Prdx2,Ptpn11,Ptprc,Pxn,Shc1,Sod1,Spag9,Sykb,Tdgf1,Tgfa,Tgfb3,Thbs1,Tlr4,Tnf,Trp73,Wnt5a
GO.0045860	positive regulation of protein kinase activity	0.852339	0.14768	31	7422	1700021C14Rik,Adipoq,Agap2,Als2,Axin1,Axin2,Camkk1,Ccl19,Cd4,Cdc25b,Cdk5,Cenpe,Csf1,Cyr61,Dab1,Dusp19,Ereg,Gcg,Jtb,Lrp8,Map2k3,Npm1,Nrg1,Prkag2,Psen1,Reln,Sdc4,Tab2,Traf4,Vldlr,Zp3
GO.0045879	negative regulation of smoothened signaling pathway	0.852346	0.147681	16	7437	Cd3e,Fgfr3,Gas1,Gli3,Gpc3,Hhip,Kif7,Ptch1,Rb1,Runx2,Sall1,Sall3,Serpine2,Sufu,Tulp3,Wnt7b
GO.0040018	positive regulation of multicellular organism growth	0.852275	0.147745	28	7425	Agt,Akt1,Bcl2,Celf1,Chd7,Creb1,Csf1,Dlg1,Drd2,Foxs1,Gh,Ghr,Ghrh,Ghrhr,Ghsr,Gpam,Hsf1,Ikzf1,Nf1,Nipbl,Pex5,Pou1f1,Pou3f2,Slc6a3,Spnb4,Stat5a,Stat5b,Tshr
GO.0048015	phosphatidylinositol-mediated signaling	0.851245	0.148778	23	7430	Car8,Gab2,Gpr143,Grm5,Gsn,Igf1,Igf1r,Igfbp1,Minpp1,Ncs1,Npr3,Pi4kb,Pik3c2a,Pik3c2g,Pik3c3,Pik3ca,Pik3cb,Pik3cd,Pik3cg,Plch1,Ptafr,Synj1,Zp3
GO.0006605	protein targeting	0.149191	0.850829	31	7422	Akap12,Akap5,Erbb2ip,Gipc1,Gphn,Hps4,Mlph,Myo6,Nbea,Nlgn1,Nup54,Pick1,Pml,Ppp1r3c,Rab27a,Rassf9,Rpl11,Stxbp4,Syngr1,Syngr2,Synj2bp,Tomm20,Tomm20l,Trak2,Vps45,Ywhab,Ywhae,Ywhag,Ywhaq,Ywhaz,Zdhhc3
GO.0008045	motor axon guidance	0.849929	0.150097	18	7435	Alcam,Cdk5,Cxcl12,Cxcr4,Egr2,Erbb2,Etv4,Fgf8,Hoxa1,Hoxa2,Kif5c,Lhx3,Lhx4,Mnx1,Mycbp2,Nog,Slit1,Slit2
GO.0007184	SMAD protein import into nucleus	0.849734	0.150295	14	7439	Jun,Nup107,Nup133,Nup153,Nup214,Nup50,Nup98,Pml,Spnb2,Tgfb1,Tgfb2,Tgfb3,Tob1,Zfyve9
GO.0043161	proteasomal ubiquitin-dependent protein catabolic process	0.151297	0.848719	47	7406	Arrb1,Arrb2,Birc2,Cd2ap,Cdc34,Crbn,Cul3,Ddb1,Edem3,Ercc8,Fbxl3,Fbxo45,Fbxw11,Hectd3,Kctd10,Kctd13,Klhl20,Nhlrc1,Pcbp2,Pcnp,Ppp2r5c,Psmb5,Psmc5,Psmd12,Rad23a,Rad23b,Rbck1,Rbx1,Rnf187,Rnf216,Rnf4,Siah1a,Smurf1,Stub1,Tbl1x,Tbl1xr1,Tnfaip1,Topors,Trim13,Trim63,Trim9,Ube2b,Ube2d3,Ube2i,Usp19,Wwp1,Wwp2
GO.0033591	response to L-ascorbic acid	0.848087	0.151944	12	7441	Acp5,Bcl2,Cyp11a1,Gstp1,Hp,Hsd17b3,Hsd3b1,Il1a,Il1b,Itga2,Sod2,Sparc
GO.0060048	cardiac muscle contraction	0.846871	0.153152	24	7429	Actc1,Adrbk1,Ank2,Camk2d,Cxcr4,Gaa,Map2k3,Map2k6,Mybpc3,Myl1,Myl2,Myl3,Myl4,Nkx2-5,Ppp1r13l,Psen2,Ryr2,Smad5,Taz,Tnnc1,Tnni3,Tnnt2,Tpm1,Vegfb
GO.0048662	negative regulation of smooth muscle cell proliferation	0.846666	0.153356	25	7428	Adipoq,Ang,Atp2b1,Ctnnbip1,Hmox1,Ifng,Igfbp3,Igfbp5,Il12a,Il12b,Il15,Ilk,Klf4,Mfn2,Ndrg2,Nos3,Nppb,Npr1,Pik3r1,Ppard,Ralbp1,Sf1,Tnfaip3,Trib1,Trp53
GO.0035019	somatic stem cell maintenance	0.153814	0.846204	35	7418	Apc,Ascl2,Cdx2,Erdr1,Fgf10,Fgfr3,Hes1,Kit,Klf10,Ldb1,Ldb2,Lig4,Lrp5,Myst3,Nanog,Nog,Nr2e1,Pla2g2a,Pou5f1,Prdm16,Sfpi1,Sfrp1,Ski,Sox2,Sox4,Sox9,Tcf3,Tcf7l1,Tcf7l2,Tcfap2c,Vangl2,Vps72,Wnt7a,Yap1,Zhx2
GO.0001954	positive regulation of cell-matrix adhesion	0.844924	0.155108	12	7441	Cd36,Cdh13,Cdk6,Csf1,Epb4.1l5,Gsk3b,Ilk,Plekha2,Prkcz,Ptprj,Tdgf1,Utrn
GO.0007140	male meiosis	0.844187	0.155845	12	7441	Asz1,Cyp26b1,Fanca,Hspa2,Mael,Mlh1,Mlh3,Myt1,Sycp2,Tdrd9,Tex11,Tex15
GO.0035329	hippo signaling cascade	0.844027	0.156006	12	7441	Lats1,Lats2,Mobkl1a,Mobkl1b,Stk3,Stk4,Tead1,Tead2,Tead3,Tead4,Wwtr1,Yap1
GO.0050919	negative chemotaxis	0.842544	0.157488	12	7441	Efna5,Epha7,Nrp2,Pdgfa,Plxna3,Ryk,Sema3a,Sema3f,Slit1,Slit2,Slit3,Wnt5a
GO.0006986	response to unfolded protein	0.157913	0.842106	37	7416	Atf6b,Chac1,Creb3l1,Creb3l2,Creb3l3,Creb3l4,Derl1,Derl2,Dnajb5,Dnajc3,Edem1,Edem3,Eif2ak3,Ern1,Ern2,Erp44,Faf2,Fbxo6,Herpud1,Herpud2,Hsp90aa1,Hsp90ab1,Hspa1a,Hspa1b,Hspa4l,Hspd1,Hsph1,Jkamp,Manf,Park2,Syvn1,Ube2j2,Ubxn4,Upf2,Upf3a,Upf3b,Yod1
GO.0006836	neurotransmitter transport	0.842095	0.157921	47	7406	Cltb,Cplx1,Cplx2,Cplx3,Cplx4,Gabra2,Ica1,Rims1,Rims2,Rims3,Rims4,Slc17a6,Slc17a7,Slc18a1,Slc18a2,Slc1a2,Slc1a3,Slc22a2,Slc32a1,Slc6a11,Slc6a12,Slc6a13,Slc6a14,Slc6a15,Slc6a16,Slc6a17,Slc6a18,Slc6a19,Slc6a2,Slc6a20a,Slc6a20b,Slc6a3,Slc6a4,Slc6a5,Slc6a6,Slc6a7,Slc6a8,Slc6a9,Stx1a,Stx1b,Stx3,Stx4a,Sv2a,Sv2b,Sv2c,Synj1,Trak2
GO.0030168	platelet activation	0.841883	0.158139	26	7427	Axl,Bloc1s3,Cd40lg,Cx3cl1,Entpd1,Entpd2,Evl,F2,F2r,F5,F8,Fga,Fgb,Fgg,Fhad1,Fzd6,Gna13,Mertk,P2rx1,P2ry12,Pf4,Pik3cb,Ppbp,Treml1,Vwf,Wnt3a
GO.0050900	leukocyte migration	0.840716	0.15931	19	7434	Aimp1,B4galt1,Ccl25,Ccr5,Cd34,Dbh,Elane,F2,Foxj1,Icam1,Il1b,Itga6,Msn,Nkx2-3,Podxl,Rock1,Sele,Selp,Tnf
GO.0051898	negative regulation of protein kinase B signaling cascade	0.839589	0.160441	14	7439	Dag1,Drd2,Drd3,Epha2,Igf1r,Klf4,Phlda3,Phlpp1,Plekha1,Pten,Ptprj,Sfrp5,Slc9a3r1,Tsc2
GO.0003151	outflow tract morphogenesis	0.839232	0.160797	15	7438	Atf2,Fzd1,Fzd2,Hes1,Jun,Mef2c,Nipbl,Nkx2-5,Npy1r,Npy2r,Npy5r,Sema3c,Sfrp2,Sox17,Wnt11
GO.0043029	T cell homeostasis	0.839009	0.161018	18	7435	Bcl2,Bcl2l11,Casp3,Ccnb2,Chst3,Coro1a,Fas,Gimap5,Il2ra,Jak3,Nckap1l,P2rx7,Pmaip1,Ppp3cb,Stat5a,Stat5b,Tgfb1,Zc3h8
GO.0010043	response to zinc ion	0.161718	0.838301	34	7419	Aanat,Abcc8,Acp5,Alad,Aldob,Apobec1,Arg1,Asl,Ass1,Atp7a,Atp7b,Bglap,Car2,Cps1,D2hgdh,Ddx19a,Ggh,Haao,Hmbs,Hvcn1,Khk,Krt14,Lck,Lta4h,Otc,P2rx7,Pten,S100a8,S100a9,Slc18a2,Slc30a4,Slc30a5,Sod2,Th
GO.0042417	dopamine metabolic process	0.162702	0.837329	13	7440	Atp7a,Cyp2d22,Ddc,Drd2,Grin2a,Hprt,Npr1,Nr4a2,Park2,Snca,Sncaip,Sncb,Spr
GO.0008542	visual learning	0.836549	0.163471	32	7421	Adam2,Adra1b,Apbb1,App,Atp1a2,Atp1a3,Atxn1,Cacna1c,Cacna1e,Cdk5,Chrnb2,Crhr1,Dbh,Drd1a,Drd2,Drd3,Foxb1,Ghrl,Grin1,Grin2a,Hmgcr,Htt,Kit,Kras,Mecp2,Neto1,Nf1,Pde1b,Ppp1r1b,Rgs14,Ric8,Sgk1
GO.0009743	response to carbohydrate stimulus	0.836495	0.163536	14	7439	Actr3,Adnp,Aldob,Apob,Cst3,Gip,Grin2a,Grin2b,Hmbs,Hnf1b,Lipc,Mdm2,P2rx2,P2rx3
GO.0045109	intermediate filament organization	0.164438	0.835594	13	7440	Agfg1,Dnajb6,Gfap,Krt17,Krt20,Krt25,Krt6a,Krt6b,Mtm1,Nefl,Shh,Tchh,Vim
GO.0048557	embryonic digestive tract morphogenesis	0.835569	0.16446	16	7437	Fgf10,Fgfr2,Gata4,Gli3,Hlx,Hnf1b,Id2,Ihh,Nipbl,Ovol2,Shh,Shox2,Smo,Tcf21,Tcf7,Tcf7l2
GO.0050729	positive regulation of inflammatory response	0.835326	0.164696	26	7427	Ace,Adora3,Ager,Ccl24,Ccr2,Ccr5,Cd47,Cx3cl1,Ednra,Fabp4,Hspd1,Il1rl1,Il33,Itga2,Jak2,Pla2g4a,Prkca,Serpine1,Stat5a,Stat5b,Tgm2,Tlr4,Tnfrsf1a,Tnfsf4,Wnt5a,Zp3
GO.0016573	histone acetylation	0.164793	0.835233	21	7432	Bmi1,Crebbp,Csrp2bp,Elp4,Ep300,Hat1,Kat2a,Kat2b,Kat5,Mbd3,Mecp2,Med24,Mettl8,Mgea5,Myst1,Myst3,Myst4,Ncoa3,Pcgf2,Taf1,Taf5
GO.0015711	organic anion transport	0.832962	0.167063	23	7430	Abcc2,Slc10a1,Slc10a2,Slc10a3,Slc16a1,Slc16a3,Slc16a7,Slc16a8,Slc17a3,Slc22a18,Slc22a6,Slc22a7,Slc22a8,Slco1a1,Slco1a4,Slco1a5,Slco1b2,Slco2b1,Slco3a1,Slco4a1,Slco4c1,Slco6b1,Slco6c1
GO.0046849	bone remodeling	0.832589	0.167443	13	7440	Enpp1,Htr1b,Il6,Lrp5,Lrp6,Ltbp3,Mitf,Notch2,Ptprv,Slc34a1,Spp2,Tph1,Traf6
GO.0018208	peptidyl-proline modification	0.167681	0.83235	14	7439	Fkbp10,Fkbp11,Fkbp14,Fkbp1a,Fkbp1b,Fkbp2,Fkbp3,Fkbp4,Fkbp5,Fkbp6,Fkbp7,Fkbp8,Fkbp9,Fkbpl
GO.0032026	response to magnesium ion	0.831299	0.16873	16	7437	C3,Ccnd1,D2hgdh,Entpd6,Grin2b,Hp,Lipc,Mdm2,Plcg2,Ryr2,Slc34a1,Slc34a3,Snca,Sphk1,Thbs1,Tnfrsf11b
GO.0042311	vasodilation	0.830543	0.169483	21	7432	Adora2a,Agt,Alb,Apoe,Atg5,Calca,Calcb,Casr,Cftr,Ednrb,Gch1,Gpx1,Itga1,Kcnj8,Kcnma1,Kng1,P2rx4,Pde5a,Plod3,Sod2,Vip
GO.0035094	response to nicotine	0.830455	0.169564	37	7416	Abat,Aldh2,Aldoa,Avp,Bag1,Bcl2,Casp12,Casp3,Chrna3,Chrna4,Chrna5,Chrna7,Chrnb2,Chrnb4,Cnr1,Dhfr,Drd2,Edn1,Gabbr1,Gpx1,Hmox1,Homer1,Igf2,Il13,Kcnk1,Lepr,Mmp2,Mmp9,Ngf,Nos1,Pdx1,Shc1,Slc6a3,Slc7a11,Star,Tacr1,Th
GO.0060071	Wnt receptor signaling pathway, planar cell polarity pathway	0.170413	0.829621	12	7441	Cthrc1,Dvl1,Dvl2,Dvl3,Fzd6,Rac1,Ror2,Sfrp1,Vangl2,Wnt4,Wnt5a,Wnt9b
GO.0050872	white fat cell differentiation	0.170736	0.829298	12	7441	1100001G20Rik,Aacs,Cebpa,Ctbp1,Ctbp2,Fabp4,Fgf10,Ncor2,Pparg,Prdm16,Scd1,Sirt1
GO.0051017	actin filament bundle assembly	0.829074	0.170951	22	7431	Abl2,Actn1,Actn3,Actn4,Add1,Add2,Aif1,Cald1,Cdc42,Dbnl,Espn,Ezr,Fscn1,Gas7,Lcp1,Lima1,Pawr,Rac1,Rac2,Shroom1,Shroom2,Ush1c
GO.0007005	mitochondrion organization	0.171058	0.828962	34	7419	Agtpbp1,Atp7a,Bcs1l,Cav2,Cdk4,Cebpa,Cox10,Cryaa,Cxadr,Dctn6,Dnaja3,Epas1,Fancg,Fis1,Fxn,Hmgcl,Htra2,Htt,Lonp1,Man2a1,Msto1,Nrf1,P2rx7,Park7,Pex5,Ppargc1a,Prdx3,Ptcd2,Rab3a,Sharpin,Slc22a5,Sod2,Spg7,Tmem11
GO.0008630	DNA damage response, signal transduction resulting in induction of apoptosis	0.828772	0.171259	15	7438	Atm,Brca1,Brca2,Chek2,Ercc6,Hmox1,Ikbke,Mbd4,Mlh1,Msh6,Pml,Sfn,Topors,Uaca,Xpa
GO.0021954	central nervous system neuron development	0.172325	0.827709	12	7441	Ascl1,Atp7a,Btg2,Cdk5,Fgf8,Fgfr1,Foxg1,Hprt,Lep,Lingo1,Lmx1b,Neurog2
GO.0034644	cellular response to UV	0.172783	0.827244	19	7434	Aqp1,Atr,Bak1,Bax,Bcat1,Cdc25a,Ino80,Mapk9,Nedd4,Nfatc4,Pik3r1,Ptprk,Ruvbl2,Tmem161a,Trp53,Trp63,Trp73,Usp47,Yy1
GO.0007163	establishment or maintenance of cell polarity	0.826754	0.173279	13	7440	Apc,Cd3g,Cdc42,Clasp2,Ctnna1,Fat1,Gsk3b,Lims1,Macf1,Pard3,Snap91,Stk25,Syne2
GO.0007586	digestion	0.173292	0.82674	14	7439	Adm2,Akr1c21,Akr1c6,Akr1d1,Cckbr,Chrm3,Clps,Ctrb1,Cyp7b1,Lipf,Pgc,Pnliprp2,Prss2,Prss3
GO.0055093	response to hyperoxia	0.825947	0.174077	26	7427	Ager,Aldh2,Alox5,Bdnf,Bnip3,Cat,Cdk4,Cdkn1a,Cyp1a1,Il18,Mmp2,Mmp9,Ncf2,Nos3,Pdgfra,Pdgfrb,Pdpn,Plau,Plcd1,Serpine1,Sftpa1,Sftpb,Sftpc,Sftpd,Sod2,Wnt5a
GO.0010976	positive regulation of neuron projection development	0.175084	0.824937	31	7422	Acsl6,Adcyap1,Adnp,Atf1,Avil,Bcl11a,Cd24a,Cnr1,Dcc,Dpysl3,Dvl1,Fez1,Fgfr1,Fig4,Hap1,Hmgb1,Itga3,Itgb1,Katnb1,Lif,Met,Nptn,P2ry2,Ppp2r5b,Ppp2r5d,Scarf1,Sec16a,Serpine2,Sphk1,Stmn2,Ube2v2
GO.0001542	ovulation from ovarian follicle	0.175273	0.824759	14	7439	Adamts1,Afp,Cbr1,Foxo3,Lep,Lepr,Mmp19,Mmp2,Nos2,Nos3,Oas1d,Pgr,Pla2g4a,Sirt1
GO.0034612	response to tumor necrosis factor	0.824636	0.175389	23	7430	1100001G20Rik,Adam10,Adam9,Adipoq,Casp8,Ccl5,Cxcl16,Cyp27b1,Endog,Gch1,Ggt1,Gss,Igbp1,Insr,Jak2,Mmp3,Mmp9,Nos2,Nub1,Ripk1,Rps6kb1,Tnfrsf11a,Ubd
GO.0009267	cellular response to starvation	0.175899	0.824128	20	7433	Alb,Angptl4,Bmpr2,Cartpt,Cav1,Eif2ak4,Fads1,Fbxo22,Foxa3,Gas6,Inhbb,Myod1,Pcsk9,Sfrp1,Sirt1,Sphk1,Srd5a1,Srebf1,Tnrc6a,Wrn
GO.0009395	phospholipid catabolic process	0.176142	0.823887	17	7436	Angptl3,Apoa2,Napepld,Pla2g1b,Pla2g2c,Pla2g4a,Pla2g4b,Pla2g4c,Pla2g4e,Pla2g4f,Plcb2,Plcg1,Plcg2,Pld1,Pld2,Pnliprp2,Prdx6
GO.0045668	negative regulation of osteoblast differentiation	0.823267	0.176756	28	7425	2410016O06Rik,Areg,Axin2,Cdk6,Chrd,Cited1,Fgf23,Fgfr1,Hdac4,Hdac5,Hdac7,Id1,Id2,Id3,Igfbp5,Lrp5,Men1,Nog,Notch1,Sfrp1,Ski,Smad3,Sox2,Tob1,Twist1,Twist2,Twsg1,Ucma
GO.0045671	negative regulation of osteoclast differentiation	0.822657	0.177374	15	7438	Calca,Cartpt,Clec2d,Clec2g,Clec2i,Ctnnb1,Fstl3,Il4,Inpp5d,Lrrc17,Nf1,Pik3r1,Sfrp1,Tnfrsf11b,Tob2
GO.0006302	double-strand break repair	0.177535	0.822484	40	7413	5430437P03Rik,Actr5,Apbb1,Aplf,Aptx,Baz1b,Brca1,Brca2,Brcc3,Bre,Cdca5,Dclre1c,Ddx1,Ercc1,Eya1,Eya3,Fam175a,Ino80,Kat5,Lig4,Mad2l2,Mre11a,Msh2,Nbn,Nhej1,Prkdc,Rad50,Rad54l,Rnf168,Setx,Sod1,Tdp1,Tdp2,Trip13,Trp53,Uimc1,Vcp,Xrcc4,Xrcc5,Xrcc6
GO.0050885	neuromuscular process controlling balance	0.821894	0.178126	37	7416	Aars,Abr,Adcy5,Aplp2,App,Atp2b2,Bcr,Cacna1a,Camk2b,Clic5,Cln3,Cln8,Foxs1,Gaa,Gigyf2,Gm2a,Grin2c,Hexa,Hexb,Hmx3,Igdcc3,Kcnma1,Myh10,Myo5a,Nbn,Nefl,Nkx6-2,Nr4a3,Nrxn1,Pafah1b1,Pou4f2,Pou4f3,Rac3,Slc1a3,Tnr,Tpp1,Ush1c
GO.0015991	ATP hydrolysis coupled proton transport	0.178746	0.821276	29	7424	Atp1a2,Atp1a3,Atp4a,Atp5a1,Atp5b,Atp5g1,Atp5g2,Atp5g3,Atp6ap1,Atp6v0a1,Atp6v0a2,Atp6v0a4,Atp6v0b,Atp6v0c,Atp6v0d1,Atp6v0d2,Atp6v0e,Atp6v0e2,Atp6v1a,Atp6v1b1,Atp6v1b2,Atp6v1c1,Atp6v1c2,Atp6v1d,Atp6v1e1,Atp6v1e2,Atp6v1f,Atp6v1h,Tcirg1
GO.0043330	response to exogenous dsRNA	0.819518	0.180518	12	7441	Eif2ak2,Irak3,Irf3,Kcnj8,Mapk1,Mapk3,Nfkbia,Ripk2,Stat1,Stat4,Ticam1,Tlr3
GO.0008585	female gonad development	0.18121	0.818816	21	7432	Arid5b,Brca2,Cdh6,Fanca,Fst,Hsd3b1,Idh1,Lhcgr,Lhx8,Lhx9,Nr5a1,Pdgfra,Pitx2,Plekha1,Schip1,Sfrp1,Sgpl1,Tiparp,Wnt10a,Wnt10b,Wnt4
GO.0043525	positive regulation of neuron apoptosis	0.818724	0.181296	39	7414	Agrn,Ascl1,Atm,Bag1,Bax,Bcl2l11,Casp2,Casp3,Casp6,Casp7,Casp9,Cdc34,Cdk5,Cdk5r1,Egr1,Epha7,Fasl,Hrk,Il18,Itga1,Jun,Map2k4,Map2k7,Map3k11,Musk,Ncf2,Nf1,Nqo1,Nr3c1,Pcsk9,Pmaip1,Ppp2r2b,Ptprf,Rapsn,Rhoa,Tgfb2,Tnf,Trp53,Ube2m
GO.0051146	striated muscle cell differentiation	0.181305	0.818728	14	7439	Akt1,Bnip2,Cdh2,Cdon,Chuk,Igf2,Igfbp5,Kras,Mapk14,Mtpn,Myod1,Rb1,Shh,Spag9
GO.0019363	pyridine nucleotide biosynthetic process	0.182075	0.817961	12	7441	Aspdh,BC016495,Haao,Itgb1bp3,Kmo,Kynu,Nampt,Naprt1,Nmnat1,Nmnat2,Nmnat3,Qprt
GO.0016043	cellular component organization	0.182415	0.817617	15	7438	Daam1,Daam2,Diap1,Diap2,Diap3,Fhdc1,Fhod1,Fhod3,Fmn1,Fmn2,Fmnl1,Fmnl2,Fmnl3,Grid2ip,Inf2
GO.0032321	positive regulation of Rho GTPase activity	0.817546	0.182487	14	7439	Arhgap1,Arhgap4,Arhgap8,Arhgef19,Cdc42ep2,Dlc1,Gmip,Grhl3,Grlf1,Jun,Myo9b,Pin1,Rap1gds1,Thy1
GO.0030819	positive regulation of cAMP biosynthetic process	0.817237	0.182787	27	7426	Abca1,Adcy7,Adcyap1,Adcyap1r1,Adora2a,Adora2b,Adrb1,Akap12,Akap5,Avp,Drd1a,Gcg,Ghrh,Ghrhr,Gipr,Gpr65,Insl3,Mc1r,Mc2r,Mc3r,Mc5r,Mrap,Mrap2,Nme2,Pth,Pthlh,Rxfp2
GO.0006909	phagocytosis	0.816972	0.18305	32	7421	Abca7,Anxa11,Anxa3,Axl,Cdc42se1,Cdc42se2,Coro1a,Coro1c,Dock1,Dscam,Elane,Elmo1,Elmo2,Elmo3,Elmod1,Elmod2,Elmod3,Gata2,Gulp1,Hck,Icam5,Irf8,Megf10,Mertk,Myo7a,Pecam1,Rac2,Slc11a1,Tub,Tulp1,Unc13d,Vav1
GO.0045861	negative regulation of proteolysis	0.185076	0.814951	21	7432	Bat3,Cln3,F2,Hdac6,Ide,Ins2,Kng1,Nr1h2,Nr1h3,Pik3r1,Plat,Rab23,Serpina5,Serpine1,Serpine2,Spink12,Spink3,Spink5,Timp2,Timp3,Wfikkn1
GO.0048477	oogenesis	0.186064	0.813961	25	7428	Adrm1,Cdc42,Chd1,Dazl,Diap2,E2f2,Egfr,Ercc1,Figla,Fmn2,Hexb,Mcm6,Mlh1,Mll2,Mmp2,Nobox,Paqr5,Paqr7,Paqr8,Piwil2,Sohlh1,Sohlh2,Src,Top1,Zscan21
GO.0010035	response to inorganic substance	0.812878	0.187145	30	7423	Adnp,Alad,Avpr1a,Bcl2,Bcl2l1,Bglap,Casp12,Chrna3,Col1a1,Cpox,Cst3,Eef1a2,Fas,Fnta,Fntb,Gart,Lipc,Ltc4s,Mif,Ncam1,Nr4a2,Pcsk1,Pdgfa,Pdgfra,Pgam2,Pten,Rela,Slc1a3,Tfrc,Tnfrsf11b
GO.0051897	positive regulation of protein kinase B signaling cascade	0.812824	0.187196	39	7414	AI464131,Angpt1,Arrb2,Ccl19,Egfr,F10,F3,F7,Gata3,Gpx1,Hbegf,Igf1,Igf1r,Igf2,Igfbp5,Il6,Ilk,Ins2,Insr,Itsn1,Mc1r,Mtdh,Mtor,Pdgfa,Ptprj,Rasd2,Rictor,Spry2,Stk3,Tcf7l2,Tek,Tgfb1,Tgfbr1,Thbs1,Tnf,Tnfsf11,Tspyl5,Vegfb,Zp3
GO.0030833	regulation of actin filament polymerization	0.812827	0.187205	15	7438	Actr3,Actr3b,Arpc1a,Arpc1b,Arpc2,Arpc3,Arpc5,Arpc5l,Clec2i,Coro1a,Eln,Lats1,Pfn2,Prex1,Rasa1
GO.0071310	cellular response to organic substance	0.188067	0.811966	14	7439	Bad,Calr,Casp1,Ccnd1,Chek1,Cyba,Ephx1,Icam1,Il1b,Iqgap3,Mcm7,Mdm2,Trim71,Wnt10b
GO.0042391	regulation of membrane potential	0.811773	0.188245	46	7407	Accn1,Accn2,Adar,Alox15,Cacna1a,Cacnb4,Cacng2,Cav3,Chrna1,Chrna3,Chrna4,Chrna7,Chrnb1,Chrnb2,Chrnb4,Chrnd,Chrne,Chrng,Cnih2,Cnih3,Dld,Dlg1,Glra1,Glrb,Grik1,Grik2,Grik3,Grik5,Grin1,Grin2a,Grin2c,Hcn2,Kcna5,Kcnh2,Kcnj10,Kcnj11,Kcnma1,Kcnq1,Lrrk2,Ntsr2,Pex5l,Scn1a,Slc1a6,Slc26a5,Trpm4,Xirp1
GO.0033280	response to vitamin D	0.810133	0.189893	23	7430	Abcb1a,Alpl,Bglap,Bmp7,Cdkn2d,Crym,Cxcl10,Cyp24a1,Cyp27b1,Il1b,Insr,Lrp2,Pla2g4a,Prkcb,Ptgs2,Rxra,Slc8a2,Spp1,Stc1,Stc2,Tgfb1,Tgfb2,Trim25
GO.0061098	positive regulation of protein tyrosine kinase activity	0.809965	0.190069	14	7439	Abi1,Afap1l2,Agt,Ccl5,Cd24a,Dvl2,Erbb3,Ghrl,Nrg1,Pak2,Pdgfb,Srcin1,Vldlr,Wnt3a
GO.0043113	receptor clustering	0.808301	0.191729	17	7436	Agrn,Arhgef9,Cacna1a,Cdk5,Clec2i,Dlg2,Dok7,Dvl1,Flna,Grik2,Grik5,Grin2b,Lrp4,Magi2,Musk,Pak1,Pick1
GO.0022409	positive regulation of cell-cell adhesion	0.806686	0.193349	13	7440	Ccr5,Cd24a,Cd47,Cited2,Fstl3,Itga6,Itgal,Kif26b,L1cam,Lef1,Myo10,Smad7,Wnt5a
GO.0046328	regulation of JNK cascade	0.19402	0.806017	12	7441	Akt2,Grik2,Map3k11,Map4k4,Mapk8ip1,Mapk8ip2,Mapk8ip3,Mapk9,Rap2a,Sh3rf1,Traf2,Zfp110
GO.0048009	insulin-like growth factor receptor signaling pathway	0.194444	0.805589	15	7438	Akt1,Eif2ak3,Ghr,Gigyf1,Gigyf2,Grb10,Igf1,Igf1r,Igf2r,Irs1,Irs4,Pik3r1,Plcb1,Tsc2,Wdr6
GO.0031647	regulation of protein stability	0.194756	0.805272	20	7433	Apoa2,Aptx,Asgr2,Aurka,Bcl2,Cdc42,Cdkn2a,Cdkn2aip,Dpm2,Dpm3,Fbxo7,Gipc1,Nedd8,Nlrp5,Pten,Trim24,Usp19,Usp3,Usp4,Usp7
GO.0007271	synaptic transmission, cholinergic	0.804485	0.19555	13	7440	Ache,Adora2a,Bche,Chrm3,Chrna3,Chrna4,Chrna7,Chrnb1,Chrnb2,Lynx1,Rapsn,Ric3,Slc5a7
GO.0030838	positive regulation of actin filament polymerization	0.804397	0.195632	20	7433	Actr3,Arf6,Arpc2,Baiap2l1,Ccl11,Ccl24,Cdc42ep2,Cdc42ep5,Dlg1,Fmn1,Map3k1,Mlst8,Mtor,Nck1,Nck2,Nckap1l,Pfn2,Rac1,Rhoa,Rictor
GO.0008016	regulation of heart contraction	0.804342	0.195685	22	7431	Cacna1b,Calca,Cav3,Dmpk,Foxn4,Gja1,Glp1r,Gnai2,Gnai3,Gnao1,Hbegf,Hopx,Hrc,Mybpc3,Myh6,Nos1,Nos2,Sp4,Th,Thra,Thrb,Tnnt2
GO.0048147	negative regulation of fibroblast proliferation	0.195977	0.804055	17	7436	B4galt7,Bax,Dab2ip,Dach1,Emd,Gstp1,Ifi30,Lta,Morc3,Nf1,Nupr1,Pmaip1,Sfrp1,Ski,Sod2,Thy1,Trp53
GO.0007200	activation of phospholipase C activity by G-protein coupled receptor protein signaling pathway coupled to IP3 second messenger	0.803601	0.196426	22	7431	Adra1a,Agtr1a,Crhr1,Cxcr2,Ednrb,Gna15,Gnaq,Gnb1,Gnb4,Gng13,Hcrt,Hcrtr2,Lhcgr,Nmur1,Nmur2,Npr3,Ntsr2,Plce1,Ptger3,Pth1r,Tgm2,Trhr2
GO.0016358	dendrite development	0.801947	0.198076	32	7421	Abi2,App,Arf6,Bbs1,Bbs4,Bdnf,Chat,Cit,Cyth2,Dab1,Fezf2,Ghrl,Grin3a,Hdac2,Igsf9,Klhl1,Lst1,Mcf2,Mecp2,Mtap1b,Mtap2,Myo6,Nrp1,Pak1,Prkg1,Rac1,Reln,Scarf1,Ss18l1,Strn,Trappc4,Tulp1
GO.0006825	copper ion transport	0.80164	0.198395	14	7439	Atox1,Atp7a,Atp7b,Cox17,Cp,Fkbp4,Heph,Hephl1,Mmgt1,Mmgt2,Sco1,Slc11a2,Slc31a1,Slc31a2
GO.0048565	digestive tract development	0.19845	0.801576	24	7429	Alk,Alx4,Ccnb1,Col3a1,Cyp1a1,Dicer1,Ep300,Fgf10,Fgfr2,Mixl1,Muc4,Nat2,Nkx2-2,Nkx2-3,Nr1h4,Oxtr,Rb1,Tgfb1,Tgfb2,Tgfb3,Tgfbr1,Tgfbr2,Thra,Tk1
GO.0050727	regulation of inflammatory response	0.19963	0.800398	22	7431	Ager,Ahsg,Bcl6,Calca,Chrna7,Gpx4,Hmgb1,Il4,Jak2,Mgll,Myd88,Park7,Rela,Sbno2,Scgb1a1,Sema7a,Setd6,Slc7a2,Tlr9,Tnfsf4,Xcl1,Zyx
GO.0048545	response to steroid hormone stimulus	0.199922	0.800098	46	7407	Abca2,Abcb1b,Abcc2,Acaa1a,Acr,Acsl6,Acta1,Adh1,Adra1b,Arg1,Asl,Ass1,Bcl2,Car2,Car4,Cckar,Ccnd1,Ccne1,Cps1,Cyp11a1,Cyp17a1,Gc,H19,Hmgb2,Hsd11b2,Hsd17b3,Idh1,Igf1,Igfbp2,Lox,Maob,Mapk8,Mdm2,Mgea5,Oxtr,Serpina7,Spp1,Srd5a2,Sst,Star,Tbl1x,Tgfbr2,Th,Ucp1,Ucp3,Ugt1a1
GO.0051145	smooth muscle cell differentiation	0.799451	0.200581	17	7436	Acvr1,Agt,Bmp4,Ctnnb1,Fgf10,Foxf1a,Gata6,Mef2c,Mkl2,Myocd,Nfatc3,Nfatc4,Ntf3,Tbx18,Tmem204,Wnt4,Wnt7b
GO.0021987	cerebral cortex development	0.798627	0.201393	45	7408	Ahsg,Ascl1,Atg7,Atoh1,Axin2,Bax,Bbs1,Bbs2,Bbs4,Cdk5,Cdon,Cep120,Dab1,Dicer1,Emx1,Emx2,Foxp2,Foxp3,Gng12,Grin1,Grin2a,Grin2b,Lef1,Lrp6,Lrp8,Mkks,Nde1,Nf1,Nr2e1,Pafah1b1,Plcb1,Psen1,Ptprs,Reln,Sox2,Srd5a1,Tacc1,Tacc2,Tacc3,Tcfap2c,Th,Tsc1,Vldlr,Wdr62,Ywhae
GO.0010629	negative regulation of gene expression	0.201568	0.79845	50	7403	Adnp,Aif1,Bak1,Bcl11a,Bmp2,Bmp4,Brd8,Ccnb1,Cd36,Cdc42,Cdkn1a,Cited2,Cryaa,Cryab,Ctcf,Fgfr1,Fyn,Gja1,Hey1,Hey2,Hinfp,Id2,Inppl1,Insr,Iqgap3,Keap1,Mael,Mdm2,Mif,Musk,Ndfip2,Nr1h2,Plaur,Rara,Ros1,Sfrp1,Sfrp2,Slit2,Slit3,Tbk1,Tcfap4,Tgif1,Tnfrsf1a,Upk3b,Vegfb,Wnt4,Wnt8b,Wwp2,Zfp148,Zfp281
GO.0030163	protein catabolic process	0.202405	0.797616	39	7414	Acy1,Afg3l1,Afg3l2,Akt1,Atg7,Axin1,Btrc,Cast,Ctrb1,Ctsr,Cul2,Fbxo17,Fbxo2,Fbxo27,Fbxo44,Fbxo6,Lnpep,Lrsam1,Mdm2,Nccrp1,Pja1,Psmb3,Psmc1,Psmc2,Psmc3,Psmc4,Psmc5,Psmc6,Rbx1,Siah1a,Slc15a3,Spg7,Traf2,Trim24,Ubr1,Ubr2,Vhl,Wdyhv1,Yme1l1
GO.0001947	heart looping	0.797541	0.202482	32	7421	C2cd3,Cfc1,Eng,Fgf8,Foxh1,Foxj1,Gja1,Hand1,Hand2,Hif1a,Ift52,Lbx1,Lrp6,Mesp1,Mib1,Nkx2-5,Nodal,Ovol2,Psen1,Shh,Smad3,Sox17,Srf,Stil,Sufu,Tbx20,Tbx3,Tmed2,Vangl2,Wnt3a,Wnt5a,Zic3
GO.0070555	response to interleukin-1	0.797414	0.202609	31	7422	Aes,Anxa1,Cd38,Cited1,Cyba,Ets1,Figf,Ghr,Hdac4,Hnmt,Igbp1,Il1r1,Irak1,Irak2,Irak3,Mmp3,Mthfr,Myd88,Pcsk1,Prkca,Prkci,Rela,Ripk2,Sele,Slc30a8,Snca,Sphk1,Src,Taf9,Tnfrsf11a,Traf6
GO.0007631	feeding behavior	0.796775	0.203251	25	7428	Adm2,Agrp,Apln,Bdnf,Calca,Cckar,Crh,Crhr2,Drd1a,Drd2,Gal,Gigyf2,Glp1r,Hcrt,Hcrtr2,Htr1b,Htr2c,Nkx2-1,Npy1r,Ntrk2,Pmch,Pomc,Stra6,Uck2,Ucn
GO.0048661	positive regulation of smooth muscle cell proliferation	0.796758	0.203261	52	7401	Abcc4,Ager,Aif1,Akr1b3,Bmp4,Calcrl,Ccl5,Cdh13,Cx3cl1,Cyba,Edn1,Egfr,Elane,Ereg,Fgfr2,Flt1,Gnaq,Hbegf,Hif1a,Hmox1,Id2,Igf1,Il13,Il6,Il6ra,Irak1,Irak4,Itga2,Itgb3,Jun,Mnat1,Myd88,Nampt,Npy5r,Pdgfb,Pdgfrb,Prkca,Ptgs2,Ptk2,Rab5a,Rbpj,Rps6kb1,S1pr1,Shc1,Skp2,Stat1,Stat5b,Tgfbr2,Tgm2,Tnf,Traf6,Vegfa
GO.0060349	bone morphogenesis	0.796661	0.203375	13	7440	Acp5,Cdx1,Fgfr2,Fgfr3,Glg1,Lrp5,Lrp6,Ltbp3,Osr2,Pax1,Rarg,Sfrp2,Ski
GO.0007266	Rho protein signal transduction	0.794734	0.205288	38	7415	Adrb1,Agtr1a,Arhgap32,Arhgdia,Arhgef11,Baiap2,Bcl6,Cdc42,Cdc42ep1,Cdc42ep4,Cdc42ep5,Cdh13,Celsr1,Chuk,Cnksr1,Col1a2,Ctnnal1,Dlc1,Ednra,Gna12,Gna13,Kifap3,Mcf2l,Murc,Myo9b,Pecam1,Pth,Ptplad1,Rhoa,Rhog,Rhoj,Rock1,Rock2,Rtkn,Srgap1,Synj2bp,Tax1bp3,Vangl2
GO.0000398	nuclear mRNA splicing, via spliceosome	0.206001	0.794023	31	7422	Bin1,Cdc27,Crnkl1,Cwc15,Dbr1,Ddx39,Dhx38,Lsm3,Nova1,Phf5a,Pnn,Prpf31,Prpf4,Prpf6,Prpf8,Rbp1,Rsrc1,Sf3a1,Sf3a2,Sf3b1,Sip1,Slu7,Snrnp70,Snrpc,Snw1,Srrm1,Tra2a,Tra2b,Wdr83,Ythdc1,Zrsr2
GO.0032755	positive regulation of interleukin-6 production	0.793631	0.206393	30	7423	Adcyap1,Adora2b,Akirin2,Ccr5,Cd36,Crhr2,Fcer1g,Figf,Hspd1,Il1a,Il1b,Il33,Il6,Il6ra,Lbp,Myd88,Nod1,P2rx7,Ripk2,Ticam1,Tlr2,Tlr3,Tlr4,Tlr7,Tlr9,Tnf,Tnfsf4,Tnfsf9,Ucn,Wnt5a
GO.0019538	protein metabolic process	0.206898	0.793135	16	7437	Bag2,Cdh1,Coq7,Gcg,Lap3,Msra,Necab3,Npepl1,Numbl,Otub1,Otub2,Park2,Pga5,Prep,Senp3,Tgm1
GO.0071320	cellular response to cAMP	0.207474	0.792557	19	7434	Aqp1,Aqp8,Aqp9,Asl,Ass1,Cps1,Cyp11a1,Gata1,Hsd3b1,Il18,Nox4,Slc5a5,Slc8a1,Slc8a3,Srd5a1,Star,Stc1,Wnt10b,Wt1
GO.0006941	striated muscle contraction	0.792513	0.207525	12	7441	Aldoa,Arg2,Cacna1s,Gaa,Jsrp1,Myh1,Myh6,Mylk2,Nos1,Pgam2,Ryr3,Tnni3
GO.0006446	regulation of translational initiation	0.207558	0.792471	20	7433	Ddx1,Eif2ak4,Eif2b1,Eif2b2,Eif3b,Eif3k,Eif4ebp1,Eif4ebp2,Eif4g1,Eif4g2,Eif5b,Gm672,Impact,Mtif2,Mtif3,Ncbp1,Ncbp2,Pigz,Ppp1r15b,Trmt6
GO.0048701	embryonic cranial skeleton morphogenesis	0.792383	0.207645	23	7430	Bmp4,Dlx2,Foxc2,Gas1,Gnas,Nipbl,Nodal,Prrx1,Prrx2,Runx2,Six1,Six2,Six4,Smad2,Smad3,Tbx1,Tbx15,Tcfap2a,Tgfbr1,Tgfbr2,Twist1,Twist2,Wnt9b
GO.0009755	hormone-mediated signaling pathway	0.792045	0.207987	18	7435	Adipor1,Adipor2,Agrp,Crhr1,Crhr2,Cuzd1,Gcgr,Ghr,Ghsr,Jak2,Kdm3a,Lats1,Lats2,Lhcgr,Ptpn11,Ren1,Thra,Trh
GO.0043433	negative regulation of sequence-specific DNA binding transcription factor activity	0.791947	0.208072	47	7406	Cebpg,Ctnnbip1,Ddit3,Egln1,Flna,Foxp3,Foxs1,Fzd6,Glis2,Hdac2,Hdac4,Hmox1,Hnf4a,Hr,Id1,Id2,Id3,Irak2,Kdm1a,Map3k10,Men1,Nr0b1,Pbx1,Pex14,Pim1,Pla2g10,Prmt2,Prnp,Prox1,Pthlh,Rlim,Sfrp4,Sfrp5,Sigirr,Sirt1,Smad7,Sp100,Sumo1,Tcf7l2,Thra,Tnfrsf4,Tnfsf4,Trib1,Trib2,Wfs1,Wwp2,Xcl1
GO.0015807	L-amino acid transport	0.208246	0.791787	16	7437	Nat3,Slc17a6,Slc1a1,Slc1a2,Slc1a3,Slc1a6,Slc25a13,Slc38a1,Slc38a3,Slc43a1,Slc43a2,Slc6a15,Slc7a1,Slc7a2,Slc7a3,Slc7a8
GO.0071346	cellular response to interferon-gamma	0.2085	0.791529	21	7432	Aqp4,Arg2,Asl,Ass1,Ccl2,Cfh,Cyp11b1,Gbp1,Gbp2,Gbp3,Gbp4,Gbp6,Gbp8,H2-Ab1,Il12b,Il12rb1,Il18,Nos2,Star,Tlr3,Wnt5a
GO.0070534	protein K63-linked ubiquitination	0.208698	0.791333	19	7434	Arih2,Cdkn2a,Itch,Nedd4,Park2,Rnf4,Rnf5,Traf2,Traf6,Ube2b,Ube2e2,Ube2e3,Ube2g1,Ube2n,Ube2s,Ube2t,Ube2v1,Wwp2,Zfp91
GO.0006487	protein N-linked glycosylation	0.791232	0.208803	15	7438	Alg12,Alg6,Alg8,D730048I06Rik,Ddost,Dolpp1,Dpagt1,Entpd5,Mgat1,Mgat2,Mgat3,Mgat5,Pomgnt1,Serpina1a,Serpina1b
GO.0010977	negative regulation of neuron projection development	0.210714	0.789314	22	7431	Bcl11a,Dguok,Fkbp4,Gfap,Hdac2,Il15ra,Inpp5j,Inppl1,Itm2c,Katna1,Lgals1,Lpar1,Ntm,Pafah1b1,Pmp22,Ptprg,Rbpj,Rtn4,Stmn2,Tnr,Trpv4,Vim
GO.0043280	positive regulation of caspase activity	0.788396	0.211636	18	7435	Alox12,Bad,Casp12,Ctgf,Cyr61,F2r,Foxl2,Foxq1,Hmgb1,Mapk9,Men1,Nlrp3,Pmaip1,Pycard,Rhoa,Sox7,Uaca,Wnt3a
GO.0009948	anterior/posterior axis specification	0.211904	0.788131	15	7438	Bmp4,Cer1,Ctnnb1,Gpc3,Ldb1,Lefty1,Lhx1,Nodal,Pgap1,Rnf2,Ski,Tbx18,Tdgf1,Wls,Wnt3
GO.0032720	negative regulation of tumor necrosis factor production	0.212059	0.78797	21	7432	Acp5,Adipoq,Arrb2,Axl,Chrna7,Cidea,Foxp3,Gstp1,H47,Hsf1,Il10,Irak3,Lbp,Mc1r,Pomc,Rara,Tlr4,Tnfaip3,Tspo,Twist1,Twist2
GO.0051693	actin filament capping	0.787171	0.212863	16	7437	Avil,Capg,Capza1,Capza2,Capza3,Capzb,Epb4.9,Gsn,Rdx,Scin,Spna2,Spnb1,Spnb2,Tpm1,Vil1,Vill
GO.0060441	epithelial tube branching involved in lung morphogenesis	0.786666	0.213369	15	7438	Bmp4,Ctnnb1,Dag1,Fgf10,Foxa1,Foxa2,Foxa3,Foxf1a,Hhip,Hoxa5,Lama1,Nkx2-1,Rspo2,Shh,Sox2
GO.0001658	branching involved in ureteric bud morphogenesis	0.786424	0.213597	42	7411	Agt,Bcl2,Bmp2,Bmp4,Cd44,Cited1,Cited2,Ctnnb1,Ctnnbip1,Dlg1,Eya1,Fgf2,Fgf8,Foxd1,Foxd3,Gdnf,Gli3,Gpc3,Grem1,Gzf1,Hoxa10,Hoxa11,Hoxd11,Ilk,Lama5,Myc,Npnt,Pax8,Pbx1,Pgf,Pspn,Ptch1,Shh,Six1,Smad4,Tcf21,Timeless,Wnt1,Wnt4,Wnt6,Wnt9b,Wt1
GO.0007188	G-protein signaling, coupled to cAMP nucleotide second messenger	0.786292	0.213733	30	7423	Adcy2,Adcy4,Arrb1,Avpr1b,Cacna1d,Calcr,Cnr1,Crhr1,Drd2,Gcg,Gcgr,Ghrh,Ghrhr,Gna11,Gna12,Gna14,Gna15,Gnao1,Gnat1,Gnat2,Gnaz,Lhcgr,Mc3r,Oxgr1,P2ry12,Prkacb,Ptger3,Pth1r,Rln1,Rxfp1
GO.0032313	regulation of Rab GTPase activity	0.214476	0.785547	35	7418	Als2,D630037F22Rik,Evi5,Grtp1,Rabgap1l,Sgsm1,Sgsm2,Sgsm3,Tbc1d1,Tbc1d10a,Tbc1d10b,Tbc1d10c,Tbc1d12,Tbc1d13,Tbc1d14,Tbc1d15,Tbc1d16,Tbc1d17,Tbc1d20,Tbc1d22a,Tbc1d23,Tbc1d24,Tbc1d25,Tbc1d2b,Tbc1d30,Tbc1d4,Tbc1d5,Tbc1d7,Tbc1d8,Tbc1d8b,Tbc1d9,Tbc1d9b,Tbck,Usp6nl,Wdr67
GO.0051568	histone H3-K4 methylation	0.785034	0.215003	14	7439	Ash2l,Cxxc1,Dpy30,Mll1,Mll2,Mll3,Mll5,Paxip1,Prdm9,Rbbp5,Setd1b,Wbp7,Wdr5,Wdr82
GO.0071371	cellular response to gonadotropin stimulus	0.783211	0.216829	12	7441	Cyp11a1,Cyp17a1,Cyp19a1,Gata4,Gata6,Hsd17b3,Hsd3b1,Pax8,Por,Slc5a5,Star,Wt1
GO.0009967	positive regulation of signal transduction	0.783069	0.216969	13	7440	Adamts20,Adipoq,Akt2,Cav1,Cdkn2aip,Dab2ip,Eif2ak3,Gata3,Hdac6,Ldlrap1,Pth,Ptpn11,Vegfa
GO.0006888	ER to Golgi vesicle-mediated transport	0.217452	0.782571	35	7418	Atl2,Atl3,Bet1,Cog3,Creb3l2,Ergic1,Gosr1,Htt,Lman1,Lmf1,Mppe1,Nrbp1,Preb,Rab1,Sar1b,Scfd1,Sec13,Sec22a,Sec22b,Sec23a,Sec24a,Sec24c,Sec24d,Sec31a,Spast,Stx5a,Trappc1,Trappc2l,Trappc3,Trappc4,Vamp7,Vcp,Vti1a,Ykt6,Zw10
GO.0008654	phospholipid biosynthetic process	0.781793	0.218227	50	7403	Abhd5,Acsl5,Acsl6,Agpat1,Agpat2,Agpat3,Agpat4,Agpat5,Agpat6,Agpat9,Cdipt,Cds1,Cds2,Cept1,Chka,Chkb,Chpt1,Crls1,Ept1,Etnk1,Etnk2,Fgf7,Gpam,Gpat2,Hexb,Isyna1,Lclat1,Lpcat1,Lpcat2b,Lpcat3,Lpcat4,Lpgat1,Mboat1,Mboat2,Mboat7,Pcyt1a,Pcyt1b,Pcyt2,Pemt,Pgs1,Pip5k1a,Pisd,Pld1,Ppard,Ptdss1,Ptdss2,Serinc1,Serinc4,Serinc5,Sh3glb1
GO.2000379	positive regulation of reactive oxygen species metabolic process	0.218364	0.781671	15	7438	Cdkn1a,F2,Gadd45a,Grb2,Lep,Mapk14,Nox4,Pdgfb,Pdgfrb,Ptk2b,Romo1,Tgfbr2,Thbs1,Trp53,Tspo
GO.0043401	steroid hormone mediated signaling pathway	0.218407	0.781612	49	7404	Ar,Bmp4,Bmp7,Esr1,Esr2,Esrra,Esrrb,Esrrg,Hnf4a,Hnf4g,Nr0b1,Nr0b2,Nr1d1,Nr1d2,Nr1h2,Nr1h3,Nr1h4,Nr1i2,Nr1i3,Nr2c1,Nr2c2,Nr2e1,Nr2e3,Nr2f2,Nr2f6,Nr3c1,Nr3c2,Nr4a1,Nr4a2,Nr4a3,Nr5a1,Nr5a2,Nr6a1,Pgr,Ppara,Ppard,Pparg,Rara,Rarb,Rarg,Rora,Rorb,Rorc,Rxra,Rxrb,Rxrg,Thra,Thrb,Vdr
GO.0032757	positive regulation of interleukin-8 production	0.781496	0.218538	17	7436	Adipoq,Afap1l2,Calca,Fadd,Il18,Il1b,Lbp,Mavs,Ripk1,Serpine1,Tirap,Tlr2,Tlr3,Tlr4,Tlr5,Tlr7,Tlr9
GO.0050766	positive regulation of phagocytosis	0.781103	0.218924	26	7427	Abr,Ahsg,Bcr,C3,Cd209b,Cd47,Clec7a,Fcer1g,Fcgr1,Fcgr2b,Fcgr3,Gata2,Ighg1,Mbl1,Mbl2,Mfge8,Pros1,Ptk2,Ptx3,Sftpa1,Sftpd,Sirpa,Sirpb1a,Slc11a1,Tub,Tulp1
GO.0001657	ureteric bud development	0.780939	0.219083	40	7413	Arg2,Bcl2,Bdnf,Bmp4,Bmp7,Dlg1,Epcam,Eya1,Fgfr1,Fgfr2,Foxc1,Foxc2,Foxs1,Gdf11,Gdnf,Lhx1,Nog,Npnt,Osr1,Rara,Rarb,Ret,Robo2,Sall1,Sdc1,Sdc4,Sfrp1,Sim1,Six1,Slit2,Smad1,Smad2,Smad3,Smad5,Smad6,Smad7,Tcf21,Tgfb1,Tshz3,Wt1
GO.0007017	microtubule-based process	0.780865	0.219158	35	7418	Apc2,Dctn1,Dctn2,Dctn3,Dnalc4,Dynll1,Dynll2,Kif17,Kif1c,Kif5a,Kif5b,Kifap3,Kifc3,Lyst,Map3k11,Mapt,Mtap1b,Pafah1b1,Rac1,Tuba1a,Tuba1b,Tuba4a,Tuba8,Tubb1,Tubb2a,Tubb2b,Tubb2c,Tubb3,Tubb4,Tubb5,Tubb6,Tubd1,Tube1,Tubg1,Xrn2
GO.0007274	neuromuscular synaptic transmission	0.779076	0.220958	16	7437	Cacna1a,Cd24a,Cdc42,Chat,Chrm1,Chrna1,Chrnb1,Egr3,Kif1b,Mylk2,Ntf3,P2rx2,P2rx3,Rab3a,Slc5a7,Stxbp1
GO.0030512	negative regulation of transforming growth factor beta receptor signaling pathway	0.778307	0.221716	34	7419	Adamtsl2,Aspn,Bambi,Bcl9l,Chst11,Cidea,Dand5,Eid2,Glg1,Hspa5,Htra1,Lemd3,Mecom,Nepn,Nkx2-1,Nr3c1,Onecut1,Onecut2,Peg10,Pin1,Prdm16,Ski,Skil,Smad6,Smad7,Smurf1,Snx6,Strap,Tdgf1,Tgfb1i1,Tgfb3,Tgfbr3,Trp53,Wnt1
GO.0030509	BMP signaling pathway	0.778105	0.221916	42	7411	Acvr1,Acvr2a,Acvr2b,Bmp10,Bmp2,Bmp4,Bmp6,Bmp7,Bmpr1a,Bmpr1b,Bmpr2,Cer1,Chrdl1,Ecsit,Egr1,Fst,Fstl1,Gdf2,Grem2,Id1,Lef1,Msx1,Msx2,Nog,Rgmb,Ski,Smad1,Smad4,Smad5,Smad6,Smad7,Smurf1,Smurf2,Tgfbr3,Twsg1,Ube2d1,Ube2d3,Usp9x,Wnt1,Wnt3a,Zfp128,Zfyve16
GO.0032733	positive regulation of interleukin-10 production	0.222636	0.777401	14	7439	Cd40lg,Cd83,Fcer1g,Hspd1,Il12b,Il20rb,Il21,Il23a,Il4,Sash3,Tlr4,Tlr9,Tnfsf4,Xcl1
GO.0043392	negative regulation of DNA binding	0.776947	0.223087	16	7437	Ctnnbip1,Gzma,Hmox1,Id1,Id2,Jak2,Jun,Lef1,Mdfi,Rsf1,Smo,Sp100,Sumo1,Tcfap4,Tnks,Zfp462
GO.0019059	initiation of viral infection	0.22335	0.77669	12	7441	Banf1,Ccr5,Cd4,Cxcr4,Hmga1,Lig4,Ppia,Psip1,Xrcc4,Xrcc5,Xrcc6,Zfp639
GO.0048008	platelet-derived growth factor receptor signaling pathway	0.775566	0.224461	27	7426	Arid5b,Bcar1,Bcr,Csrnp1,Gab1,Jak2,Myo1e,Pdap1,Pdgfa,Pdgfb,Pdgfc,Pdgfra,Pdgfrb,Plat,Plekha1,Pten,Ptprj,Rapgef1,Rgs14,Schip1,Sgpl1,Src,Tiparp,Txnip,Vegfa,Zfand5,Zfp826
GO.0048511	rhythmic process	0.225384	0.774643	28	7425	Aanat,Arntl2,Ccrn4l,Clock,Cry1,Cry2,Dbp,Enox1,Enox2,Fbxl21,Fbxl3,Fbxw11,Grin1,Grin2a,Grin2b,Grin3a,Hes7,Hlf,Hrh1,Npas2,Opn4,Per1,Per2,Per3,Prok2,Srrd,Tef,Timeless
GO.0050796	regulation of insulin secretion	0.774402	0.225627	23	7430	Cartpt,Cnr1,Cpt1a,Ensa,G6pc2,Gcg,Gck,Gip,Hnf1a,Hnf4a,Ifng,Il1b,Kcnj11,Lep,Nos2,Pde3b,Ppard,Rfx3,Srebf1,Sstr5,Syt7,Syt9,Tnf
GO.0071549	cellular response to dexamethasone stimulus	0.22563	0.774401	20	7433	Agtr1a,Agtr1b,Agtr2,Aqp1,Arg1,Arg2,Asl,Ass1,Bmp4,Cacna1g,Egfr,Fech,Hmbs,Hsd3b1,Pnmt,Reln,Srd5a1,Star,Tcfap4,Tgfb1
GO.0016998	cell wall macromolecule catabolic process	0.225855	0.774182	14	7439	Lyg1,Lyg2,Lysmd1,Lysmd2,Lysmd3,Lysmd4,Lyz1,Lyz2,Lyzl1,Lyzl4,Lyzl6,Ncoa7,Oxr1,Spaca3
GO.0006044	N-acetylglucosamine metabolic process	0.225892	0.774145	14	7439	Amdhd2,Chst2,Chst4,Chst5,Chst7,Ext2,Extl2,Gnpda1,Gnpda2,Gnpnat1,Hexb,Mgea5,Nagk,Renbp
GO.0001709	cell fate determination	0.773747	0.226287	17	7436	Atf3,Barhl2,Chrdl1,Ctnnb1,Cyp26b1,Dll1,Dll3,Egfr,Gata2,Gata3,Hand1,Hoxa2,Jag1,Jag2,Notch2,Pax6,Prox1
GO.0048709	oligodendrocyte differentiation	0.773498	0.226535	19	7434	Ascl1,Bcl2,Bok,Cdkn2c,Egr1,Exoc4,Gli3,Nkx2-1,Nkx6-2,Notch1,Olig2,Ptpra,Rtn4,Shh,Sox10,Sox5,Sox6,Sox8,Sox9
GO.0045859	regulation of protein kinase activity	0.772742	0.227293	16	7437	Akap13,Ankrd54,Cdc42,Cdk5rap1,Mtor,Plce1,Prkar1a,Prkar1b,Prkar2a,Prkar2b,Slc9a3r1,Sod1,Tnfrsf4,Tsc1,Tspyl2,Ttn
GO.0006879	cellular iron ion homeostasis	0.227541	0.772488	23	7430	Abcb7,Aco1,Alas2,Cp,Fam65b,Fth1,Ftmt,Fxn,Hamp2,Hfe,Hif1a,Ireb2,Ltf,Mfi2,Mon1a,Nubp1,Scara5,Slc11a1,Sod1,Srprb,Tfrc,Trfr2,Ttc7
GO.0016579	protein deubiquitination	0.227782	0.772245	28	7425	Bap1,Dub1,Dub2a,Josd2,Otub2,Otud7b,Tnfaip3,Uchl1,Uchl3,Uchl5,Uck2,Usp10,Usp11,Usp12,Usp15,Usp2,Usp20,Usp22,Usp26,Usp28,Usp33,Usp4,Usp42,Usp46,Usp7,Usp8,Usp9x,Wdr48
GO.0007094	mitotic cell cycle spindle assembly checkpoint	0.227908	0.772133	12	7441	2410004A20Rik,Apc,Atm,Bub1,Bub3,Cenpe,Cep192,Mad2l1,Mad2l1bp,Psmg2,Terf1,Tpr
GO.0055088	lipid homeostasis	0.771117	0.228923	12	7441	Acaca,Angptl3,Apoa4,Apoe,Asgr2,Col4a3bp,G6pc,Hnf4a,Nr1h2,Nr1h3,Usf1,Usf2
GO.0033327	Leydig cell differentiation	0.229191	0.770845	15	7438	Ccnd1,Cyp11a1,Cyp17a1,Dhh,Hsd17b10,Hsd17b3,Hsd3b1,Mgst1,Mtap7,Nkx2-1,Nr0b1,Pdgfra,Plekha1,Sf1,Sgpl1
GO.0002053	positive regulation of mesenchymal cell proliferation	0.233179	0.766844	36	7417	Arhgap5,Bmpr1a,Ctnnb1,Fbxw4,Fgf9,Fgfr1,Fgfr2,Foxf1a,Foxp1,Foxp2,Foxp3,Gas1,Hmgb1,Ifng,Ihh,Irs1,Irs2,Kdr,Lrp5,Lrp6,Myc,Mycn,Pdgfa,Prrx1,Prrx2,Shh,Shox2,Smo,Sox9,Stat1,Tbx18,Tgfbr2,Trp63,Vegfa,Wnt2,Wnt5a
GO.0035115	embryonic forelimb morphogenesis	0.766605	0.233428	18	7435	Aldh1a2,Alx3,Alx4,Crabp2,En1,Hoxa13,Hoxa9,Hoxd9,Lnp,Lrp6,Mecom,Rdh10,Rspo2,Shh,Tbx5,Twist1,Wnt3,Wnt7a
GO.0050768	negative regulation of neurogenesis	0.765072	0.234965	15	7438	Arhgef2,Atf5,Bmp7,Bmpr1a,Cd24a,Ctdsp1,Dll3,Hook3,Mt3,Pax6,Pcm1,Rest,Wnt3a,Wnt7a,Wnt7b
GO.0001974	blood vessel remodeling	0.764993	0.235033	30	7423	Adra1b,Atg5,Atp7a,Axl,Bak1,Bax,Bgn,Cbs,Ccr2,Csrp3,Dbh,Eln,Epas1,Fgf10,Fgf8,Foxc1,Foxc2,Foxs1,Hoxa3,Igf1,Itga4,Lif,Mef2c,Nos2,Nos3,Sema3c,Tbx1,Tgfb2,Tgm2,Vegfa
GO.0007179	transforming growth factor beta receptor signaling pathway	0.764692	0.235327	60	7393	Acvr1,Acvrl1,Adam9,Amhr2,Arrb2,Bambi,Bmp2,Bmp8a,Bmp8b,Bmpr1b,Ccl2,Cdc42,Cited1,Col1a2,Col3a1,Creb1,Dcp1a,Dusp22,Eng,Fos,Foxh1,Fshb,Fut8,Gdnf,Hipk2,Hpgd,Jun,Ltbp1,Ltbp2,Ltbp3,Ltbp4,Map3k1,Map3k7,Nlk,Nodal,Pdgfa,Pdgfb,Pdgfrb,Pml,Ptprk,Skil,Smad1,Smad2,Smad3,Smad4,Smad5,Smad6,Smad7,Smox,Tab1,Tgfb1,Tgfb2,Tgfb3,Tgfbr1,Tgfbr2,Tgfbr3,Trp53,Usp9x,Wfikkn2,Zfyve9
GO.0006461	protein complex assembly	0.235735	0.764287	44	7409	Ahsg,Apc,Apcs,Atpaf1,Cask,Ccnb1,Cd3d,Cd74,Cdk1,Clgn,Cox15,Gch1,Gchfr,Ggn,Gmnn,H2-DMa,Lamc1,Llgl1,Mapk3,Mdm2,Mdm4,Med31,Mgp,Mll1,Nckap1l,Pard6b,Pf4,Pml,Rims1,Snap23,Spp2,Stx4a,Taf1,Tap2,Tcfap4,Tgfbr3,Trp53,Vamp2,Vamp3,Vamp8,Was,Wasl,Zfp148,Zw10
GO.0043407	negative regulation of MAP kinase activity	0.764081	0.235947	27	7426	Adipoq,Apoe,Bmp4,Bmp7,Cav1,Cav3,Cblc,Dab2ip,Dusp7,Gsk3b,Gstp1,Hmgcr,Il1b,Inppl1,Irak3,Kng1,Nf1,Nup62,Ptpn6,Ptprj,Rgs14,Rgs2,Spry2,Spry4,Stk38,Tsc2,Uchl1
GO.0007257	activation of JUN kinase activity	0.763949	0.23608	23	7430	Axin1,Bcl10,Crk,Dab2ip,Ercc6,Fcer1a,Fgd4,Gab1,Ins2,Map2k4,Map2k7,Map3k1,Map3k11,Map4k2,Mapk8ip3,Mdfic,Mul1,Spag9,Sykb,Tirap,Wnt5a,Wnt7a,Wnt7b
GO.0032870	cellular response to hormone stimulus	0.763686	0.236338	37	7416	Adra2a,Aif1,Akt2,Aldh2,Asns,Cckar,Cftr,Cga,Dusp1,Fosb,Ghr,Hmgcs2,Hsd17b3,Igfbp2,Igfbp7,Itga2,Junb,Lipc,Ncf2,Ncoa1,Pgf,Plod1,Plod2,Plod3,Prl,Ramp2,Rps6kb1,Rxrg,Slit2,Slit3,Socs2,Stat3,Stat5b,Ucp1,Ucp2,Ucp3,Ugt1a1
GO.0048169	regulation of long-term neuronal synaptic plasticity	0.763273	0.236755	28	7425	Agt,Bdnf,Camk2b,Camk2g,Dlg4,Drd1a,Drd2,Egr1,Grik2,Grin1,Grin2a,Grin2b,Grm5,Hras1,Kcnj10,Kras,Lnpep,Neto1,Nf1,Plk3,Rab11a,Rab5a,Rab8a,Rims1,S100b,Snca,Syngr1,Syp
GO.0060135	maternal process involved in female pregnancy	0.762397	0.237634	21	7432	Adcy7,Akap5,Angpt2,Arg1,Arg2,Cbs,Cnr1,Cyp11a1,Dsg1b,Dsg2,Hmx3,Hsd3b1,Ihh,Itga3,Itgb1,Lif,Men1,Npff,Ppat,Prl8a2,Ube2a
GO.0001833	inner cell mass cell proliferation	0.237946	0.762095	12	7441	Brca2,Brd4,Dmbt1,Gins1,Ints1,Ncapg2,Ndel1,Prpf19,Sall4,Sbds,Setdb1,Taf8
GO.0031648	protein destabilization	0.238151	0.761886	15	7438	Bmp2,Btrc,Ccdc88c,Cdkn2a,Ctsh,Fbxw11,Id1,Mdm2,Mylip,Npm1,Plk1,Prkdc,Siah1a,Sox17,Trim21
GO.0034698	response to gonadotropin stimulus	0.760957	0.239083	13	7440	Alas1,Cbr1,Cyp11a1,Cyp17a1,Egr1,Fdx1,Foxm1,Hmgcs1,Icam1,Itga3,Itgb1,Mas1,Star
GO.0008340	determination of adult lifespan	0.76087	0.23916	24	7429	Atg7,Bbc3,Cat,Cdk5,Coq7,Edem1,Ercc5,Ghrhr,Htt,Inpp5d,Lrrk2,Meg3,Mgat1,Msh2,Msh6,Mt2,Nf1,Pou1f1,Ppt1,Sirt2,Sirt6,Sod2,Tcfcp2l1,Tsc1
GO.0001569	patterning of blood vessels	0.760158	0.239867	33	7420	Acvr1,Ctnnb1,Cxcl12,Cxcr4,Edn1,Ednra,Eng,Fgf8,Flt1,Foxc2,Foxs1,Gbx2,Gdf2,Gna13,Ihh,Lef1,Nfatc3,Nfatc4,Notch4,Nrarp,Nrp1,Pitx2,Plxnd1,Ppp3r1,Rbm15,Sema5a,Sfrp2,Shh,Srf,Stk4,Tbx20,Tgfbr2,Vegfa
GO.0045664	regulation of neuron differentiation	0.759881	0.240148	24	7429	Atn1,Atoh1,Barhl2,Ccnd2,Cdk5rap1,Cdk5rap2,Cdk5rap3,Cdon,D0H4S114,Dicer1,Dpysl2,Efna3,Eya1,Nf1,Ngf,Nlgn1,Nog,Numb,Pax6,S1pr5,Six1,Timp2,Ywhag,Zfhx3
GO.0007178	transmembrane receptor protein serine/threonine kinase signaling pathway	0.759324	0.240718	12	7441	Acvr1,Acvr2a,Acvr2b,Akap2,Akap3,Akap4,Akap7,Bmpr2,Ecsit,Myd88,Ppm1l,Tgfbr2
GO.0030518	steroid hormone receptor signaling pathway	0.24106	0.758979	14	7439	Calcoco1,Carm1,Esr1,Esr2,Med1,Med12,Med13,Med14,Med16,Med17,Med24,Med30,Med4,Thrap3
GO.0006855	drug transmembrane transport	0.242352	0.75769	12	7441	Abcb11,Abcb1a,Abcb1b,Abcc1,Abcc2,Abcc3,Abcc4,Abcg2,Slc17a3,Slc22a18,Slc47a1,Slco1b2
GO.0048384	retinoic acid receptor signaling pathway	0.75665	0.243387	16	7437	Aldh1a2,Crem,Cyp26a1,Cyp26b1,Esrrg,Mll5,Nos2,Nr1h2,Pml,Ptf1a,Rara,Rarb,Rarg,Rxra,Rxrb,Rxrg
GO.0048856	anatomical structure development	0.756108	0.243932	13	7440	Barx1,Cfc1,Eya1,Gli2,Gli3,Lrp4,Otx2,Rps19,Shh,Six1,Six4,Wnt4,Wnt9a
GO.0072593	reactive oxygen species metabolic process	0.244028	0.75601	15	7438	Bcl2,Bnip3,Ctgf,Cyr61,Ddit4,Il22,Mpv17,Ndufa13,Ndufs1,Ndufs3,Ndufs4,Nox4,P2rx7,Pdgfb,Pmaip1
GO.0046488	phosphatidylinositol metabolic process	0.755389	0.244641	23	7430	Cd81,Drd1a,Drd2,Fig4,Galr2,Inpp5e,Ip6k3,Nudt4,Pikfyve,Pip4k2a,Pip4k2b,Pip4k2c,Pip5k1a,Pip5k1b,Pip5k1c,Pip5kl1,Pitpnc1,Plcb1,Plcd4,Plch2,Plek,Ptpmt1,Synj1
GO.0006826	iron ion transport	0.244923	0.755105	26	7427	Fth1,Ftmt,Fxn,Heph,Lcn2,Ltf,Mfi2,Scara5,Sfxn1,Sfxn2,Sfxn3,Sfxn4,Sfxn5,Slc11a1,Slc11a2,Slc22a17,Slc25a28,Slc25a37,Slc39a14,Slc40a1,Srprb,Steap1,Steap2,Steap3,Steap4,Trf
GO.0006790	sulfur compound metabolic process	0.752779	0.247262	13	7440	Arsg,Chst1,Chst2,Chst3,Chst4,Chst5,Chst7,Chst8,Chst9,Sulf1,Sulf2,Sult1c1,Sult4a1
GO.0006656	phosphatidylcholine biosynthetic process	0.752757	0.247282	14	7439	Agpat6,Apoa1,Apoa2,Chka,Chkb,Chpt1,Fabp3,Fabp5,Fgf7,Lcat,Pcyt1a,Pemt,Phka1,Slc27a1
GO.0048146	positive regulation of fibroblast proliferation	0.752292	0.247731	38	7415	Agt,Aqp1,Bmi1,Btc,Ccna2,Cd74,Cdk4,Cdk6,Cdkn1a,E2f1,Ereg,Esr1,Fgf10,Flt1,Fntb,Fosl2,Gas6,Igf1,Jun,Kng1,Lig4,Mif,Ndufs4,Ngfr,Pdgfa,Pdgfb,Pdgfc,Pdgfra,Sphk1,Tdgf1,Tgif1,Uts2,Uts2r,Wnt1,Wnt2,Wnt5a,Xrcc4,Zmiz1
GO.0009566	fertilization	0.248203	0.751824	30	7423	Aaas,Adam1a,Adam2,Apob,Bax,Bbs1,Bcl2l1,Catsper2,Csda,Ehmt2,Fndc3a,Insl6,Itgav,Klhl10,Mael,Mtap7,Nlrp5,Ooep,Pcsk4,Prdm14,Pvrl2,Pvrl3,Semg1,Spnb4,Stra8,Sycp2,Tdrd9,Tex11,Tex15,Zfx
GO.0007205	activation of protein kinase C activity by G-protein coupled receptor protein signaling pathway	0.751726	0.2483	32	7421	Adora2a,Agk,Bdkrb1,Cck,Cerk,Cish,Crhr2,Dgka,Dgkb,Dgkd,Dgke,Dgkg,Dgkh,Dgki,Dgkk,Dgkq,Dgkz,Edn1,Edn2,Ednra,F2r,Gnb2l1,Grm5,Hcrt,Htr1b,Htr2b,Il2,Lrp1,Ms4a2,Pick1,Sphk1,Sphk2
GO.0006094	gluconeogenesis	0.249038	0.750994	22	7431	Atf3,Atf4,Car5a,Eno2,Fbp1,Fbp2,G6pc,G6pc2,G6pc3,Gapdh,Gpd1,Gpd2,Gpi1,Pck1,Pck2,Pcx,Pgam2,Pgk1,Rbp4,Sds,Tat,Tpi1
GO.0001508	regulation of action potential	0.75069	0.249349	14	7439	Chrna4,Chrnb2,Chrnb4,Cln3,Gjd2,Glra1,Gna11,Gnaq,Grin2a,Grin2b,Kcnd2,Kcnmb2,Kcnmb4,Scn1a
GO.0060348	bone development	0.750561	0.249472	20	7433	Ankrd11,Bglap,Bmp4,Col2a1,Cyp19a1,Dbh,Fgf8,Fgfr2,Hsd17b1,Hsd17b2,Lrp5,Npr2,Papss2,Sh3pxd2b,Srd5a1,Srd5a2,Sulf1,Sulf2,Twist1,Whsc1
GO.0040015	negative regulation of multicellular organism growth	0.24967	0.750373	12	7441	Adrb1,Adrb2,Adrb3,Ankrd26,Atxn2,Bbs2,Fxn,Lgmn,Ptch1,Pten,Rai1,Socs2
GO.0046579	positive regulation of Ras protein signal transduction	0.750177	0.249862	14	7439	Arpp19,Csf1,Dgki,Erbb2,Fgf10,Hras1,Igf1,Itpkb,Kitl,Map2k1,Notch2,Nrg1,Rasgrp4,Shoc2
GO.0060291	long-term synaptic potentiation	0.250031	0.750005	17	7436	Camk2b,Crhr1,Crhr2,Drd1a,Egr1,Gfap,Gip,Htr6,Mecp2,Musk,Nptn,Nr2e1,Rgs14,Serpine2,Slc24a2,Snca,Tnr
GO.0045732	positive regulation of protein catabolic process	0.250098	0.749933	24	7429	Apc,Atg4b,Axin1,Cblb,Cdkn1b,Cul4a,Cul4b,Egln2,Fzr1,Gja1,Gpc3,Itch,Mapk15,Mylip,Nedd4,Sgsm3,Snx1,Sox17,Sox9,Tnfaip3,Trib3,Trim32,Vcp,Wnt5a
GO.0019236	response to pheromone	0.250238	0.749802	14	7439	Trpc2,Vmn1r40,Vmn1r42,Vmn1r43,Vmn1r45,Vmn1r46,Vmn1r47,Vmn1r49,Vmn1r50,Vmn1r51,Vmn1r53,Vmn1r54,Vmn2r1,Vmn2r26
GO.0030501	positive regulation of bone mineralization	0.748803	0.251228	23	7430	Acvr1,Acvr2a,Acvr2b,Adrb2,Bmp2,Bmp4,Bmp6,Bmp7,Bmpr1a,Bmpr1b,Bmpr2,Cd276,Fbn2,Kl,P2rx7,Pkdcc,Pla2g4a,Smad3,Tcfap2a,Tgfb1,Tgfb3,Wnt10b,Wnt4
GO.0001707	mesoderm formation	0.252965	0.747064	27	7426	Acvr1,Bmp4,Bmp7,Bmpr1a,Bmpr2,Chrd,Ecsit,Eomes,Ext2,Hand1,Inhba,Macf1,Nf2,Nodal,Nr4a3,Prkaca,Prkar1a,Smad2,Smad3,Snai1,Srf,Tbx6,Tlx2,Twsg1,Txnrd1,Wls,Wnt3
GO.0043507	positive regulation of JUN kinase activity	0.746898	0.253133	23	7430	Axin1,Dab2ip,Dusp19,Dvl2,Dvl3,Edn1,Fzd10,Il1b,Il1rn,Irak1,Map3k1,Map3k10,Map3k11,Map3k4,Map3k7,Pak1,Ptk2b,Tlr6,Tlr9,Tnfrsf11a,Traf2,Wnt5a,Zeb2
GO.0032689	negative regulation of interferon-gamma production	0.746398	0.253643	13	7440	Foxp3,Gimap5,Il10,Il1rl1,Il20rb,Il33,Prnp,Rara,Scgb1a1,Sh2d1b1,Tlr4,Tnfsf4,Xcl1
GO.0030278	regulation of ossification	0.744798	0.255245	12	7441	Acvr1,Csf1,Egr2,Esrra,Gdf10,Pbx1,Prl,Ptger4,Rsad2,Runx2,Sfrp1,Smad5
GO.0005977	glycogen metabolic process	0.257959	0.742068	31	7422	Agl,Akt1,Epm2a,G6pc,Gaa,Gnmt,Gsk3b,Gys1,Gys2,Il6st,Pcdh12,Phka1,Phka2,Phkb,Phkg1,Phkg2,Ppp1ca,Ppp1cb,Ppp1cc,Ppp1r1a,Ppp1r2,Ppp1r3a,Ppp1r3b,Ppp1r3c,Ppp1r3e,Ppp3r2,Prkag2,Pygb,Pygl,Pygm,Slc37a4
GO.0060992	response to fungicide	0.741127	0.258913	14	7439	Cyp11a1,Cyp17a1,Gria1,Gria2,Gria3,Gria4,Grin1,Grin2a,Grin2b,Hsd17b3,Hsd3b1,Srd5a1,Star,Urod
GO.0045880	positive regulation of smoothened signaling pathway	0.740644	0.259396	14	7439	Ctnna1,Fgf9,Gas1,Gli1,Gpc3,Kif7,Por,Prrx1,Prrx2,Sfrp1,Shox2,Smo,Stk36,Wnt9a
GO.0045740	positive regulation of DNA replication	0.259419	0.740605	39	7414	Areg,Atf1,Cacybp,Calr,Cdc42,Cdk1,Csf2,Cst3,Dna2,Ereg,Fgf10,Gli1,Gli2,Hras1,Igf1,Igf1r,Il3,Il6,Ins2,Insr,Jun,Kctd13,Kitl,Map2k4,Mapk8,Mas1,Met,Npm1,Obfc1,Pdgfa,Pdgfb,Pdgfc,Pdgfra,Pla2g1b,Rac1,Shc1,Tgfb3,Tnfaip1,Ucn
GO.0006488	dolichol-linked oligosaccharide biosynthetic process	0.260094	0.739935	27	7426	Alg10b,Alg11,Alg12,Alg13,Alg14,Alg2,Alg3,Alg5,Alg6,Alg8,Alg9,Dolk,Dolpp1,Dpagt1,Dpm1,Dpm2,Dpm3,Gfpt1,Gfpt2,Gmppa,Gmppb,Gnpnat1,Mpi,Pgm3,Pmm1,Pmm2,Srd5a3
GO.0009888	tissue development	0.739419	0.260609	30	7423	Barx1,Bmp4,Dhcr24,Dll3,Foxb1,Foxb2,Foxf2,Foxg1,Foxj2,Foxj3,Foxk1,Foxk2,Foxm1,Foxn2,Foxn3,Foxn4,Foxo1,Foxo3,Foxo4,Foxp4,Gaa,Lama1,Mbd3,Nr5a1,Postn,Pten,Ptf1a,Sall4,Twsg1,Wt1
GO.0007141	male meiosis I	0.736885	0.263159	12	7441	Brca2,Ddx4,Dmc1,Hspa2,Mei1,Rad51c,Rec8,Siah1a,Slc2a8,Spo11,Trip13,Ubr2
GO.0000902	cell morphogenesis	0.736593	0.263428	50	7403	Add1,Arhgef2,Atp2b2,Bcl2,Bcl6,Cap1,Cap2,Col4a3bp,Csnk1a1,Cul3,Ect2,Egfr,Epb4.2,Ephb2,Gje1,Gp1ba,Hgf,Hmgb1,Idua,Il7r,Jup,Klf2,Klhl10,Lipa,Lst1,Mael,Mapk14,Mtap7,Nox4,Nrg1,P2rx7,Pdpn,Prdm14,Rhoa,Shroom1,Shroom2,Shroom3,Shroom4,Smarca4,Sox6,Ss18,Ssh1,Stk4,Stradb,Tcfcp2l1,Tgfb2,Upk3a,Vpreb1,Wnt3,Wnt8a
GO.0048873	homeostasis of number of cells within a tissue	0.736044	0.26399	20	7433	Add1,Bax,Bcl2,Cd7,Coro1a,Csf1,F2r,Fh1,Gigyf2,Il20rb,Il7,Ildr2,Klhl10,Lipa,P2rx7,Prdm14,Rpa1,Sash3,Tex15,Vps54
GO.0032722	positive regulation of chemokine production	0.734387	0.265652	15	7438	Adam17,Adora2b,Il18,Il6,Il6ra,Lbp,Mapk9,P2ry2,Ripk2,Tlr2,Tlr3,Tlr4,Tlr7,Tlr9,Tnf
GO.0030534	adult behavior	0.73428	0.265757	17	7436	1190005F20Rik,Adam2,Adar,Bbs1,Bbs2,Bbs4,Drd2,Gabrg2,Gm16517,Grik1,Grm7,Mafg,Met,Nr4a3,Nrxn1,Slc1a2,Spnb4
GO.0006182	cGMP biosynthetic process	0.265995	0.73404	19	7434	Aqp1,Guca2b,Gucy1a2,Gucy1a3,Gucy1b3,Gucy2c,Gucy2e,Gucy2g,Htr2b,Htr2c,Nppa,Nppb,Nppc,Npr1,Npr2,Trappc3,Trappc5,Trappc6a,Trappc6b
GO.0070373	negative regulation of ERK1 and ERK2 cascade	0.266125	0.733914	15	7438	Adipoq,Cnksr3,Dusp3,Dusp6,Gstp1,Igf1,Klf4,Lif,Ndrg2,Pin1,Rgs14,Slc9a3r1,Spry2,Tlr4,Vrk3
GO.0031572	G2/M transition DNA damage checkpoint	0.266571	0.733467	16	7437	5430437P03Rik,Atm,Brca1,Brcc3,Bre,Brsk1,Brsk2,Cdc14b,Chek1,Clspn,Dtl,Fam175a,Fzr1,Plk1,Rint1,Uimc1
GO.0050930	induction of positive chemotaxis	0.732769	0.26727	15	7438	Ager,Artn,Ccl21a,Creb3,Cxcl12,Cxcl9,Fgf10,Figf,Hmgb1,Il16,Prkca,Scg2,Vegfa,Vegfb,Vegfc
GO.0043388	positive regulation of DNA binding	0.267351	0.732686	17	7436	Brd4,Calm1,Edf1,Ep300,Ercc2,Hipk1,Hipk2,Hipk3,Hmgb1,Hmgb2,Irf4,Itga2,Jak2,Pdx1,Ski,Tlr4,Txn1
GO.0048013	ephrin receptor signaling pathway	0.732373	0.267671	12	7441	Efna1,Efna2,Efna3,Efnb1,Efnb3,Epha2,Epha5,Ephb2,Ptk2,Ptpn11,Ss18,Tiam1
GO.0006928	cellular component movement	0.732108	0.267919	33	7420	Abi1,Abi2,Akap3,Alox12,Cd9,Cfl1,Cxcl10,Dstn,Elmo1,Enah,Evl,Hgf,Itga2,Kbtbd10,Lypd3,Macf1,Myh10,Myh9,Mylip,Pafah1b2,Pdpn,Pecam1,Ptk2,Pxn,Rab11b,Rac1,Scg2,Sh2b1,Sirpa,Strbp,Vcan,Wasf2,Wnt4
GO.0045453	bone resorption	0.731272	0.268764	18	7435	Acp5,Adrb2,Ctnnb1,Ctsk,Hnf1a,Il7,Ncdn,Nox4,Pth1r,Ptk2b,Rab7,Rac1,Rac2,Src,Tnfsf11,Tpp1,Traf6,Xdh
GO.0006333	chromatin assembly or disassembly	0.268906	0.731125	24	7429	Actl6b,Arid4a,Asf1a,Asf1b,Baz1b,Cbx1,Cbx3,Cbx5,Cbx6,Cbx7,Cbx8,Cdyl,Chd1,Chd3,Chd5,Chd7,Chd8,Kat5,Morf4l1,Mphosph8,Myst1,Smarca5,Smarcc1,Suv39h2
GO.0008209	androgen metabolic process	0.270552	0.729493	12	7441	Adm,Akr1d1,Cyp19a1,Esr1,H2-Ke6,Hsd17b6,Plekha1,Sgpl1,Shh,Srd5a1,Srd5a2,Tiparp
GO.0030317	sperm motility	0.727634	0.272394	30	7423	Akap4,Apob,Atp1a4,Cacna1e,Catsper1,Catsper2,Catsper3,Celf3,Chrna7,Ddx4,Dnaja1,Gapdhs,Gas8,Hist1h1t,Inpp5b,Insl6,Met,Mst1,Neurl1a,Pkd2,Pldi,Pltp,Rhox5,Slc22a16,Smcp,Spag6,Taf7l,Tekt2,Tnp1,Tnp2
GO.0001841	neural tube formation	0.726529	0.273515	12	7441	Casp8,Coq7,Ift172,Ift52,Ipmk,Map3k7,Mib1,Nup50,Ptch1,Shh,Stk3,Stk4
GO.0010212	response to ionizing radiation	0.726186	0.273837	46	7407	5430437P03Rik,Abcb1b,Abcg5,Aen,Alad,Atm,Bax,Brca1,Brcc3,Bre,Brsk1,Brsk2,Ccr5,Cyp11a1,Cyp17a1,Cyp19a1,Cyp2r1,Dclre1c,Dnmt3b,Eya1,Eya3,Fam175a,Icam1,Ints3,Krt14,Lig4,Lzic,Nek1,Nes,Nhej1,Obfc2a,Obfc2b,Paxip1,Rad54b,Rad54l,Rfwd3,Rnf168,Star,Topbp1,Trp53bp2,Uimc1,Usp28,Vcam1,Wwox,Xrcc4,Xrcc6
GO.0090179	planar cell polarity pathway involved in neural tube closure	0.725955	0.274088	13	7440	Celsr1,Dvl1,Dvl2,Dvl3,Fzd1,Fzd2,Grhl3,Ptk7,Sfrp1,Sfrp2,Sfrp5,Vangl2,Wnt5a
GO.0042157	lipoprotein metabolic process	0.276554	0.723481	20	7433	Abca1,Apoa1,Apoa2,Apoa4,Apoa5,Apobec1,Apoc1,Apoc3,Apoe,Apol9a,Apold1,Apom,Lcat,Ldlr,Lrp1,Mttp,Npc1l1,Olr1,Pcsk9,Ppara
GO.0032088	negative regulation of NF-kappaB transcription factor activity	0.722128	0.277897	39	7414	1810074P20Rik,Arrb1,Arrb2,Bmp7,Brms1,Cat,Cdkn2a,Cmklr1,Commd1,Commd7,Cyld,Dab2ip,Dap,Dnaja3,Foxj1,Foxp3,Irak1,Irak2,Irak3,Itch,Nfkbia,Nfkbid,Nlrc3,Nlrc5,Nlrp3,Prdx2,Prmt2,Psmd10,Rbck1,Rps3,Setd6,Siva1,Tax1bp1,Tceal7,Tlr9,Tnfaip3,Traf3,Trim21,Zcchc11
GO.0031103	axon regeneration	0.722096	0.277947	13	7440	Apoa1,Apoe,Bcl2,Chl1,Cspg5,Ctnna1,Isl1,Jak2,Jun,Rtn4rl1,Rtn4rl2,Rxra,Vcan
GO.0055007	cardiac muscle cell differentiation	0.278158	0.721881	16	7437	Acadm,Cacybp,Calr,Cby1,Foxp1,Gata4,Gata6,Itgb1,Mesp1,Nkx2-5,Nrg1,Pitx2,Tbx3,Tbx5,Tdgf1,Tsc1
GO.0042462	eye photoreceptor cell development	0.281702	0.718336	17	7436	Crb1,Fscn2,Gabrr2,Gnat1,Gngt1,Nr2e3,Olfm3,Pax6,Prkci,Psen1,Rbp3,Rorb,Rpgr,Rpgrip1,Th,Tulp1,Vegfa
GO.0045599	negative regulation of fat cell differentiation	0.282021	0.718012	22	7431	Adipoq,Axin1,Ccdc85b,Enpp1,Id4,Insig1,Jag1,Lrp6,Ncor2,Sirt1,Sod2,Tcf7l2,Tgfb1,Tgfb1i1,Trib2,Trib3,Wnt1,Wnt10b,Wnt3,Wnt3a,Wnt5a,Wwtr1
GO.0002756	MyD88-independent toll-like receptor signaling pathway	0.717326	0.282694	59	7394	Atf1,Atf2,Cdk1,Chuk,Creb1,Dusp3,Dusp4,Dusp6,Dusp7,Elk1,Fos,Ikbkb,Ikbke,Ikbkg,Irak1,Irak2,Irf3,Irf7,Jun,Ly96,Map2k1,Map2k2,Map2k3,Map2k4,Map2k6,Map2k7,Map3k7,Mapk10,Mapk11,Mapk14,Mapk3,Mapk7,Mapk8,Mapk9,Mapkapk2,Mapkapk3,Mef2a,Mef2c,Nfkb1,Nfkb2,Nfkbia,Nfkbib,Nod1,Rela,Ripk1,Ripk2,Rps6ka1,Rps6ka2,Rps6ka3,Rps6ka5,Tab1,Tab2,Tab3,Tbk1,Ticam1,Tlr4,Traf6,Uba52,Ubc
GO.0016485	protein processing	0.716737	0.283296	24	7429	Aph1a,Aph1b,C2cd3,Casp1,Cln3,Cpz,Dync2h1,Ece1,Fkrp,Furin,Gli3,Ift172,Ift88,Lonp2,Metap2,Myc,Ncstn,P2rx7,Psen1,Psen2,Psenen,Ptch1,Pthlh,Rnpep
GO.0001964	startle response	0.283317	0.716727	13	7440	Drd1a,Drd2,Fabp7,Glra1,Glrb,Grin1,Grin2a,Grin2b,Grin2c,Grin2d,Mecp2,Park2,Pcdh15
GO.0048741	skeletal muscle fiber development	0.284321	0.715721	14	7439	Acta1,AI464131,Cacna1s,Cav2,Dner,Gpx1,Homer1,Myod1,Myog,P2rx2,Ppp3ca,Rcan1,Ski,Wnt10b
GO.0006890	retrograde vesicle-mediated transport, Golgi to ER	0.284582	0.715455	18	7435	Arcn1,Arf1,Arfgap1,Cog3,Cog4,Cog7,Copa,Copb1,Copb2,Cope,Copg,Copz1,Gbf1,Htt,Kif1c,Rer1,Scfd1,Scyl1
GO.0042476	odontogenesis	0.715382	0.284649	27	7426	Aqp1,Aqp3,Aqp5,Aqp6,Axin2,Bcor,Bglap,Bmp4,Csf1,Dspp,Erbb3,Erbb4,Fgf8,Fgfr2,Fmod,Inhba,Msx1,Myo5a,Osr1,Osr2,Pitx2,Sdc1,Shh,Twist1,Wnt10a,Wnt7b,Zfp422
GO.0006310	DNA recombination	0.285212	0.71481	56	7397	Apex1,Apex2,Blm,Brca1,Brca2,Dclre1c,Eme1,Eme2,Ercc1,Exo1,Giyd2,H2afx,Kin,Lig1,Lig3,Lig4,Mnd1,Morf4l1,Mus81,Nhej1,Nono,Nsmce1,Nsmce2,Palb2,Paxip1,Polm,Psmc3ip,Rad50,Rad51,Rad51ap1,Rad51c,Rad51l1,Rad51l3,Rad52,Rag1,Rag2,Rdm1,Recql,Recql4,Recql5,Rpa1,Rpa2,Rpa3,Rpain,Ruvbl1,Ruvbl2,Smc5,Smc6,Wrn,Xrcc2,Xrcc3,Xrcc4,Xrcc5,Xrcc6,Xrn2,Zswim7
GO.0051297	centrosome organization	0.285438	0.714599	18	7435	Arl2,Bbs4,Cdk5rap2,Cep135,Cep68,Ckap5,Crocc,Haus1,Haus2,Haus3,Haus4,Haus5,Haus6,Haus7,Haus8,Myb,Pcm1,Uxt
GO.0042755	eating behavior	0.714552	0.285477	30	7423	Ace,Adora2a,Adrb3,Agrp,Aoc3,Cck,Cckar,Cpt1a,Crhr1,Drd1a,Hcrt,Hrh3,Iapp,Lep,Lepr,Nmu,Npy2r,Npy5r,Oxt,Oxtr,P2ry1,Pebp1,Pyy,Stat3,Tacr1,Tcf15,Th,Trh,Uchl1,Uchl3
GO.0040014	regulation of multicellular organism growth	0.286101	0.713926	34	7419	Afg3l2,Agpat6,Akt1,App,Atrn,Azgp1,Cacna2d2,Drd3,Fgfr2,Fto,G6pdx,Gamt,Gdf5,Ghr,Hdac3,Htra2,Igf1,Ncor1,Nf1,Nppc,Npy1r,Pik3ca,Prl,Pten,Ptpn11,Sgpl1,Siah1a,Socs2,Sod1,Spr,Stat3,Stat5a,Stat5b,Tnks2
GO.0014075	response to amine stimulus	0.286138	0.7139	17	7436	Arg1,Arg2,Asl,Ass1,Cad,Cdk1,Cps1,Ctsb,Grin1,Grin2a,Grin2b,Hnmt,Itga2,Mapk9,Pdxk,Sphk1,Urod
GO.0031397	negative regulation of protein ubiquitination	0.286445	0.713593	17	7436	1810074P20Rik,Arrb1,Arrb2,Atg5,Bag5,Cdk5,Gclc,Gtpbp4,N4bp1,Prkcc,Rasd2,Smad7,Tnfaip3,Tsc1,Ubxn1,Usp4,Vps28
GO.0001933	negative regulation of protein phosphorylation	0.28736	0.71267	28	7425	Bdkrb1,Ccnb1,Dnajc10,Dusp6,Dvl1,Fam129a,Fkbp1a,Ibtk,Igfbp3,Il2,Impact,Insr,Lrp6,Mas1,Men1,Park2,Pebp1,Ppap2b,Prkca,Prnp,Psen1,Psen2,Pten,Slit2,Smad3,Snca,Tgfb1,Wwtr1
GO.0045184	establishment of protein localization	0.288569	0.711477	12	7441	Ank3,Cenpe,Cript,Flna,Gria2,Hinfp,Itga2,Mdm2,Plekha1,Rap2a,Tsc2,Zdhhc15
GO.0033077	T cell differentiation in thymus	0.288597	0.711433	29	7424	Adam17,Apc,Bcl11b,Bcl2,Cd3e,Ctnnb1,Dnaja3,Fzd5,Fzd7,Fzd8,Gli3,Jmjd6,Lig4,Ncaph2,Prkdc,Rag1,Rag2,Rorc,Rps6,Shh,Stat5a,Stat5b,Tcf3,Trp53,Wnt1,Wnt4,Xrcc4,Zfp36l1,Zfp36l2
GO.0007346	regulation of mitotic cell cycle	0.289102	0.710931	22	7431	4933424B01Rik,Aatf,Afap1l2,C77370,Cdkn1a,Cul4a,Cyld,Dynlt3,Egfr,Fbxo5,Foxg1,Hdac3,Myc,Pim3,Plk1,Pold1,Ptch1,Rb1,Rprm,Sik1,Smox,Thap1
GO.0002009	morphogenesis of an epithelium	0.710289	0.289743	25	7428	Car2,Car9,Cited1,Cited2,Crygs,Egfr,Fgfr3,Fras1,Frem2,Gli2,Hhex,Hoxa5,Hoxb13,Krt17,Krt6a,Krt6b,Lrp6,Pcdh15,Rac2,Serpinb5,Tbx4,Tbx5,Timeless,Vcl,Wnt5a
GO.0031623	receptor internalization	0.290058	0.70998	18	7435	Ache,Arrb2,Cav1,Cltc,Cntn2,Dnm1,Dnm2,Ghr,Grb2,Gria1,Gria2,Ldlrap1,Mmp13,Nedd4,Picalm,Rab5a,Snca,Ulk1
GO.0048745	smooth muscle tissue development	0.709198	0.290842	16	7437	Bmp4,Dlg1,Eng,Foxp1,Foxp2,Foxp3,Ihh,Nf1,Pdgfrb,Schip1,Stra6,Tiparp,Trp63,Tshz3,Zfand5,Zfp826
GO.0071044	histone mRNA catabolic process	0.292172	0.707871	14	7439	Atm,Dcp2,Eri1,Exosc10,Exosc4,Lsm1,Mtpap,Papd4,Papd5,Tut1,Upf1,Xrn1,Zcchc11,Zcchc6
GO.0009987	cellular process	0.295852	0.704175	37	7416	Abi1,Amfr,Ar,Bmi1,Brms1,Cdc27,Cdhr1,Ctnnb1,Dbh,Fli1,Fmnl1,Gnao1,Hdgf,Jun,Junb,Lta,Metap1,Metap2,Moxd1,Moxd2,Ndst2,Ngef,Pa2g4,Pam,Pdgfd,Pepd,Ppard,Ppp1ca,Psrc1,Pten,Pttg1,Rras2,Supt16h,Taf8,Xpnpep1,Xpnpep2,Xpnpep3
GO.0032715	negative regulation of interleukin-6 production	0.704037	0.296006	14	7439	Arrb1,Arrb2,Chrna7,Foxp3,H47,Il10,Irak3,Klf2,Nckap1l,Tlr4,Tlr9,Tnf,Tnfaip3,Tnfrsf1a
GO.0030178	negative regulation of Wnt receptor signaling pathway	0.703121	0.296904	41	7412	Aida,Apc2,Apcdd1,Axin1,Barx1,Cby1,Ccnd1,Chd8,Csnk1e,Ctnnbip1,Cxxc4,Dkk1,Dkk2,Dkk3,Dkk4,Fgf9,Frzb,Gnb2l1,Grb10,Gsc,Lect2,Lrp1,Lrp4,Lrp6,Mdfi,Med12,Nlk,Notum,Sfrp1,Sfrp2,Sfrp5,Shh,Six3,Sost,Sox17,Sox2,Tax1bp3,Tsc2,Wif1,Wnt8a,Wwox
GO.0016571	histone methylation	0.70297	0.297066	20	7433	Art1,Art4,Carm1,Dot1l,Eed,Ehmt1,Ezh2,Mecp2,Men1,Mll3,Nsd1,Prdm9,Prmt7,Prmt8,Satb1,Suv39h1,Suv420h1,Suv420h2,Suz12,Whsc1l1
GO.0001819	positive regulation of cytokine production	0.702541	0.297506	12	7441	1520402A15Rik,Adra2a,Agpat1,Agpat2,Card11,Ereg,Htr2b,Lep,Peli1,Slc11a1,Sod1,Tnf
GO.0006611	protein export from nucleus	0.297612	0.702426	18	7435	Ahcyl1,Calr,Cchcr1,Egr2,Eif5a,Gsk3b,Hspa9,Nup214,Nxt1,Ran,Smurf1,Strada,Stradb,Tgfb1,Xpo1,Xpo5,Xpo6,Xpo7
GO.0033198	response to ATP	0.702355	0.297684	17	7436	Casp1,Dgkq,Hspd1,Il1b,Kcnj11,P2rx1,P2rx2,P2rx3,P2rx4,P2rx7,Panx1,Pklr,Plcg2,Pten,Sell,Slc8a1,Sphk1
GO.0055010	ventricular cardiac muscle tissue morphogenesis	0.702067	0.297965	26	7427	Bmp10,Col11a1,Fgfr2,Fkbp1a,Foxc1,Foxc2,Foxs1,Gaa,Hand1,Ly6e,Mybpc3,Myh6,Myh7,Myl2,Myl3,Mylpf,Prox1,Ptcd2,Rxra,Smad7,Tgfbr3,Tnnc1,Tnni1,Tnni3,Tnnt2,Tpm1
GO.0034446	substrate adhesion-dependent cell spreading	0.700809	0.299229	18	7435	Antxr1,Axl,Brca1,Bves,C230081A13Rik,D930014E17Rik,Efna1,Fn1,Fzd4,Fzd7,Ilk,Lama5,Lamc1,Mertk,Rac1,Sfrp1,Srcin1,Vamp3
GO.0048813	dendrite morphogenesis	0.70062	0.299413	24	7429	Atp7a,Cacna1a,Cacna1f,Cdc42,Cdk5,Celsr2,Ctnna2,Dclk1,Dcx,Dscam,Dvl1,Fmr1,Hprt,Klf7,Mapk8ip2,Picalm,Rac1,Sdc2,Sirt2,Slc11a2,Smox,Sox14,Tab2,Ube3a
GO.0048260	positive regulation of receptor-mediated endocytosis	0.699925	0.30012	13	7440	Bicd1,Ccr7,Hip1,Hnrnpk,Kif3a,Ldlrap1,Pld2,Ppt1,Serpine1,Sgip1,Syne1,Synj1,Vtn
GO.0006937	regulation of muscle contraction	0.699476	0.300559	21	7432	Amph,Anxa6,Atp1a2,Atp2a1,Atp2a2,Calcrl,Casq1,Casq2,Chrna3,Hspb6,Mylk2,Prkca,Ryr1,Sstr2,Tnnc1,Tnni1,Tnni2,Tnni3,Tnnt1,Tnnt2,Tnnt3
GO.0032728	positive regulation of interferon-beta production	0.304917	0.695127	14	7439	Ddx58,Mavs,Polr3a,Polr3b,Polr3c,Polr3d,Polr3f,Polr3g,Rnf135,Tbk1,Tlr2,Tlr3,Tlr4,Tlr9
GO.0071385	cellular response to glucocorticoid stimulus	0.305417	0.694617	23	7430	Acvr1,Adcyap1,Ahr,Asl,Crhr2,Ephx1,Flt3,Gstp1,Hmgcs2,Il17a,Muc5ac,Myod1,Orm1,Sstr2,Sstr3,Sstr4,Sstr5,Stc1,Ube2l3,Ucn2,Ugt1a1,Ugt2b1,Ugt2b5
GO.0050890	cognition	0.693499	0.30654	17	7436	Adora1,Bdnf,Chd7,Chl1,Chrna4,Chrna7,Chrnb2,Ctns,Hrh3,Htr4,Nf1,Nipbl,Ptchd1,Shroom4,Slc1a4,Stra6,Th
GO.0031047	gene silencing by RNA	0.306918	0.693111	31	7422	4921515J06Rik,Adar,Asz1,Dicer1,Eif2c1,Eif2c2,Eif2c3,Eif2c4,Eri1,Lin28a,Lin28b,Mael,Mov10,Ncbp1,Ncbp2,Pigz,Piwil1,Piwil2,Piwil4,Prkra,Snd1,Snip1,Srrt,Tarbp2,Tdrd1,Tdrd9,Tnrc6a,Tnrc6b,Tnrc6c,Xpo5,Zcchc11
GO.0030307	positive regulation of cell growth	0.692846	0.307176	59	7394	Adam10,Adam17,Adnp2,Akt1,Alox12,Alox15,Avp,Avpr1a,BC048355,Bcl2,Cd38,Cd81,Cntf,Cryaa,Cxcl16,Cyba,Derl2,Ep300,Exosc2,Exosc4,Exosc9,Extl3,F2,Fgfr1op,Flt4,Fxn,Hbegf,Igf1,Igfbp1,Il6st,Il9,Il9r,Ino80,Krt17,Lef1,Lgi1,Map2k5,N6amt1,Ngf,Nol8,Nrg1,Psmd10,Ptk2,Ptk2b,Rhoa,Sfn,Sfrp1,Sfrp2,Sgk1,Sphk1,Taf9,Taf9b,Tgfb2,Tgfbr1,Trim32,Ucn,Usp47,Uts2r,Zfp639
GO.0035116	embryonic hindlimb morphogenesis	0.690995	0.309038	26	7427	Alx3,Alx4,Bmp4,Chd7,Ctnnb1,Dicer1,Fgf4,Fgf8,Gnas,Gpc3,Lmbr1,Lrp6,Mecom,Med1,Mmp13,Notch1,Pitx1,Pitx2,Rarb,Rarg,Rspo2,Shh,Smarca4,Wnt3,Wnt7a,Zbtb16
GO.0048010	vascular endothelial growth factor receptor signaling pathway	0.309774	0.690267	16	7437	Bmpr2,Ccl2,Figf,Flt1,Flt4,Foxc1,Foxc2,Foxs1,Igsf10,Kdr,Nrp1,Pdgfra,Pdgfrb,Pvr,Vegfa,Vegfc
GO.0001759	organ induction	0.690074	0.309972	13	7440	Bmp4,Fgf1,Fgf10,Fgf2,Fgf3,Fgf8,Fgfr1,Fgfr4,Frs2,Gdnf,Hoxa11,Hoxd11,Six1
GO.0007628	adult walking behavior	0.689435	0.310594	33	7420	Arrb2,Atg7,Axin1,Cacna1a,Cacna1c,Cacnb4,Chat,Chd7,Cln8,Cntn2,Dab1,Drd1a,Drd2,Efnb3,Epha4,Fxn,Glra1,Glrb,Hexa,Hipk2,Htra2,Kcnj10,Kcnma1,Klhl1,Mapt,Npc1,Pcdh15,Scn1a,Scn8a,Spnb4,Trh,Uchl1,Uchl3
GO.0018022	peptidyl-lysine methylation	0.68932	0.310727	12	7441	Dot1l,Ehmt1,Ezh1,Mll3,Prdm9,Smyd2,Suv39h1,Suv39h2,Suv420h1,Suv420h2,Wbp7,Whsc1
GO.0007340	acrosome reaction	0.688609	0.311439	12	7441	Acr,Glra1,Glrb,Gnpda1,Pcsk4,Plcd4,Stx2,Syt6,Syt8,Tnp2,Trim36,Trpc2
GO.0007338	single fertilization	0.313084	0.686958	16	7437	Acr,Cd46,Cd9,Hexb,Mfge8,Nhp2l1,Ovgp1,Park7,Plcz1,Slc22a16,Smcp,Spag1,Spam1,Zp1,Zp2,Zp3r
GO.0016254	preassembly of GPI anchor in ER membrane	0.685605	0.314438	15	7438	Dpm2,Piga,Pigb,Pigc,Pigf,Pigg,Pigh,Pigl,Pigm,Pign,Pigo,Pigp,Pigq,Pigv,Pigx
GO.0001816	cytokine production	0.68501	0.315028	19	7434	Cd226,Cd4,Cxcl5,Dbh,Fabp4,Foxp3,G6pdx,Irak4,Lipa,Maf,Nfat5,Nfatc2,Nfatc2ip,Ptafr,Rel,S1pr3,Slc37a4,Tnfsf4,Zcchc11
GO.0071577	zinc ion transmembrane transport	0.683322	0.316719	16	7437	Slc11a2,Slc30a1,Slc30a2,Slc30a4,Slc30a5,Slc30a6,Slc30a7,Slc30a8,Slc39a1,Slc39a14,Slc39a2,Slc39a3,Slc39a4,Slc39a5,Slc39a6,Slc39a7
GO.0042384	cilium assembly	0.68247	0.317558	34	7419	0610037P05Rik,Alms1,B9d1,B9d2,Bbs1,Bbs2,Bbs4,Bbs5,C2cd3,Cby1,Dnaic2,Dync2h1,Dync2li1,E2f4,Foxj1,Fuz,Ift172,Kif27,Kif3a,Lama5,Mkks,Mks1,Nek1,Onecut1,Onecut2,Pcm1,Pcnt,Pkhd1,Rab3ip,Rab8a,Rfx3,Spag16,Stk36,Tmem67
GO.0043010	camera-type eye development	0.682463	0.317561	48	7405	Abi2,Aldh1a2,Bmp4,Bmpr1b,Chd7,Cryaa,Cryab,Cryba1,Cryba4,Crybb2,Cyp1a1,Fkbp8,Foxc1,Foxc2,Foxl1,Foxp2,Foxp3,Foxs1,Gas1,Gja8,Gli3,Grlf1,Hsf4,Ihh,Lim2,Lmx1b,Mab21l1,Mab21l2,Map3k1,Med1,Mitf,Myf5,Neurod1,Neurod4,Nr2e1,Pax6,Pknox1,Rax,Rcn1,Shh,Shroom2,Six3,Ski,Twsg1,Vax1,Vax2,Vsx2,Wt1
GO.0006402	mRNA catabolic process	0.318302	0.681742	14	7439	Auh,Eif2c3,Eif2c4,Hspa1a,Hspa1b,Lsm2,Lsm5,Lsm6,Lsm7,Mex3d,Parn,Pnpt1,Zfp36l1,Zhx2
GO.0017015	regulation of transforming growth factor beta receptor signaling pathway	0.680677	0.319367	14	7439	D0H4S114,Dand5,Eid2,Eng,Smad2,Smad3,Smad4,Smad7,Sulf1,Tgfb1,Trim33,Zeb1,Zfp703,Zfyve9
GO.0001662	behavioral fear response	0.680334	0.319701	22	7431	Adcyap1,Als2,Bcl2,Cacna1e,Cck,Drd1a,Drd4,Esr2,Gabra5,Gng7,Grik2,Grin2b,Grm7,Hcrt,Mapk8ip2,Mecp2,Neurod2,Npy2r,Nr2e1,Penk,Vdac1,Vdac3
GO.0001556	oocyte maturation	0.320388	0.679655	15	7438	Brca2,Ccnb1,Cdc25b,Dmc1,Ereg,Fbxo5,Foxo3,Insl3,Pde3a,Plcb1,Ptk2b,Rec8,Rps6ka2,Rxfp2,Trip13
GO.0042246	tissue regeneration	0.678135	0.321895	31	7422	Adam15,Apoa5,Apod,Axl,Ccnb1,Dmbt1,Fga,Fgf10,Gap43,Gas6,Gatm,Gsn,Igfbp1,Igsf10,Ina,Mustn1,Ninj1,Notch1,Notch2,Notch3,Pgcp,Plg,Prkcq,Ptpn12,Serpina10,Serpine1,Tec,Timp3,Tm4sf4,Ucn2,Vwf
GO.0019915	lipid storage	0.321916	0.678123	18	7435	4932438A13Rik,Acvr1c,Akt1,Angptl3,Apoa1,B4galnt1,Cav1,Cd36,Cidea,Gm2a,Hexa,Hexb,Nrip1,Plin2,Pten,Stat5a,Stat5b,Uba1
GO.0048754	branching morphogenesis of a tube	0.677435	0.322596	30	7423	B4galt1,Bmp4,Bmp7,Dicer1,Egf,Fgf10,Gli2,Gli3,Hnf1b,Igf1,Kdr,Lama5,Mgp,Mks1,Mmp14,Mycn,Nkx3-1,Notch1,Ppp1ca,Pxn,Sema5a,Shh,Slit2,Spry2,Timeless,Tmem67,Vegfa,Wnt4,Wnt6,Wnt9b
GO.0034613	cellular protein localization	0.323056	0.676975	28	7425	2400001E08Rik,Axin2,Cdc42,Cntn2,Cntnap2,Csnk1e,Ctnnb1,Dvl2,Exoc8,Id4,Jub,Lats1,Lats2,Mpp5,Nipbl,Optn,Pacs1,Prkci,Prkcz,Rap2a,Robld3,Rraga,Sin3a,Slc9a3r1,Trp53,Wnt3a,Wnt5a,Zdhhc18
GO.0022408	negative regulation of cell-cell adhesion	0.32336	0.676686	13	7440	B4galnt2,Cdh1,Epb4.1l5,Gtpbp4,Jak2,Lef1,Muc4,Nf2,Pik3r1,Podxl,Tgfb1,Tnr,Wnt1
GO.0007276	gamete generation	0.324547	0.675496	15	7438	Dmc1,Fancc,Fancd2,Fancl,Fst,Ggn,Gja10,Klf17,Mei1,Smad1,Spin1,Spin2,Spin4,Wnt4,Zfp148
GO.0021983	pituitary gland development	0.675001	0.32503	29	7424	Adcyap1,Aldh1a2,Aldh1a3,Bmp4,Bmpr1a,Cdh1,Creb1,Ets1,Fgf10,Gata2,Gli1,Gli2,Hes1,Isl1,Kdm1a,Lhx3,Nkx2-1,Nog,Pax6,Pcsk1,Pitx1,Pitx2,Pou1f1,Rbpj,Sall1,Sox2,Srd5a1,Tbx19,Tcf7l2
GO.0018107	peptidyl-threonine phosphorylation	0.325131	0.674903	24	7429	Acvr1b,Adrbk1,Akt3,Bcl2,Cad,Cdk5r1,Clk1,Hipk3,Hk1,Lmtk2,Map3k10,Map3k12,Mapk8,Mtap2,Mtor,Nlk,Pbk,Pdpk1,Prkca,Sbk1,Taf1,Tgfbr1,Tgfbr2,Tnks
GO.0030513	positive regulation of BMP signaling pathway	0.674264	0.325779	15	7438	Acvrl1,Bmpr2,Cyr61,Eng,Fkbp8,Foxd1,Foxd2,Foxd4,Gata4,Gata6,Gpc3,Hes1,Hes5,Kcp,Twsg1
GO.0007281	germ cell development	0.67311	0.326919	33	7420	Acvr1,Akt1,Angpt2,Bax,Bcl2l1,Bmp4,Bmp8a,Cxcl12,Cxcr4,Dazl,Dnd1,Ehmt2,Ercc1,Fancc,Fmr1,Hils1,Kit,Kitl,Lin28a,Mov10l1,Msh2,Mtap7,Mtor,Prdm1,Prdm14,Rps6kb1,Smad5,Tdrd1,Tdrd7,Tial1,Wt1,Zfp37,Zfx
GO.0050714	positive regulation of protein secretion	0.673073	0.32697	15	7438	Adam9,Adora2a,Ang,Apbb1,Ep300,Il13,Kcnn4,P2rx7,Pcsk1,Prkcq,Rph3al,Tgfb1,Tgfb2,Tgfb3,Vegfc
GO.0048485	sympathetic nervous system development	0.671921	0.328124	14	7439	Erbb2,Foxd1,Foxd2,Foxd3,Foxd4,Foxe3,Gata3,Gdnf,Gfra3,Nf1,Nrp1,Phox2a,Plxna4,Trp63
GO.0048598	embryonic morphogenesis	0.671785	0.328264	12	7441	Bmp4,Bmpr1a,Cdon,Gas1,Gata4,Gli3,Htr2b,Ift88,Shh,Shox2,Zeb1,Zeb2
GO.0032091	negative regulation of protein binding	0.328375	0.671665	17	7436	Adnp,Aes,Bax,Carm1,Cav1,Ctnnbip1,Dab2,Dvl1,Epb4.1l5,Gsk3b,Ifit1,Ifit2,Lrpap1,Mapk8,Myc,Park7,Senp2
GO.0018105	peptidyl-serine phosphorylation	0.670222	0.329801	54	7399	Adrbk1,Akt1,Akt3,Atm,Atr,Bcl2,Brsk1,Brsk2,Camk2b,Cdk5,Cdk5r1,Clk1,Clspn,Gsk3b,Hipk3,Hk1,Ilk,Lmtk2,Lrrk2,Map3k1,Map3k10,Map3k12,Map4k1,Mapk1,Mapk14,Mapk7,Mapk8,Mknk1,Morc3,Mtor,Mylk2,Nek6,Pak2,Pbk,Pdgfb,Plk1,Prkaca,Prkca,Prkcz,Prkdc,Rps6ka2,Sbk1,Sgk1,Smg1,Smtnl1,Src,Stk4,Taf1,Tdgf1,Tgfbr1,Tgfbr2,Tnks,Ttbk2,Uhmk1
GO.0007265	Ras protein signal transduction	0.669836	0.330188	51	7402	Arl6,Brap,Ccna2,Cdk1,Cdk2,Cdkn1a,Cdkn2a,Cnksr1,Dhcr24,Dok1,Dok2,Dok3,Grb2,Hras1,Hrasls,Iqgap3,Kras,Lat,Map2k1,Map2k2,Mapk11,Mapk12,Mapk13,Mapk14,Mapk3,Mapkapk2,Mapkapk3,Nf1,Ngf,Nras,Ntrk1,Plce1,Raf1,Rala,Ralb,Ralgds,Rasgrp3,Rassf1,Rb1,Rfxank,Rras2,Rsu1,Sdcbp,Shc1,Shc2,Shc3,Sos1,Src,Ulk1,Usp8,Ywhab
GO.0007405	neuroblast proliferation	0.330951	0.669091	16	7437	Acsl6,Apc2,Ascl1,Frs2,Fzd9,Gh,Hhip,Id4,Ifrd1,Nde1,Neurod4,Numb,Numbl,Pafah1b1,Racgap1,Shh
GO.0006289	nucleotide-excision repair	0.331985	0.66805	23	7430	Brca2,Btbd12,Cetn2,Dclre1a,Dclre1b,Ercc1,Ercc2,Ercc3,Ercc4,Ercc5,Ercc8,Fancc,Gtf2h5,Neil1,Neil3,Ogg1,Poll,Rad23a,Rad23b,Slk,Trp53,Xpa,Xpc
GO.0048568	embryonic organ development	0.334065	0.665978	15	7438	Bmpr1a,Ddit3,Ercc1,Fgfr2,Hhex,Ift88,Mkl2,Pbx1,Rdh10,Shh,Sox2,Thra,Thrb,Wnt7b,Zfpm2
GO.0007595	lactation	0.665693	0.334333	42	7411	Abcb1a,Abcb1b,Agpat6,Alas2,Aprt,Atp2b2,Atp7a,Atp7b,Bcat2,Cav1,Ccnd1,Cdo1,Chuk,Creb1,Csn1s2b,Cyp27b1,Eif2ak3,Foxb1,Gc,Ghrhr,Hk2,Med1,Met,Muc4,Neurl1a,Oxt,Pam,Pmch,Ppat,Prl,Prlr,Slc29a1,Slc29a2,Slc30a4,Slc6a3,Socs2,Stat5a,Stat5b,Usf2,Vdr,Vegfa,Xdh
GO.0071222	cellular response to lipopolysaccharide	0.334824	0.665199	56	7397	Abca1,Arg1,Arg2,Ass1,Bysl,Camp,Ccl2,Ccl5,Cd14,Cd36,Cd86,Cfh,Cmpk2,Csf2,Cx3cr1,Cyp11a1,Cyp17a1,Defa3,Ednrb,Gata1,Gbp2,Gbp6,Gstp1,H47,Hmgb2,Hmgcs2,Icam1,Il12b,Il18,Irak1,Irf8,Klrk1,Lbp,Lcn2,Ltc4s,Mapk9,Nos2,Nr1d1,Nr1h3,P2ry2,Raet1a,Rara,Rela,Ripk2,Serpine1,Sgms1,Src,Star,Tlr5,Tlr9,Tnfaip3,Tnfsf4,Tspo,Vldlr,Wnt5a,Zfp709
GO.0071560	cellular response to transforming growth factor beta stimulus	0.664157	0.335881	19	7434	Apaf1,Arg1,Ccl5,Cx3cr1,Cyp11a1,Epb4.1l5,Hsd3b1,Lims1,Muc4,Nos3,Nox4,Sfrp1,Star,Wnt10a,Wnt2,Wnt4,Wnt5a,Wnt7a,Zeb1
GO.0043967	histone H4 acetylation	0.336182	0.663855	21	7432	Actl6a,Apbb1,Arrb1,Brca2,Brd8,Dmap1,Ep300,Ep400,Epc1,Ing3,Irf4,Kat5,Lef1,Morf4l1,Ruvbl1,Ruvbl2,Tcf3,Trim16,Trrap,Usp22,Yeats4
GO.0045776	negative regulation of blood pressure	0.663187	0.336847	25	7428	Abat,Adipoq,Adm2,Adora1,Apln,Bdkrb1,Bdkrb2,Calca,Cnr1,Drd2,Drd3,Gch1,Guca2b,Hrh3,Nos1,Npy,Oxt,Pik3r1,Pmch,Ppara,Rnpep,Ucn,Uts2,Uts2r,Vegfc
GO.0051090	regulation of sequence-specific DNA binding transcription factor activity	0.66301	0.337016	43	7410	Crebzf,Foxa1,Foxa2,Foxa3,Foxb1,Foxb2,Foxc1,Foxc2,Foxd1,Foxd2,Foxd3,Foxd4,Foxe3,Foxf1a,Foxf2,Foxg1,Foxh1,Foxi1,Foxj2,Foxj3,Foxk1,Foxk2,Foxl1,Foxl2,Foxm1,Foxn1,Foxn2,Foxn3,Foxn4,Foxo1,Foxo3,Foxo4,Foxp1,Foxp2,Foxp4,Foxq1,Hmox1,Mapk1,Mapk3,Stk36,Taf6,Taf6l,Usp7
GO.0033189	response to vitamin A	0.337588	0.662447	23	7430	Aldh1a2,Arg1,Bdnf,Cd44,Cyp1a1,Fads1,Mmp9,Muc2,Muc4,Muc5ac,Pitx2,Ppard,Pparg,Rara,Rbp1,Rxra,Serpina7,Sftpa1,Sftpb,Sftpc,Si,Slc30a4,Tshb
GO.0031663	lipopolysaccharide-mediated signaling pathway	0.66175	0.338288	20	7433	Irak1,Irak2,Irf3,Lbp,Ly96,Mapk1,Mapk14,Mapk3,Mtdh,Myd88,Nfkbia,Nos3,Prkce,Ptafr,Ripk2,Scarb1,Stat1,Stat4,Ticam1,Tlr4
GO.0043154	negative regulation of caspase activity	0.660138	0.339887	49	7404	Adora2a,Akt2,Arrb1,Avp,Bcl2l1,Birc5,Cd27,Cdkn2d,Cflar,Cryaa,Cryab,Dhcr24,Dnaja3,Dnajb6,Gpi1,Gpx1,Hbxip,Herpud1,Hspa1a,Hspa1b,Hspa5,Igbp1,Igf1,Il6,Ints1,Lef1,Mdm2,Naip5,Nr4a1,Por,Prdx3,Prdx5,Rag1,Rps6ka1,Rps6ka3,Serpinb9,Sfn,Sfrp2,Smad6,Snca,Thbs1,Tnfaip3,Tnfaip8,Tnfsf14,Triap1,Usp47,Vil1,Wnt9a,Xiap
GO.0009058	biosynthetic process	0.340002	0.660022	51	7402	2310001A20Rik,2310030N02Rik,Aadat,Accs,Accsl,Alas1,Alas2,Aldh1l1,Aldh1l2,Alg11,Alg2,Ccbl1,Ccbl2,Cct2,Coasy,Coq2,Eif2b3,Fasn,Fdft1,Fpgs,Gal3st1,Gal3st2,Gal3st4,Gart,Gcat,Gmppa,Gmppb,Gmps,Got1,Got1l1,Got2,Gpt,Gpt2,Gtdc1,Gulo,Hal,Mtfmt,Nmnat1,Nmnat2,Nmnat3,Olah,Oxsm,Pbld,Pcyt1a,Pcyt1b,Pcyt2,Piga,Sptlc1,Sptlc2,Sptlc3,Tat
GO.0060271	cilium morphogenesis	0.341526	0.658514	19	7434	1700019E19Rik,Actr3,Ahi1,Asap1,Avil,Bbs1,Bbs2,Bbs4,Gsn,Ift122,Ift88,Kif3a,Lrrc50,Mkks,Ofd1,Parva,Pla2g3,Ptpn23,Wwtr1
GO.0008156	negative regulation of DNA replication	0.34178	0.658259	19	7434	Atr,E2f2,Gmnn,Gtpbp4,Hcrt,Hmgb1,Hus1,Inppl1,Mapk15,Nf2,Pds5a,Rad17,Terf1,Tgfb1,Tgfb3,Trp53,Tspyl2,Ttf1,Wapal
GO.0006691	leukotriene metabolic process	0.657063	0.342985	13	7440	Alox12,Alox12b,Alox12e,Alox15,Alox5,Alox5ap,Alox8,Aloxe3,Cyp4f13,Cyp4f16,Lta4h,Ltc4s,Ncf1
GO.0008406	gonad development	0.656131	0.343902	27	7426	Amh,Cga,Fgf8,Frzb,Fzd1,Fzd10,Fzd2,Fzd3,Fzd5,Fzd6,Fzd7,Fzd8,Fzd9,Hmgcr,Insl3,Nanog,Nr0b1,Osr1,Rdh10,Sall1,Serpinb6a,Serpinb6b,Sfrp1,Sfrp4,Sfrp5,Six4,Smo
GO.0051593	response to folic acid	0.653308	0.346739	13	7440	Abcg2,Ascl1,Bche,Bcl2,Cbs,Gpx1,Gsn,Lrp6,Mgmt,Nrf1,Ogg1,Timp3,Zfp354a
GO.0045786	negative regulation of cell cycle	0.347212	0.652815	39	7414	Adcyap1,Alox8,Bmp2,Bmp4,Bmp7,Casp3,Cdk5,Cdk6,Cdkn2a,Dbc1,Ets1,Fam5b,Fam5c,Foxk1,Gata3,Gmnn,Hdac1,Hdac2,Hdac3,Hpgd,Ilkap,Inhba,Mapk12,Men1,Mov10l1,Ngf,Ngfr,Pla2g16,Prdm4,Pten,Ptprk,Rb1,Rhob,Rnf167,Runx3,Sin3b,Snai1,Taf6,Tgfb1
GO.0007368	determination of left/right symmetry	0.651992	0.348035	41	7412	Acvr1,Acvr1c,Acvr2a,Acvr2b,Alg5,Arl13b,Axin1,Cfc1,Cited2,Dand5,Disp1,Dll1,Dnahc11,Dync2h1,Dync2li1,Fgf10,Fgf8,Foxf1a,Foxh1,Ift172,Ift52,Ift88,Kif3a,Nkx3-2,Nodal,Notch1,Notch2,Pcsk6,Pitx2,Pkd2,Rfx3,Ripply2,Rttn,Shh,Smo,Stil,Sufu,Tbx1,Tgif1,Wnt3a,Zic3
GO.0010038	response to metal ion	0.348121	0.65192	18	7435	Alad,Atp12a,Casp3,Casp6,Cuta,Cyp19a1,Cyp2r1,Fech,Hmbs,Hmgcs2,Hsd17b3,Hsd3b1,Lck,Nedd4l,Pklr,Slc18a2,Th,Tnnc1
GO.0051091	positive regulation of sequence-specific DNA binding transcription factor activity	0.651898	0.348126	50	7403	Abra,Akt1,Anxa3,Arid5b,Cdkn2a,Crebbp,Cytl1,Dvl2,Ep300,Foxa1,Fzd1,Fzd4,Gtf2a2,Hdac4,Hdac5,Hmga2,Hmgn3,Il10,Il1b,Il4,Il5,Il6,Jak2,Jmy,Jup,Kdm1a,Lrp6,Mavs,Ncoa3,Nfam1,Ngf,Ppap2b,Pparg,Ppargc1a,Ppp2r5b,Pten,Smarca4,Smarcb1,Sp100,Tlr4,Tnf,Tnfrsf11a,Tnfsf11,Traf2,Traf5,Traf6,Ube2i,Wnt10b,Wnt2,Zic2
GO.0030574	collagen catabolic process	0.348161	0.651879	18	7435	Adam15,Adamts2,Mmp10,Mmp11,Mmp13,Mmp14,Mmp16,Mmp19,Mmp1a,Mmp1b,Mmp2,Mmp3,Mmp7,Mmp8,Mmp9,Pepd,Prss2,Prtn3
GO.0030032	lamellipodium assembly	0.651187	0.34885	21	7432	Arhgef4,Capzb,Ccdc88a,Cdh13,Cyfip1,Fgd4,Jub,Lrrc16a,Nck1,Nck2,Nckap1,Nup85,Pxn,Rac1,Rac2,Sh2b1,Spata13,Vav2,Vav3,Vcl,Wasf2
GO.0032012	regulation of ARF protein signal transduction	0.64956	0.350484	16	7437	Arfgef1,Arfgef2,Cyth1,Cyth2,Cyth3,Cyth4,D10Bwg1379e,Fbxo8,Gbf1,Iqsec1,Iqsec2,Iqsec3,Psd,Psd2,Psd3,Psd4
GO.0009954	proximal/distal pattern formation	0.649229	0.350807	23	7430	Aldh1a2,Apc,Ctnnb1,Cyp26b1,Dlx1,Dlx2,En1,Gli1,Gli2,Gli3,Grem1,Hoxa10,Hoxa11,Hoxa9,Hoxc10,Hoxd10,Hoxd11,Hoxd9,Lrp4,Pbx1,Pbx2,Sp8,Trp63
GO.0048484	enteric nervous system development	0.648606	0.351442	13	7440	Ednrb,Foxd1,Foxd2,Foxd3,Foxd4,Foxe3,Gdnf,Hlx,Kif26a,Ntf3,Ret,Sox10,Tlx2
GO.0035265	organ growth	0.648185	0.351859	15	7438	Acvr2b,Adra1a,Adra1b,Bcl2,Ccnb1ip1,Ehmt2,Fgf10,Fgfr2,Gje1,Lmx1b,Ly6e,Mtap7,Plag1,Ptpn11,Smad2
GO.0014823	response to activity	0.352984	0.647043	41	7412	Alad,Angpt2,Bglap,Ccl2,Ccl5,Cd36,Cdk1,Gpam,Hadh,Hsd17b3,Hsd3b1,Igf1,Il10,Insr,Itgb1,Mas1,Mmp2,Myh2,Myh4,Ncf2,Nr3c1,Oxct1,Oxt,Pck1,Pebp1,Pnmt,Ppard,Prkaa1,Prkaa2,Rtn4,Sco2,Smtnl1,Sod2,Star,Th,Tlr4,Tnf,Tph2,Ucp3,Uqcrc1,Zeb1
GO.0006338	chromatin remodeling	0.353946	0.646082	39	7414	2410016O06Rik,Actl6a,Baz1a,Baz1b,Baz2a,Bnip3,Bptf,Brdt,Cebpg,Chd1,Chd1l,Foxa1,Hdac4,Hira,Hmg20b,Hnf1a,Ino80,Klf1,Men1,Morf4l1,Mta2,Nr3c1,Rbbp4,Rbbp7,Rere,Rsf1,Satb2,Scmh1,Smarca1,Smarca4,Smarca5,Smarcb1,Smarcc1,Smarcc2,Smarcd1,Smyd1,Suv39h2,Tnp1,Ttf1
GO.0000079	regulation of cyclin-dependent protein kinase activity	0.355095	0.644935	34	7419	1810031K17Rik,Bccip,Blm,Ccna1,Ccna2,Ccnb1,Ccnb2,Ccnb3,Ccnc,Ccnd1,Ccnd2,Ccnd3,Ccne1,Ccne2,Ccnh,Ccnk,Ccnl1,Ccnl2,Ccno,Ccnt1,Ccnt2,Ccny,Ccnyl1,Cdk5rap1,Cdk5rap3,Cdk7,Cdkn1a,Cdkn2a,Cdkn2b,Cdkn2c,Cdkn2d,Fam58b,Gtpbp4,Sfn
GO.0010226	response to lithium ion	0.356556	0.643484	19	7434	Acta1,Adcy1,Aqp2,Ascl1,Bag1,Gria1,Gria2,Gria3,Gsk3b,Gstm1,Hsd3b1,Igfbp2,Impa1,Lef1,Pklr,Pla2g4a,Ptk2b,Reln,Tcfap2b
GO.0051259	protein oligomerization	0.642989	0.357041	33	7420	Amfr,Angptl4,Bcl10,Blm,Cabyr,Cav1,Cav2,Dgkh,Gja1,Gjb1,Hgsnat,Irak1,Kcna2,Kcna5,Kcnb1,Lipc,Malt1,Map3k1,Map3k11,Mbl2,Nbr1,Npm1,Olfm1,P2rx7,Pfkl,Pfkm,Qprt,Rrm1,Rrm2,Shank3,Slc6a4,Tek,Tmed10
GO.0034968	histone lysine methylation	0.357193	0.642849	17	7436	Dot1l,Ehmt1,Ehmt2,Men1,Setd7,Setd8,Setdb1,Setdb2,Setmar,Smyd2,Suv39h1,Suv39h2,Suv420h1,Wdr5,Wdr92,Whsc1,Whsc1l1
GO.0007606	sensory perception of chemical stimulus	0.640454	0.359585	19	7434	Gnas,Vmn1r10,Vmn1r11,Vmn1r13,Vmn1r14,Vmn1r15,Vmn1r25,Vmn1r29,Vmn1r40,Vmn1r41,Vmn1r42,Vmn1r43,Vmn1r44,Vmn1r46,Vmn1r47,Vmn1r49,Vmn1r50,Vmn1r53,Vmn1r54
GO.0006953	acute-phase response	0.640219	0.35981	36	7417	A2m,Ahsg,Ass1,Cd163,Cebpa,Crp,F2,F8,Fn1,Hps5,Il6,Ins2,Kng1,Lbp,Mrgpra3,Mug1,Orm1,Orm2,Orm3,Reg3a,Reg3b,Reg3g,Saa1,Saa2,Saa3,Saa4,Saal1,Serpina1a,Serpina1b,Serpina3n,Serpinf2,Sigirr,Stat3,Stat5b,Tfrc,Tsc2
GO.0001892	embryonic placenta development	0.360849	0.639187	24	7429	Arnt,Bptf,Cebpa,Cebpb,Cited2,Csf2,Egfr,Epas1,Esrrb,Foxd3,Gata2,Hif1a,Hsf1,Med1,Nodal,Pdgfb,Pkd2,Prdm1,Sp1,Sp3,Spint1,Tcfeb,Tmed2,Ttpa
GO.0071236	cellular response to antibiotic	0.361422	0.638626	13	7440	Cdkn1b,Cyp11a1,Cyp17a1,Egr1,Hmbs,Hsd17b3,Hsd3b1,Mdm2,Pla2g4a,Pla2g4f,Rab10,Scn3a,Star
GO.0043966	histone H3 acetylation	0.638114	0.361914	39	7414	Brca2,Brd1,Brpf1,Brpf3,Ccdc101,Csrp2bp,Dr1,Ing4,Ing5,Irf4,Kat2a,Kat2b,Lef1,Map3k7,Mbip,Myst2,Myst3,Myst4,Phf15,Phf16,Phf17,Pole3,Pole4,Sap130,Smarca4,Supt3h,Supt7l,Tada1,Tada2a,Tada3,Taf10,Taf12,Taf5l,Taf6l,Taf9,Tcf3,Trim16,Wdr5,Yeats2
GO.0007569	cell aging	0.637561	0.36247	31	7422	Bcl2,Bglap,Brca2,Cdk1,Cdkn2a,Dnaja3,Hras1,Hsd17b10,Htt,Icam1,Ilk,Met,Mif,Mnt,Morc3,Nox4,Npm1,Nup62,Pdcd4,Pml,Pot1b,Prelp,Sod1,Tbx2,Tbx3,Trp53,Trp63,Wrn,Xrn1,Zfp217,Zmiz1
GO.0035176	social behavior	0.363788	0.636248	24	7429	Avp,Avpr1a,Chrnb2,Cln8,Dbh,Dvl1,Gnb1l,Grin1,Grpr,Htt,Il1b,Kras,Mapk8ip2,Mecp2,Mkks,Npas3,Nr2e1,Oxt,Oxtr,Pnmt,Reln,Tbx1,Th,Vps13a
GO.0048678	response to axon injury	0.363863	0.636171	26	7427	Aif1,Arf4,Arg1,Arg2,Bax,Cdk1,Cst3,Drd2,Erbb2,Fgf2,Fgfr3,Gipr,Lgals1,Ltc4s,Map2k1,Musk,Naip2,Ntrk3,Pcsk1,Reln,Shh,Sod1,Sod2,Tspo,Txn2,Uck2
GO.0008544	epidermis development	0.364566	0.635466	29	7424	Agpat2,Atp2c1,Cdkn2a,Cst6,Egfr,Fgf10,Flg,Gab1,Grhl3,Krtdap,Notch1,Ntf3,Ntf5,Ovol1,Plod1,Pou2f3,Pou3f2,Ppara,Ppard,Ptch1,Ptch2,Scel,Sharpin,Sprr2d,Sprr2h,Sprr2k,Tfdp1,Tgm3,Trp63
GO.0060612	adipose tissue development	0.365839	0.634204	17	7436	4932438A13Rik,Aacs,Acat1,Adrm1,Atf2,Bdh1,Creb5,Fto,Hmgcs2,Id2,Lrp5,Nampt,Oxct1,Paxip1,Ppard,Sh3pxd2b,Sox8
GO.0071333	cellular response to glucose stimulus	0.63394	0.366097	22	7431	Aacs,Cma1,Cyba,Cyp19a1,Cyp7a1,Gata4,Grik5,Hsd3b1,Icam1,Lgals1,Mef2a,Mef2c,Met,Mlxipl,Oxct1,Ppp3ca,Slc29a1,Srf,Star,Th,Tjp1,Zfp236
GO.0001101	response to acid	0.366274	0.633766	19	7434	Accn1,Accn2,Accn3,Asl,Ass1,Bax,Bcl2,Chuk,Cps1,Cyp11a1,Gip,Grin2b,Hmgcs1,Lgmn,Met,Slc9a1,Src,Sst,Tmed10
GO.0006139	nucleobase, nucleoside, nucleotide and nucleic acid metabolic process	0.633445	0.366584	36	7417	Ak1,Ak2,Ak3,Ak5,Ak7,Brip1,Cmpk1,Dck,Ddx11,Dguok,Dhfr,Ercc2,Exd1,Exd2,Exo1,Exosc10,Mettl14,Mettl3,Mettl4,Ndufa10,Nudt5,Pola1,Pold1,Pole,Polr3h,Prnp,Rev3l,Rexo2,Rtel1,Spef2,Srbd1,Supt6h,Tk2,Wrn,Xrn1,Xrn2
GO.0032148	activation of protein kinase B activity	0.631673	0.368378	12	7441	Adra2a,Adra2b,Adra2c,Ang,Ccdc88a,Ins2,Insr,Pdgfb,Pdpk1,Prkcz,Src,Wnt5a
GO.0033762	response to glucagon stimulus	0.368732	0.631319	12	7441	Aqp2,Ccna2,Cdo1,Cps1,Cyc1,Hmgcs2,Ldlr,Pfkfb1,Qdpr,Rps6kb1,Srebf1,Stk11
GO.0006906	vesicle fusion	0.368904	0.631143	14	7439	Cav2,Dysf,Eea1,Gnai3,Nsf,Pldn,Snph,Stx2,Stx6,Stx7,Stx8,Vamp7,Vamp8,Vav3
GO.0000226	microtubule cytoskeleton organization	0.63112	0.368905	53	7400	Ank2,Ap1g1,Bbs1,Bbs4,Birc5,Ccdc105,Ccdc88a,Ccdc88b,Ccdc88c,Cdc42bpa,Cdk5rap2,Cep120,Clasp1,Cnp,Cntn2,Dock7,Dst,Gabarap,Hook1,Hook2,Hook3,Mapt,Mark1,Mark4,Mtap1s,Ndel1,Nefh,Nefl,Nefm,Pafah1b1,Pcnt,Prkcz,Ptk2,Ranbp10,Ss18,Tacc1,Tacc2,Tacc3,Tbce,Tekt1,Tekt2,Tekt3,Tekt4,Tekt5,Ttl,Tuba1b,Tuba8,Tubgcp2,Tubgcp3,Tubgcp4,Tubgcp5,Uxt,Wee1
GO.0007616	long-term memory	0.369404	0.630632	24	7429	Adcy1,Adcy8,Chst10,Crh,Drd2,Fmr1,Glud1,Gria1,Grin1,Grin2b,Mecp2,Nf1,Ntf5,Pcdh8,Prkcz,Rgs14,Rps6kb1,Sgk1,Slc17a7,Snap25,Srf,Tac1,Tacr1,Ube3a
GO.0050821	protein stabilization	0.630406	0.369619	47	7406	A1cf,Ahsp,Apbb1,Apbb2,Apoa1,Bat3,Cdkn2a,Clu,Cog3,Cog7,Dnaja3,Dsc3,Dsg1a,Dsg1b,Flna,Gapdh,Gnaq,Gpihbp1,Gtpbp4,Hcfc1,Hps4,Hspd1,Ifi30,Ipo9,Mdm4,Morc3,Mtrr,Nckap1,Park7,Pex6,Pml,Ppap2b,Pten,Rassf1,Smad3,Smad7,Smo,Sox17,Sox4,Stx12,Stxbp1,Tbrg1,Tcf3,Ube2b,Usp2,Wfs1,Wnt10b
GO.0031424	keratinization	0.630327	0.369709	24	7429	9030409G11Rik,Cdc42,Cnfn,Evpl,Gprc5d,Hrnr,Il1a,Ivl,Krt17,Krt2,Krt6a,Krt6b,Lor,Pphln1,Ppl,Sharpin,Sprr1a,Sprr1b,Sprr2d,Sprr2h,Sprr2k,Sprr3,Tgm1,Tgm3
GO.0007162	negative regulation of cell adhesion	0.63032	0.369712	30	7423	Acp5,Acvrl1,Adam10,Angpt1,Cbll1,Cdh13,Cml1,Cml2,Cml3,Cml5,Dab1,Dscam,Dscaml1,Erbb3,Hspg2,Jam2,Kng1,Mia3,Mmp2,Myo1f,Nat8,Pde3b,Podxl,Rasa1,Rnd1,Spn,Srcin1,St8sia4,Tnc,Tnr
GO.0071902	positive regulation of protein serine/threonine kinase activity	0.370077	0.62997	14	7439	Acsl1,Als2,Cdk5r1,Cdk5r2,Dab2ip,Igf1,P2rx7,Ppp2ca,Rptor,Slc27a1,Snca,Spry2,Stk3,Stk4
GO.0030511	positive regulation of transforming growth factor beta receptor signaling pathway	0.628168	0.371874	18	7435	Adam17,Axin1,Cdkn1c,Cdkn2b,Cited2,Furin,Gipc1,Hipk2,Ing2,Itga8,Men1,Npnt,Rnf111,Smad4,Stk11,Tgfb1i1,Tgfbr3,Thbs1
GO.0048593	camera-type eye morphogenesis	0.628128	0.371913	19	7434	Aqp1,Aqp5,Bmp4,Bmp7,Col8a1,Col8a2,Ephb1,Ephb2,Gdf11,Gli3,Ift122,Mfn2,Nf1,Pvrl1,Ring1,Shroom2,Ski,Vegfa,Yy1
GO.0060749	mammary gland alveolus development	0.627877	0.372164	18	7435	Agap2,Ar,Areg,Ccnd1,Chuk,Ddr1,Egf,Esr1,Hoxa5,Id2,Phb2,Prlr,Socs2,Tgfa,Tnfrsf11a,Tnfsf11,Tph1,Vegfa
GO.0016180	snRNA processing	0.372765	0.627286	12	7441	Ints1,Ints10,Ints12,Ints2,Ints3,Ints4,Ints5,Ints6,Ints7,Ints8,Ints9,Tut1
GO.0001656	metanephros development	0.626781	0.37325	31	7422	Aph1a,Bcl2,Bmp4,Bmp7,Eya1,Fgf10,Fgf8,Foxc1,Foxc2,Foxs1,Gdf11,Gdnf,Gli3,Hoxa11,Hoxd11,Id2,Irx1,Itga8,Nf1,Osr1,Osr2,Pax8,Rdh10,Robo2,Shh,Six2,Slc5a1,Slit2,Tshz3,Wnt4,Wt1
GO.0045596	negative regulation of cell differentiation	0.6261	0.373931	31	7422	Bcl6,Ctnnb1,Dll1,Fgf10,Fst,Gdf11,Gli3,Hes1,Hopx,Iapp,Id3,Ihh,Itgb1,Jag1,Mapk1,Nodal,Nog,Notch1,Notch3,Nr0b1,Pou5f1,Rara,Rarg,Rbpj,Shh,Six2,Skil,Sox2,Suz12,Twist1,Wnt4
GO.0045765	regulation of angiogenesis	0.625266	0.374781	14	7439	Adora2b,Efna1,Epha2,Gpr124,Htatip2,Id1,Mapk7,Nf1,Rnh1,Serpine1,Tek,Tspan12,Vegfc,Wars
GO.0034504	protein localization to nucleus	0.624355	0.375688	17	7436	Bmp4,Bmp7,Col1a1,Dvl1,Hhex,Irs1,Mdm2,Pikfyve,Ppp3r1,Rpl11,Shh,Six1,Smo,Syne2,Topors,Xpo1,Zbtb16
GO.0009653	anatomical structure morphogenesis	0.377059	0.622984	17	7436	Elf3,Ereg,Foxa2,Gfra1,Gsc,Hoxa1,Hoxa13,Hoxb1,Hoxc13,Htt,Lhx1,Onecut1,Onecut2,Pdgfra,Pitx2,Ret,T
GO.0010243	response to organic nitrogen	0.622178	0.377845	56	7397	Aacs,Abcc3,Abcc4,Agtr2,Aldoc,Apex1,Atp4b,Bcl2l1,Birc2,Btg2,Casp12,Casp6,Ccnd1,Ccne1,Ccng1,Cdk1,Cdkn1a,Cdkn2a,Cdo1,Crot,Cyp2e1,Flt3,Ggt5,Gnao1,Hmgcs1,Il1a,Il1b,Il1rn,Mgst1,Mgst2,Mgst3,Ncor2,Nefl,Nnmt,Nos1,Pbp2,Pebp1,Pla2g4a,Plcb1,Plcd1,Plcg1,Prkcd,Psmb2,Ptgs1,Ptgs2,Ptk2,Ptk2b,Rps6kb1,Shh,Sin3a,Slc6a1,Smad1,Sst,Tgfb2,Ubd,Vkorc1
GO.0046326	positive regulation of glucose import	0.620804	0.379229	28	7425	Adipoq,Adipor2,Akt1,Akt2,C1qtnf2,Capn10,Erbb3,Erbb4,Fgf15,Fgf21,Glp1r,Gpc3,Igf1,Ins2,Insr,Irs1,Irs2,Itln1,Mgea5,Mif,Prkaa1,Prkcd,Prkci,Prkcz,Pth,Rhoq,Slc1a2,Sorbs1
GO.0051480	cytosolic calcium ion homeostasis	0.620682	0.379364	15	7438	Asph,Atp2b2,Calca,Cav1,Cdh23,Cln3,Cul5,F2,Pde6a,Pde6b,Ptgdr,Ryr2,Ryr3,Tgfa,Trpc1
GO.0030001	metal ion transport	0.380808	0.619229	23	7430	Armc1,Atox1,Atp12a,Atp1b1,Atp1b3,Atp7a,Atp7b,Ccs,Slc39a1,Slc39a10,Slc39a11,Slc39a12,Slc39a13,Slc39a14,Slc39a3,Slc39a4,Slc39a5,Slc39a6,Slc39a7,Slc39a8,Slc39a9,Slc8a3,Trpm6
GO.0050482	arachidonic acid secretion	0.614718	0.385331	13	7440	Ace,Anxa1,Bdkrb2,Drd2,Drd3,Drd4,Kiss1r,Lhcgr,Nmb,Nmur2,Pla2g4a,Pla2g4f,Pla2g5
GO.0006284	base-excision repair	0.386376	0.613664	20	7433	Ccno,Dna2,Ercc6,Huwe1,Mbd4,Mpg,Mutyh,Neil1,Neil3,Nthl1,Ogg1,Parp1,Parp2,Polb,Rpa2,Smug1,Ung,Usp47,Wrn,Xrcc1
GO.0031532	actin cytoskeleton reorganization	0.389577	0.610457	27	7426	Antxr1,Atp2c1,Capn10,Cckar,Cdc42bpa,Cdc42bpb,Dtnbp1,Eps8,Fgf10,Fgf7,Flna,Gpr65,Hmgb1,Lpin1,Myh9,Plek,Prkcz,Ptk7,Rala,Rap2a,Rictor,S100a9,Shc1,Sipa1l1,Spna2,Tnik,Trpv4
GO.0042787	protein ubiquitination involved in ubiquitin-dependent protein catabolic process	0.609368	0.39066	41	7412	1110018G07Rik,Arih2,Cblc,Ddb1,Fbxo45,Hace1,Hectd1,Hectd2,Hectd3,Hecw1,Hecw2,Herc2,Herc3,Herc4,Huwe1,Itch,Lnx1,Map3k1,Mdm2,Mylip,Nedd4,Nedd4l,Os9,Park2,Rbbp6,Rchy1,Rnf11,Rnf144b,Rnf146,Siah1a,Smurf1,Smurf2,Trim32,Trip12,Ube3a,Ube3b,Ube3c,Ube4b,Ubr5,Wwp1,Wwp2
GO.0060041	retina development in camera-type eye	0.609231	0.390792	58	7395	Ache,Agtpbp1,Apc,Bax,Bmp4,Bmpr1b,Bmpr2,Cacna1f,Cep290,Chd7,Clcn2,Cln8,Crx,Gdnf,Gnat1,Gnb1,Hps1,Ikzf1,Jmjd6,Lama1,Lamb2,Lamc3,Lif,Lpcat1,Mdm1,Mertk,Musk,Myh10,Neurod4,Nphp1,Nphp4,Nr2e1,Nr2e3,Pax4,Pde6a,Pde6b,Pfdn5,Pou4f2,Prph2,Pvrl1,Rbp4,Rd3,Ret,Rho,Rnpep,Rp1,Rpe65,Rpgrip1,Ski,Sox8,Sox9,Tgif1,Tgif2,Tub,Tulp1,Uchl3,Vax2,Zfp513
GO.0019827	stem cell maintenance	0.390833	0.609208	19	7434	Apc,Bmpr1a,Dicer1,Esrrb,Fgf4,Fgfr1,Fzd7,Klf4,Lif,Lin28a,Nanog,Nodal,Pou5f1,Rif1,Sox2,Tcl1,Tet1,Tpt1,Zcchc11
GO.0000209	protein polyubiquitination	0.608986	0.391038	53	7400	Amfr,Arih2,Axin1,Bcl2,Birc2,Btrc,Cdc34,Cdkn2a,Chfr,Cul5,Ddb2,Dtl,Dzip3,Ercc8,Fbxo22,Fbxo4,Fbxw11,G2e3,Hdac6,Huwe1,Itch,Lrsam1,Map3k1,Mgrn1,Nhlrc1,Park2,Ppil2,Prpf19,Rbck1,Rnf111,Rnf167,Rnf20,Rnf31,Rnf41,Skp2,Smurf1,Stub1,Tnks,Tnks2,Traf6,Trim21,Trim32,Ube2b,Ube2d1,Ube2d3,Ube2e1,Ube2l3,Ube3c,Ube4a,Ube4b,Ubox5,Ubr5,Zswim2
GO.0006869	lipid transport	0.391524	0.6085	55	7398	1110014N23Rik,Abcg1,Apoa1,Apoa2,Apoa4,Apoa5,Apoc1,Apoc2,Apoc3,Apoc4,Apoe,Apof,Apol9a,Apold1,Apom,Col4a3bp,Crabp2,Gltp,Gm2a,Got2,Gpihbp1,Gulp1,Hdlbp,Lbp,Ldlr,Lrp10,Mttp,Osbp2,Osbpl11,Osbpl1a,Osbpl2,Osbpl3,Osbpl5,Osbpl6,Osbpl7,Osbpl8,Osbpl9,Pctp,Pitpnc1,Pltp,Scarb1,Scp2,Sigmar1,Slc27a1,Slc27a4,Sorl1,Spns1,Spns2,Spns3,Star,Stard3,Stard4,Stard5,Stard6,Vldlr
GO.0070848	response to growth factor stimulus	0.608368	0.391674	19	7434	Anxa3,Cdc34,Dusp6,Epha2,Fas,Gata6,Hdac6,Lum,Oprm1,P2ry1,P2ry2,Pik3r1,Rdx,Sftpb,Sftpc,Sftpd,Skil,Sox2,Th
GO.0007286	spermatid development	0.391763	0.608261	54	7399	Acrbp,Adad1,Adrm1,Aff4,Alms1,Bbs4,Bsg,Btg1,Capza3,Ccnb1ip1,Celf1,Cep57,Ddx25,Dhh,Dmc1,Ehmt2,Fancg,Fndc3a,Fscn3,Gapdhs,Hook1,Hspa2,Insl6,Jam3,Kif6,Kit,Klhl10,Limk2,Mei1,Mkks,Nme5,Oca2,Odf2,Pebp1,Piwil1,Pld6,Ppp2r2b,Prm1,Prm2,Pvrl2,Ran,Rec8,Rnf17,Rnf38,Six5,Spo11,Strbp,Taf7l,Tcp1,Tdrd5,Tmsb10,Tnp1,Trip13,Txndc3
GO.0071260	cellular response to mechanical stimulus	0.608113	0.391912	51	7402	Afap1,Agt,Aqp1,Bad,Bak1,Bcl10,Bnip3,Casp1,Casp2,Casp8,Casp8ap2,Cd40,Chek1,Cnn2,Cradd,Cyba,Cyp11b2,Ednra,Egfr,Egr1,Fadd,Fas,Gadd45a,Il13,Il13ra2,Il18,Il1b,Irf1,Itgb1,Itgb3,Ltbr,Map2k4,Map3k1,Map3k14,Map3k2,Mapk3,Mapk8,Myd88,Nfkb1,Nos3,Sftpa1,Sftpb,Sftpc,Tlr3,Tlr4,Tlr5,Tlr7,Tnfrsf10b,Tnfrsf1a,Tnfrsf8,Tnfsf14
GO.0007131	reciprocal meiotic recombination	0.392166	0.607875	19	7434	Dmc1,Ercc1,Mlh1,Mlh3,Mre11a,Msh3,Msh4,Msh5,Msh6,Nbn,Pms1,Pms2,Rad50,Rad51,Rad51c,Spo11,Stra8,Topbp1,Trip13
GO.0051412	response to corticosterone stimulus	0.607742	0.39229	30	7423	Aanat,Avpr1a,Bax,Bcl2,Bdh1,Ccnd1,Ccne1,Cdkn1a,Cyp11a1,Fosb,Fosl1,Gpx3,Hsd17b3,Hsd3b1,Junb,Maob,Nefl,Nr3c1,Ntrk3,Park2,Pebp1,Prkca,Ptgs1,Reln,Serpina7,Slc18a2,Star,Th,Trh,Ucn3
GO.0030866	cortical actin cytoskeleton organization	0.607489	0.392559	14	7439	Arf6,Calr,Cdc42,Cdk5,Dlg1,Ehd2,Epb4.1l1,Epb4.1l2,Epb4.1l3,Llgl1,Nckap1l,Plek,Rhoq,Tln1
GO.0006096	glycolysis	0.607246	0.392783	37	7416	Adpgk,Aldoa,Aldoart2,Aldob,Aldoc,Bpgm,Dhtkd1,Dlat,Eno1,Eno2,Eno3,Eno4,Entpd5,Gapdhs,Gck,Gpi1,Hk1,Hk2,Hk3,Hkdc1,Ldha,Ldhal6b,Ldhb,Ldhc,Ogdh,Pdha1,Pdha2,Pfkl,Pfkm,Pfkp,Pgam1,Pgam2,Pgk1,Pgk2,Pklr,Pkm2,Tpi1
GO.0006641	triglyceride metabolic process	0.392907	0.607125	32	7421	Acsl1,Acsl4,Acsl6,Agpat6,Alms1,Angptl3,Apoa5,Apob48r,Apoc1,Apoc3,Apoe,Apoh,Cat,Cav1,Cav3,Cd36,Cpt1a,Cyp2e1,Dbi,G6pc,Gpam,Gpx1,Insig1,Insig2,Lipc,Mttp,Nkx2-3,Pcsk9,Ptpn11,Slc22a4,Slc37a4,Tnxb
GO.0070542	response to fatty acid	0.606633	0.393405	23	7430	Alad,Ass1,Ctgf,Ep300,Fabp3,Gipr,Gnpat,Hmgcl,Hmgcs2,Hsd17b3,Hsd3b1,Insig1,Insig2,Lipc,Pcsk1,Pdx1,Pik3r1,Reln,Src,Srebf1,Tlr2,Tlr4,Ucp2
GO.0001975	response to amphetamine	0.39359	0.606444	28	7425	Adora2a,Adra1b,Cnr2,Dbh,Dcc,Ddit3,Dpysl2,Drd1a,Drd2,Drd3,Drd4,Egr1,Gnal,Grin1,Grin2a,Grin2b,Hprt,Icam1,Nr4a2,Oxtr,Pde1b,Ppp1r1b,Ppp3ca,Ppp3cb,Slc18a2,Sod1,Th,Trdmt1
GO.0035108	limb morphogenesis	0.605987	0.394051	22	7431	Alx4,Asph,Bak1,Bax,Bmpr1b,Col2a1,Evx2,Fbn2,Fgf10,Fgf8,Gad1,Gli3,Hoxd13,Idua,Lrp5,Lrp6,Mfsd7b,Pcnt,Pcsk5,Tbx3,Tbx4,Wnt5a
GO.0006506	GPI anchor biosynthetic process	0.603172	0.39686	31	7422	Alg12,Alg9,Cwh43,Dpm1,Dpm2,Dpm3,Gpaa1,Gpi1,Mppe1,Pgap1,Pgap2,Pgap3,Piga,Pigb,Pigc,Pigf,Pigg,Pigk,Pigl,Pigm,Pign,Pigo,Pigp,Pigq,Pigs,Pigt,Pigu,Pigv,Pigx,Pigyl,Pigz
GO.0034976	response to endoplasmic reticulum stress	0.602941	0.397107	14	7439	Atf4,Atp2a1,Casp12,Col4a3bp,Creb3l2,Ddit3,Dnajc10,Eif2ak3,Fam129a,Os9,Scamp5,Ube4b,Wfs1,Xbp1
GO.0000045	autophagic vacuole assembly	0.397647	0.602398	16	7437	Atg12,Atg16l1,Atg3,Atg4b,Atg4c,Atg5,Atg9a,Atg9b,Becn1,Ctsd,Map1lc3a,Pik3c3,Psen1,Rb1cc1,Ulk1,Wipi2
GO.0031018	endocrine pancreas development	0.601398	0.398641	22	7431	Anxa1,Bak1,Clu,Eif2ak3,Foxa2,Hnf1a,Hnf1b,Il6,Il6ra,Insm1,Mnx1,Neurod1,Nkx2-2,Nkx6-2,Onecut1,Onecut2,Pde3b,Pdx1,Rfx3,Sox4,Sox9,Wnt5b
GO.0042733	embryonic digit morphogenesis	0.399784	0.600244	41	7412	Alx4,Bmp4,Bmpr1a,C2cd3,Chst11,Ctnnb1,Ece1,Fbxw4,Gas1,Gli2,Gli3,Gna12,Gnaq,Hdac1,Hdac2,Hoxa11,Hoxd11,Hoxd12,Hoxd13,Ift122,Ift52,Ift88,Impad1,Lmbr1,Lnp,Lrp4,Lrp5,Lrp6,Mfsd7b,Mycn,Nog,Rab23,Sall1,Sfrp2,Shh,Tbx3,Tulp3,Twist1,Wnt5a,Wnt7a,Zbtb16
GO.0051965	positive regulation of synaptogenesis	0.400011	0.600039	13	7440	Accn1,Adnp,Ghrl,Mecp2,Nedd4,Nlgn1,Nlgn2,Oxt,Oxtr,Prkca,Thbs2,Ube2v2,Wnt7a
GO.0033138	positive regulation of peptidyl-serine phosphorylation	0.401524	0.598506	36	7417	Akt1,Akt2,Angpt1,Araf,Arrb1,Avp,Axin1,Bcl2,Braf,Caprin2,Cav1,Cd44,Cdc42,Dock7,Gcg,Gsk3a,Gsk3b,Il11,Il6,Lats1,Lif,Mad2l2,Met,Mif,Osm,Pak1,Phip,Raf1,Sfrp2,Snca,Spry2,Tek,Tgfb1,Tnf,Wnt3a,Wnt5a
GO.0030521	androgen receptor signaling pathway	0.40188	0.598161	19	7434	Ar,Arid1a,Daxx,Dnaja1,Fkbp4,Kdm3a,Med1,Med12,Med13,Med14,Med16,Med17,Med24,Med30,Med4,Pias2,Rhoa,Thrap3,Ube3a
GO.0045494	photoreceptor cell maintenance	0.402087	0.597955	19	7434	Abca4,Bbs1,Bbs10,Bbs2,Bbs4,Cdh23,Cdhr1,Cln8,Clrn1,Elp3,Ercc6,Gpr98,Iqcb1,Mkks,Nphp3,Pcdh15,Tulp1,Ush1c,Ush2a
GO.0010862	positive regulation of pathway-restricted SMAD protein phosphorylation	0.402245	0.597803	14	7439	Acvr1b,Bmp10,Bmp2,Bmp4,Bmp6,Bmp7,Bmpr1a,Bmpr2,Eng,Gdf2,Rbpms,Smad4,Tgfb1,Tgfbr1
GO.0048536	spleen development	0.403096	0.59694	25	7428	Adam17,Barx1,Bcl2,Bcl2l11,Bcl3,Cacnb4,Cfc1,Dicer1,Epb4.2,Fas,Fgf10,Hoxb4,Jarid2,Mfsd7b,Nfkb2,Nkx2-3,Nkx2-5,Nkx3-2,Onecut1,Pbx1,Pcid2,Rbm15,Slc40a1,Tcf21,Tlx1
GO.0018149	peptide cross-linking	0.596416	0.403624	20	7433	Anxa1,Col3a1,Csta,Dsp,Epb4.2,Evpl,F13a1,Fn1,Ivl,Lor,Sprr1a,Sprr1b,Sprr3,Tg,Tgm1,Tgm2,Tgm3,Tgm5,Tgm6,Thbs1
GO.0030031	cell projection assembly	0.405264	0.594788	12	7441	Capg,Cdc42,Egfr,Pdgfa,Pdgfb,Pvr,Rac2,Rac3,Tsga10,Vav2,Vav3,Wasl
GO.0050808	synapse organization	0.591826	0.408218	17	7436	Ank3,Atp2b2,Ctnnb1,Drp2,Dvl1,Erc2,Klk8,Lamb2,Myo5a,Nfasc,Nlgn1,Nlgn2,Rab39b,Tnr,Tsc1,Wnt7a,Wnt7b
GO.0070207	protein homotrimerization	0.591506	0.408537	18	7435	Alox5ap,Arg1,Col23a1,Cubn,Hsf4,Lcn2,Mbl2,Mgst1,Mif,Nell1,Nell2,Ogt,Otc,Scara5,Ski,Skil,Traf2,Trpm8
GO.0046513	ceramide biosynthetic process	0.591088	0.408964	12	7441	Agk,Degs2,Lass2,Lass4,Lass5,Lass6,P2rx1,P2rx7,Smpd1,Smpd2,Sptlc1,Sptlc2
GO.0009416	response to light stimulus	0.409307	0.590733	21	7432	Aanat,Asns,Bhlhe40,Drd2,Dusp1,Fech,Fosl2,Gh,Gja10,Grin2a,Grk1,Junb,Jund,Mat2a,Per1,Rho,Ric8,Slc1a2,Slc1a3,Syne1,Th
GO.0046697	decidualization	0.59064	0.409406	15	7438	Bsg,Cited2,Cyp27b1,Epor,Ghrl,Ghsr,Junb,Lif,Pla2g4a,Ppard,Ptgs2,Sfrp4,Stc1,Stc2,Vdr
GO.0046907	intracellular transport	0.409574	0.590475	14	7439	Ap3m2,Appbp2,Dynll2,Enah,Nup50,Pdzk1,Rab14,Ranbp1,Ranbp2,Ranbp3,Ranbp3l,Rassf9,Stx2,Stx3
GO.0042221	response to chemical stimulus	0.590173	0.409857	37	7416	1110034A24Rik,A2m,Abcc8,Abcd3,Agps,Alad,Aldob,Arnt2,Bcl10,Bcl2,Casp1,Chrna7,Clk2,Fpgs,Il1b,Kcnq1,Kdr,Klf4,Lepr,Lifr,Mapk1,Mgp,Mmp12,Msr1,Nanog,Nckap1l,Pou5f1,Rpl36al,Rps6ka5,Scamp3,Slc10a3,Sox2,Sult1a1,Tlr7,Tlr8,Tnfsf4,Trpv1
GO.0001541	ovarian follicle development	0.589925	0.4101	49	7404	Acvr1c,Adcyap1,Adrm1,Ahr,Amh,Angpt1,Bax,Bcl2,Bcl2l1,Bmp15,Bmp4,Capn5,Ccnd2,Ctnna1,Dmc1,Eif2b2,Eif2b4,Eif2b5,Ermp1,Esr2,Fancg,Fgf7,Foxc1,Foxl2,Icam1,Immp2l,Inha,Inhba,Kdr,Kitl,Lfng,Lhcgr,Mmp14,Mmp19,Mmp2,Msh4,Nobox,Oas1d,Pcyt1b,Phb,Sod1,Sohlh1,Spo11,Stra8,Tox2,Ube3a,Vegfa,Vgf,Zfx
GO.0051258	protein polymerization	0.414076	0.585962	23	7430	Crp,Fga,Fgb,Fgg,Fhad1,Mid1ip1,Msto1,Nefl,Tuba1a,Tuba1b,Tuba3a,Tuba4a,Tuba8,Tubb2a,Tubb2b,Tubb2c,Tubb3,Tubb4,Tubb5,Tubb6,Tubd1,Tube1,Tubg1
GO.0006662	glycerol ether metabolic process	0.584866	0.415185	13	7440	P4hb,Pdia2,Pdia3,Pdia4,Pdia5,Pdia6,Tmx3,Txn1,Txn2,Txndc2,Txndc5,Txndc8,Txnl1
GO.0043409	negative regulation of MAPKKK cascade	0.583212	0.416837	14	7439	Apc,Cav1,Cav3,Dag1,Dusp16,Dusp3,Igf1r,Nf1,Nf2,P2rx7,Pebp1,Ppef2,Psmd10,Ptpn6
GO.0044419	interspecies interaction between organisms	0.581539	0.418502	19	7434	Ceacam1,Ceacam2,Cul1,Cul4a,Dag1,Epor,Etf1,F11r,Mst1r,Nlrx1,Pdcl3,Pias4,Pml,Pvrl1,Slc20a2,Them4,Tsg101,Ube2i,Vcam1
GO.0045214	sarcomere organization	0.58133	0.418716	16	7437	Actg1,Bmp10,Bsg,Capn3,Itgb1,Krt19,Mybpc3,Myh6,Mylk3,Neb,Neurl2,Tcap,Tnnt2,Tpm1,Ttn,Xirp1
GO.0050905	neuromuscular process	0.418897	0.581148	16	7437	Aars,Agtpbp1,Atxn2,Cacna1a,Chrna1,Glra1,Glrb,Grin1,Hexb,Hoxc10,Hoxd10,Mecp2,Pex5,Rac3,Stra6,Uchl1
GO.0033197	response to vitamin E	0.5801	0.419942	19	7434	Ada,Alad,Arg1,Arg2,Cat,Ccnd1,Ccne1,Cyp11a1,Eif2ak2,Fkbp1b,Hmgcs1,Hsd17b3,Hsd3b1,Igf1r,Lep,Mef2c,Mif,Nos1,Orm1
GO.0002088	lens development in camera-type eye	0.57939	0.42065	21	7432	Casp6,Cdon,Cryaa,Cryab,Cryba1,Cryga,Crygb,Crygd,Crygf,Crygs,Dlg1,Gja8,Gje1,Lim2,Maf,Mip,Pax6,Pitx3,Prox1,Pygo2,Six5
GO.0010595	positive regulation of endothelial cell migration	0.579079	0.420966	16	7437	Agt,Alox12,Angpt1,Angpt4,Anxa3,Bmp4,Bmpr2,Fgf2,Foxc2,Gata3,Itgb3,Kdr,Prox1,Thbs1,Vegfa,Wnt5a
GO.0043691	reverse cholesterol transport	0.42292	0.577132	12	7441	Abca1,Abca5,Abcg1,Apoa1,Apoa2,Apoa4,Apoe,Apom,Hnf1a,Lcat,Lipg,Scarb1
GO.0009411	response to UV	0.423032	0.576999	35	7418	Brsk1,Brsk2,Casp3,Casp7,Casp9,Cdkn1a,Cdkn2d,Cirbp,Ddb2,Dtl,Elane,Ercc2,Ercc3,Ercc4,Ercc5,Ercc6,Ercc8,Hus1,Mapk8,Men1,Msh6,Pmaip1,Pml,Rad18,Rev1,Rpain,Tipin,Trp53,Uaca,Ube2a,Ube2b,Ube4b,Usf1,Usp1,Xpa
GO.0006606	protein import into nucleus	0.423256	0.576775	34	7419	Cfl1,Cry2,Drd1a,Fam53a,Fgf9,Htt,Ing1,Ipo13,Ipo7,Ipo9,Kpna1,Kpna2,Kpna3,Kpna4,Kpna6,Kpna7,Kpnb1,Mtor,Nup214,Nutf2,Phip,Ppp3ca,Prickle1,Pttg1ip,Ran,Rpain,Six2,Six3,Snupn,Stat3,Tmco6,Tpr,Tsc2,Txnip
GO.0042491	auditory receptor cell differentiation	0.576143	0.423902	16	7437	Atoh1,Cdh23,Cux1,Dll1,Gfi1,Hes1,Hes5,Jag1,Kcnma1,Mcoln3,Myo6,Myo7a,Pcdh15,Pls3,Pou4f3,Ush1c
GO.0046427	positive regulation of JAK-STAT cascade	0.57592	0.424128	14	7439	Adipor1,Agap2,Akr1b3,Cenpj,Cntf,Crlf3,F2r,Gh,Ghr,Il5,Il6,Il6ra,Lep,Prl
GO.0046902	regulation of mitochondrial membrane permeability	0.425541	0.574508	14	7439	Bad,Bak1,Bax,Bcl2,Bcl2l1,Bid,Bnip3,Gimap5,Htt,Plekhf1,Pmaip1,Ppif,Slc25a27,Trp53
GO.0006911	phagocytosis, engulfment	0.573407	0.42663	24	7429	Abca1,Cdc42,Clec7a,Elmo1,Fcer1g,Fcgr1,Fcgr2b,Fcgr3,Gulp1,Havcr1,Ighg1,Mfge8,Mnt,Nup50,Nup62,Nup98,Parg,Rab35,Rac1,Rac2,Sirpa,Traf4,Vamp7,Vsx1
GO.0046847	filopodium assembly	0.571931	0.428113	17	7436	Arhgap10,Arhgap26,Arhgef4,Asap1,Baiap2l1,Cdc42,Dnm3,Fgd1,Fgd3,Itga6,Itgb4,Mtss1,Ophn1,Sh3glb1,Sh3glb2,Spata13,Ttyh1
GO.0009880	embryonic pattern specification	0.571422	0.428616	23	7430	Bmp7,Disp1,Efnb1,Egfr,Fgf10,Fgfr2,Ihh,Lhx1,Lrp6,Nanog,Nodal,Ooep,Pgap1,Satb2,Sim2,Smad1,Smad2,Smad3,Smad5,Wnt1,Wnt3,Wnt3a,Zbtb16
GO.0002052	positive regulation of neuroblast proliferation	0.571264	0.428784	14	7439	Bex1,Dct,Drd2,Foxg1,Gli3,Notch1,Otp,Pax6,Prl2c2,Shh,Smo,Sox10,Sox2,Vegfc
GO.0031016	pancreas development	0.429459	0.570574	31	7422	Acvr2b,Afp,Aldh1a2,Apc,Cckar,Ctnnb1,Eif2ak3,Fgf10,Gata6,Gdf11,Hhex,Ihh,Ildr2,Invs,Isl1,Meis2,Met,Mnx1,Msln,Nkx3-2,Onecut1,Onecut2,Pcsk1,Pdx1,Pnliprp1,Prox1,Ptf1a,Ptprv,Shh,Smad2,Tgfb2
GO.0017156	calcium ion-dependent exocytosis	0.570181	0.429863	17	7436	1500003O03Rik,Arhgap17,Cacna1a,Cacna1c,Rab3c,Rapgef4,Rims2,Rims3,Sdf4,Stx1a,Syt1,Syt3,Syt4,Syt5,Vamp2,Vamp3,Vamp7
GO.0045778	positive regulation of ossification	0.430417	0.569627	17	7436	Bmp2,Bmp4,Calca,Lect1,Lrp6,Nell1,Nipbl,Oxt,P2rx7,Runx2,Tac1,Tacr1,Tgfb2,Thrb,Tob2,Wnt10b,Wnt5a
GO.0006944	cellular membrane fusion	0.430627	0.56942	15	7438	Adam8,Anxa7,Ctbp1,Gm2a,Napa,Nploc4,Nsf,Pldn,Snap23,Stx3,Stx4a,Uso1,Vamp2,Vamp8,Vps33b
GO.0051149	positive regulation of muscle cell differentiation	0.568415	0.43162	26	7427	Abl1,Bnip2,Boc,Camk1,Cdc42,Cdh15,Cdh2,Cdon,Ctnna1,Ctnna2,Ctnnb1,Eif5a,Map2k6,Mapk11,Mapk12,Mapk14,Mef2a,Mef2c,Myf5,Myf6,Myod1,Myog,Neo1,Ntn3,Spag9,Tcf3
GO.0071456	cellular response to hypoxia	0.433168	0.56686	41	7412	Adam8,Angpt4,Aqp1,Asl,Bad,Bbc3,Bdkrb2,Bmp7,Bnip3,Ccnb1,Clca1,E2f1,Egr1,Fndc1,Gata6,Gnb1,Gngt1,Hif1a,Icam1,Irak1,Kcnk3,Letm1,Lmna,Mdm2,Mdm4,Mif,Mtor,Ndrg1,Palld,Pmaip1,Prkaa1,Prkce,Sfrp1,Slc29a1,Src,Stc1,Stc2,Tsc1,Upf1,Vegfa,Vldlr
GO.0033344	cholesterol efflux	0.566682	0.433358	21	7432	Abca1,Abca5,Abcg1,Abcg5,Abcg8,Apoa1,Apoa2,Apoa4,Apoc1,Apoc2,Apoc3,Apoc4,Apoe,Apom,Cav1,Npc1,Npc2,Scarb1,Soat1,Soat2,Stx12
GO.0007610	behavior	0.566615	0.433417	33	7420	1190005F20Rik,Agtr2,Bdnf,Chl1,Chrna4,Cnr1,Cnr2,Cntnap2,Crhr1,Drd1a,Epm2a,Gls,Gnaq,Gnas,Hprt,Htt,Ido1,Kcnip3,Nespas,Npas1,Npas3,Nr2e1,Oprm1,Penk,Plcl1,Rasd2,S1pr2,Tal2,Usp46,Vegfa,Zdhhc8,Zfx,Zic1
GO.0001756	somitogenesis	0.565895	0.434132	46	7407	Abi1,Atm,Axin2,Bmpr1a,Dll1,Dll3,Ep300,Epb4.1l5,Foxb1,Foxc1,Foxc2,Foxf1a,Foxs1,Hes7,Ifitm1,Kat2a,Lef1,Lrp6,Mesp2,Mib1,Msgn1,Myf5,Myf6,Nckap1,Pax1,Pcdh8,Plxna2,Pofut1,Prkdc,Psen1,Psen2,Ripply2,Ror2,Sema3c,Sfrp1,Sfrp2,Smad3,T,Tbx18,Tcf15,Tmed2,Trp53,Wnt3a,Wnt5a,Wnt8a,Zeb2
GO.0008344	adult locomotory behavior	0.434201	0.565827	43	7410	1190005F20Rik,Adam22,Adar,App,Atp1a2,Atp1a3,Atxn1,Cdh23,Chl1,Cln8,Cnp,Cstb,Cxcl12,Dmbx1,Drd4,Eps8,Gigyf2,Grin1,Grin2d,Hipk2,Hoxd10,Hoxd9,Htra2,Lgi4,Mecp2,Mgat1,Ngf,Nr4a2,Ntan1,Ntf5,Ntsr1,Oprd1,Otog,Pafah1b1,Park2,Park7,Pbx3,Pcdh15,Ppt1,Snca,Sncg,Tbce,Tshr
GO.0035264	multicellular organism growth	0.56562	0.434404	56	7397	Add1,Akp3,Ankrd11,Apba1,Apba2,Arid5b,Bbs1,Brca2,Ccm2,Cdc42,Cela1,Dhcr7,Dicer1,Ercc1,Ercc2,Ercc5,Etnk2,Fgfr2,Fkbp8,G6pc,Gad1,Gigyf2,Gnas,Heg1,Hoxa5,Icmt,Igf1,Ihh,Insl6,Kat2a,Klf2,Meg3,Mfsd7b,Ncoa3,Nespas,Pcdh15,Pcnt,Plag1,Plekha1,Ppp1r13l,Rara,Rarb,Rarg,Slc12a2,Slc12a5,Slc1a2,Smo,Stil,Tal2,Tenc1,Tmed2,Tnks2,Trp53,Wdtc1,Zfp826,Zfx
GO.0001837	epithelial to mesenchymal transition	0.435396	0.564644	21	7432	Bmp2,Epb4.1l5,Fgfr2,Gsk3b,Hif1a,Hnrnpab,Lef1,Msx1,Nfatc1,Nog,Notch1,Ppp3r1,Rbpj,Snai1,Sox9,Tgfb1,Tgfb2,Tgfbr3,Trim28,Wnt4,Wnt5a
GO.0051865	protein autoubiquitination	0.435484	0.564552	25	7428	Brca1,Cnot4,Ddb2,Ercc8,Lrsam1,Park2,Rag1,Rchy1,Rnf115,Rnf13,Rnf133,Rnf146,Rnf187,Rnf220,Rnf4,Stub1,Traf2,Traf6,Trim13,Trim17,Trim21,Trim68,Ube2a,Ube2b,Uhrf2
GO.0030325	adrenal gland development	0.436391	0.563644	27	7426	Apoa1,Arid5b,Cited2,Crh,Cyp17a1,Cyp19a1,Dkk3,Fdx1,Fstl3,Hsd3b1,Ly6e,Mdk,Nf1,Nr0b1,Nr3c1,Nr5a1,Pbx1,Pdgfra,Pdgfrb,Pnmt,Sall1,Stra6,Thra,Tspo,Wnt11,Wnt4,Wt1
GO.0006471	protein ADP-ribosylation	0.43855	0.561493	18	7435	Arl6,Art1,Art2b,Art3,Art4,Art5,Gna11,Gna14,Gna15,Gnaq,Parp1,Parp2,Parp3,Sirt6,Tiparp,Tnks,Tnks2,Trim23
GO.0006801	superoxide metabolic process	0.560644	0.439409	12	7441	Cbs,Ccs,Cyb5r4,Cyba,Cybb,Ncf2,Nos2,Nox4,Noxo1,Sod1,Sod2,Sod3
GO.0045165	cell fate commitment	0.560485	0.439542	48	7405	Barhl2,Bmp2,Bmp4,Casp3,Egfr,Erbb4,Eya1,Fgf8,Fgfr2,Gap43,Gas1,Gfi1,Hes1,Hoxa2,Kdr,Mitf,Neurod1,Neurod4,Neurog1,Neurog2,Nodal,Notch1,Nr2e1,Onecut1,Onecut2,Otx2,Pax6,Pml,Pou5f1,Pparg,Prdm1,Ptf1a,Rbpj,Shh,Smad2,Sox12,Sox2,Sox5,Sox6,Sox8,Sox9,Spry2,Tal1,Tbx19,Tgfb1i1,Tlx1,Vsx2,Wnt4
GO.0001932	regulation of protein phosphorylation	0.560181	0.439852	30	7423	Apoa1,Arr3,Arrb2,Axin1,Ccdc88a,Ccdc88c,Dicer1,Dvl1,Ezh2,Flcn,Fnip1,Fnip2,Igf1,Lep,Ndufs4,Phip,Pml,Ppp2ca,Ppp2r5b,Ppp2r5d,Prkar1a,Prkar1b,Prkar2a,Prkar2b,Rapgef3,Rapgef4,Socs1,Socs3,Tnf,Wnt9b
GO.0007173	epidermal growth factor receptor signaling pathway	0.559243	0.440796	22	7431	Adam17,Areg,Arf4,Bcar1,Btc,Caml,Cbl,Efemp1,Egfr,Emr4,Ereg,Gab1,Hbegf,Kif16b,Nrg2,Ptk2b,Socs5,Src,Tdgf1,Tgfa,Tgfb1,Vil1
GO.0043278	response to morphine	0.557726	0.442309	27	7426	Ada,Adra1b,Cnr1,Cyp19a1,Drd2,Drd3,Ednra,Fosb,Ghr,Gnao1,Grin1,Il1b,Mdm2,Npff,Oprm1,Pcsk1,Pea15a,Plcg1,Ppp2r2a,Ppp5c,Prkce,Rela,Srr,Tac1,Tac2,Tacr1,Tacr3
GO.0008633	activation of pro-apoptotic gene products	0.556363	0.443675	23	7430	Akt1,Bad,Bcl2,Bcl2l11,Bid,Casp8,Cdk5,Dynll1,Fadd,Fas,Fasl,Ifi27l1,Mapk8,Myc,Ppp3cc,Ppp3r1,Ripk1,Smad3,Tnfrsf10b,Tnfsf10,Tradd,Traf2,Ywhab
GO.0000723	telomere maintenance	0.555714	0.444323	26	7427	1500010J02Rik,Acd,Blm,Dclre1b,Dclre1c,Ercc4,Fbxo4,Hspa1a,Hspa1b,Lig4,Mre11a,Mt2,Nbn,Obfc1,Parp1,Pot1a,Pot1b,Prkdc,Rad50,Rtel1,Smg6,Terf2,Terf2ip,Tnks2,Wrn,Xrn1
GO.0035589	G-protein coupled purinergic nucleotide receptor signaling pathway	0.554558	0.445484	19	7434	Gpr15,Gpr171,Gpr174,Gpr18,Gpr183,Gpr34,Gpr87,Lpar4,Lpar6,Oxgr1,P2ry1,P2ry10,P2ry12,P2ry13,P2ry14,P2ry2,P2ry4,P2ry6,Sucnr1
GO.0045727	positive regulation of translation	0.554179	0.445852	35	7418	Abcf1,Barhl2,Bcl3,Cdk4,Cirbp,Eif4a3,Eif4g3,Ep300,Fam129a,Il6,Itga2,Krt17,Lin28a,Mapk1,Mapk3,Mtor,Paip1,Pcbp1,Piwil2,Poldip3,Ptk2b,Rbm3,Rbm4,Rhoa,Rps27l,Rps4x,Rps6kb1,Samd4,Sbds,Serp1,Thbs1,Ucn,Upf3a,Upf3b,Wibg
GO.0002026	regulation of the force of heart contraction	0.552463	0.44758	18	7435	Adm,Adrbk1,Apln,Atp1a1,Atp1a2,Atp2a2,Csrp3,Gaa,Glrx3,Ifng,Myh6,Myl3,Myl4,Pde5a,Pebp1,Pln,Prkca,Slc8a1
GO.0008277	regulation of G-protein coupled receptor protein signaling pathway	0.55204	0.447997	25	7428	Adcyap1,Arrb1,Arrb2,Git1,Gpsm1,Grk5,Itgb1,Itgb3,Pde4d,Plcb1,Plce1,Ramp1,Ramp2,Rgs10,Rgs11,Rgs14,Rgs18,Rgs19,Rgs6,Rgs7,Rgs9,Ric8,Ric8b,Usp20,Usp33
GO.0006644	phospholipid metabolic process	0.551564	0.448471	27	7426	Angptl3,Apoa1,Aspg,Cln8,Gata6,Hmox1,Lcat,Lyst,Napepld,Nkx2-1,Oc90,Pcsk9,Pemt,Pla2g10,Pla2g12a,Pla2g1b,Pla2g2a,Pla2g2c,Pla2g2d,Pla2g2e,Pla2g2f,Pla2g3,Pla2g5,Ppap2b,Snca,Taz,Tnxb
GO.0008333	endosome to lysosome transport	0.551548	0.44849	23	7430	Aktip,Chmp5,Fam160a2,Hgs,Hook1,Hook2,Hook3,Kif13a,Mgrn1,Mtm1,Rab7,Rhob,Rilp,Scyl2,Snx16,Sort1,Stx7,Stx8,Trak1,Tsg101,Vamp7,Vipar,Vps24
GO.0042594	response to starvation	0.551396	0.448638	29	7424	Aacs,Acadm,Acads,Acat1,Adcyap1,Adm,Aldob,Aqp2,Atg7,Bdh1,Cckar,Cps1,Gip,Gnpat,Hmgcl,Hmgcs2,Lct,Oxct1,Pfkfb1,Pten,Si,Slc18a2,Sstr1,Sstr2,Sstr3,Ucn3,Ugt1a1,Wdr45,Wdr45l
GO.0000724	double-strand break repair via homologous recombination	0.449428	0.550607	27	7426	2310035K24Rik,2900010J23Rik,6330577E15Rik,Brca1,Brca2,Btbd12,C330006K01Rik,Ercc4,Giyd2,H2afx,Hus1,Ino80,Morf4l1,Nfkbil2,Obfc2a,Obfc2b,Palb2,Rad51,Rad52,Rad54b,Rad54l,Rpa1,Shfm1,Ube2n,Xrcc2,Yy1,Zfyve26
GO.0019370	leukotriene biosynthetic process	0.550399	0.449643	19	7434	2010111I01Rik,Alox12,Alox12b,Alox12e,Alox15,Alox5,Alox5ap,Alox8,Aloxe3,Fcer1a,Ggt5,Lta4h,Ltc4s,Mgst2,Mgst3,Pla2g5,Prg3,Rnpep,Sykb
GO.0007214	gamma-aminobutyric acid signaling pathway	0.4517	0.54834	21	7432	Atf4,Cacna1a,Cacnb4,Gabra1,Gabra2,Gabra3,Gabra4,Gabra5,Gabra6,Gabrb1,Gabrb2,Gabrb3,Gabre,Gabrg1,Gabrg2,Gabrg3,Gabrq,Gabrr2,Gnai2,Htr4,Slc12a2
GO.0007588	excretion	0.451916	0.548135	13	7440	Abcg5,Abcg8,Agt,Amn,Atp6v0a4,Atp6v1b1,Dab2,Grhpr,Guca2b,Kirrel,Nr3c2,Slc12a1,Umod
GO.0046677	response to antibiotic	0.547487	0.452543	38	7415	Actr3,Alpl,Casp3,Casp8,Casp9,Ccl2,Ccr4,Ciita,Cyb5r4,Cyp11a1,Cyp1a1,Cyp21a1,Dusp18,Endog,Ets1,Gstm1,Havcr1,Hiat1,Hiatl1,Id1,Il6,Jak1,Jak2,Mdm2,Mfsd9,Muc4,Plk1,Prkca,Rsrc1,Skil,Slc1a3,Slc22a18,Slc46a2,Star,Uqcrfs1,Uros,Vkorc1,Zc3h8
GO.0043552	positive regulation of phosphatidylinositol 3-kinase activity	0.547402	0.452651	12	7441	Ccl19,Cdc42,Fgf2,Ins2,Irs1,Klk1b4,Pdgfb,Rac1,Src,Tgfb1,Vav2,Vav3
GO.0030514	negative regulation of BMP signaling pathway	0.453757	0.546278	27	7426	Bmper,Cav1,Cer1,Chrd,Chrdl2,Dkk1,Fstl3,Fzd1,Grem1,Hipk2,Htra1,Lemd3,Nanog,Nog,Notch1,Sfrp1,Sfrp2,Ski,Smad6,Smad7,Sostdc1,Tcf7l2,Tob1,Trim33,Twsg1,Vwc2,Wnt5a
GO.0030282	bone mineralization	0.544071	0.455967	23	7430	Alox15,Asgr2,Aspn,Axin2,Bmp2,Cyp27b1,Dnm3os,Eif2ak3,Ercc2,Fgfr2,Gla,Gpc3,Gpnmb,Klf10,Mmp13,Ptgs2,Pth1r,Pthlh,Ptn,Rspo2,Sbds,Tcf7l2,Wnt11
GO.0006306	DNA methylation	0.456529	0.543516	17	7436	Atf7ip,Baz2a,Ctcf,Dnmt1,Dnmt3a,Dnmt3b,Ehmt1,Ehmt2,Gnas,Hells,Mbd1,Mbd4,Mll1,Mll5,Mt2,Nespas,Trdmt1
GO.0006829	zinc ion transport	0.541379	0.458658	25	7428	Ap3b1,Ap3d1,Slc30a1,Slc30a10,Slc30a2,Slc30a3,Slc30a4,Slc30a5,Slc30a6,Slc30a7,Slc30a8,Slc30a9,Slc39a1,Slc39a10,Slc39a11,Slc39a13,Slc39a14,Slc39a2,Slc39a3,Slc39a4,Slc39a5,Slc39a6,Slc39a7,Slc39a8,Slc39a9
GO.0042325	regulation of phosphorylation	0.541268	0.458767	27	7426	Akap11,Bard1,Bmp7,Ccnd1,Ccne1,Ccne2,Ccni,Cd24a,Gmfg,Il4,Ins2,Mcm7,Phactr1,Pik3r2,Pik3r3,Ppp1r14a,Ppp1r14b,Ppp1r14c,Ppp1r14d,Prkar1a,Prkar1b,Prkar2b,Psen1,Rad17,Rictor,Rptor,Srpx2
GO.0007416	synapse assembly	0.458805	0.541232	25	7428	Ache,Agrn,Cacna1a,Cadm1,Cdh1,Cdh2,Dnm3,Drd1a,Drd2,Erc2,Fmr1,Gad1,Gja10,Glra2,Gnpat,Got2,Gphn,Mecp2,Myo6,Nlgn1,Nlgn2,Nrg1,Nrxn1,Nrxn2,Nrxn3
GO.0070328	triglyceride homeostasis	0.54102	0.459027	15	7438	Angptl3,Angptl4,Apoa5,Apoc2,Apoc3,Apoc4,Gckr,Gip,Gpihbp1,Hnf4a,Lipc,Lpl,Nr1h3,Ppcs,Scarb1
GO.0030889	negative regulation of B cell proliferation	0.538824	0.461228	13	7440	Atm,Btla,Casp3,Cd24a,Cdkn2a,Ctla4,Fcgr2b,Ifi204,Il10,Inpp5d,Pawr,Prdm1,Tnfrsf13b
GO.0048041	focal adhesion assembly	0.538801	0.461245	16	7437	Actn1,Actn2,Actn3,Arhgap6,Bcl2,Dlc1,Jub,Pdpk1,Ptk2b,Ptprk,Pxn,Sorbs1,Taok2,Tesk2,Thy1,Wnt4
GO.0032781	positive regulation of ATPase activity	0.4632	0.536851	13	7440	Aldob,Casr,Dnajb6,Dnajc10,Fgf10,Myl4,Rab3a,Rab4a,Rab6,Rgn,Tnnt2,Tpm1,Zc3hav1
GO.0051225	spindle assembly	0.463964	0.536075	22	7431	Cep192,Cep63,Dicer1,Fbxo5,Haus1,Haus2,Haus3,Haus4,Haus5,Haus6,Haus7,Haus8,Hdac3,Ino80,Mtor,Ncor1,Rcc1,Sac3d1,Tpx2,Tubb1,Tubb3,Tubb5
GO.0031398	positive regulation of protein ubiquitination	0.464223	0.53581	33	7420	Angpt1,Axin1,Bcl10,Brca1,Commd1,Dnaja3,Dnajb2,Fbxo4,Fgfr3,Fkbp1a,Hspa5,Hspbp1,Lrrk2,Mapk15,Ndfip2,Nhlrc1,Paxip1,Peli1,Prickle1,Psmd10,Rassf1,Rchy1,Ripk2,Rnf111,Smad7,Smurf1,Sphk1,Stub1,Tbc1d7,Ticam1,Tspyl5,Ube2d1,Wfs1
GO.0007613	memory	0.465197	0.534831	44	7409	Accn2,Adrb1,Atp1a3,Cacna1d,Casp1,Chat,Chrna7,Chrnb2,Cnr1,Crhr1,Cyp7b1,Dbh,Drd1a,Glp1r,Grin1,Grin2a,Grin2b,Grm7,Hrh3,Igf1,Il1b,Il1rn,Itga3,Itga5,Itga8,Klk8,Mecp2,Musk,Neto1,Ngf,Nqo2,Ntan1,Oxtr,Pde4d,Plcb1,Psen1,Psen2,Pten,Ptgs2,Reln,S100b,Slc24a2,Slc6a4,Th
GO.0050918	positive chemotaxis	0.466541	0.533501	19	7434	Alkbh1,Angpt1,Bmp4,Ccl3,Ccl5,Coro1a,Fgf10,Fgf7,Fgf8,Figf,Hmgb2,Mif,Ptprj,Scg2,Scrib,Tsc2,Vegfa,Vegfb,Vegfc
GO.0043526	neuroprotection	0.533166	0.466868	31	7422	Abcc1,Adam10,Adam9,Adnp,Akt1s1,Alkbh1,Atp7a,C5ar1,Ccl5,Cntf,Crh,Crhr1,Esr1,Esr2,Gh,Ghr,Glp1r,Grik5,Grm4,Grm7,Grm8,Il6,Jak2,Kdr,Nmnat1,Nmnat3,Park7,Rel,Rilpl1,Tgfa,Ucn
GO.0051281	positive regulation of release of sequestered calcium ion into cytosol	0.532121	0.467927	15	7438	Bax,Bdkrb1,Dbi,Drd1a,Ednra,F2,F2r,F2rl3,Il13,Lhcgr,Snca,Tex101,Thy1,Trpc1,Xcl1
GO.0051085	chaperone mediated protein folding requiring cofactor	0.468572	0.531476	15	7438	A830007P12Rik,Cct4,Cd74,Dnajb1,Ero1l,H2-DMa,H2-DMb1,H2-DMb2,Hspa8,Hspd1,Hsph1,Tor1a,Tor1b,Tor2a,Tor3a
GO.0043200	response to amino acid stimulus	0.531423	0.468605	44	7409	Aars,Alad,Aldob,Arg1,Arg2,Asns,Ass1,Bad,Casp3,Ccl2,Cdkn1b,Cdo1,Cfl1,Chuk,Cps1,Ctgf,Edn1,Gip,Gprc6a,Gss,Gstm1,Gstp1,Hmbs,Icam1,Il6,Lipc,Mmp3,Msh2,Mthfr,Mtor,Nos3,Pemt,Pik3r1,Prkcd,Rela,Reln,Rhoa,Rps6kb1,Sds,Slc1a2,Slc1a3,Sst,Timp3,Tnfrsf1a
GO.0045787	positive regulation of cell cycle	0.470196	0.529839	27	7426	Bcl2l11,Birc5,Calr,Cdk4,Cited2,Fgfr1,Fgfr2,Fnta,Fntb,Fosl1,Foxg1,Id2,Lrp6,Mdm2,Nr2e1,Nr4a3,Pggt1b,Prox1,Rara,Rps15a,Slc6a4,Tbx3,Tcf3,Tgfb2,Trim21,Trim32,Trp53
GO.0019835	cytolysis	0.471839	0.528199	24	7429	C6,C8a,C8b,C8g,C9,Fgl2,Gzma,Gzmb,Gzmc,Gzmd,Gzme,Gzmf,Gzmg,Gzmm,Hc,Hprt,Lyz1,Lyz2,Mmd,Mmd2,P2rx7,Prf1,Serpinb9b,Tsta3
GO.0048814	regulation of dendrite morphogenesis	0.527318	0.47273	15	7438	Ache,Chrna3,Chrnb2,Fmr1,Grin1,Kndc1,Nedd4,Nr2e1,Rac1,Rap2a,Robo1,Robo2,Sipa1l1,Syne1,Tnik
GO.0017144	drug metabolic process	0.526969	0.473076	17	7436	Aox1,Cad,Cbr1,Cyp1a1,Cyp1a2,Cyp2a4,Cyp2b10,Cyp2c50,Cyp2c65,Cyp2d22,Cyp2e1,Cyp3a41a,Dck,Fmo2,Fmo3,Sult1a1,Ugt2b1
GO.0006820	anion transport	0.525934	0.474101	27	7426	Abca1,Best2,Glra1,Slc13a3,Slc1a6,Slc22a18,Slc22a6,Slc26a3,Slc26a4,Slc26a7,Slc4a1,Slc4a10,Slc4a11,Slc4a2,Slc4a3,Slc4a4,Slc4a5,Slc4a7,Slc4a8,Slc4a9,Slc5a5,Slco1a4,Tomm40,Tomm40l,Vdac1,Vdac2,Vdac3
GO.0045444	fat cell differentiation	0.525903	0.474124	45	7408	4932438A13Rik,Alms1,Arid5b,Arl6,Atf2,Bbs1,Bbs2,Bbs4,Bbs7,Cby1,Ccnd1,Ccr5,Cebpa,Cebpb,Cebpd,Clip3,Creb5,Egr2,Eif2ak3,Gpx1,Gsk3b,Id4,Inhbb,Insr,Klf4,Lpin1,Med1,Mettl8,Mkks,Nipbl,Noc3l,Plcb1,Pparg,Ptk2,Retn,Runx1t1,Sdf4,Socs1,Socs7,Sox8,Steap4,Tbl1x,Tcf7l2,Trim32,Ttc8
GO.0043542	endothelial cell migration	0.475516	0.524535	13	7440	Calca,Cdh13,Cyp1b1,Dpp4,Fap,Gipc1,Gpr124,Itgb2,Nos3,Paxip1,Plekhg5,Pten,Ptk2
GO.0006904	vesicle docking involved in exocytosis	0.524115	0.475931	16	7437	Cplx2,Exoc4,Exoc6b,Pldn,Plek,Rab8a,Scfd1,Scfd2,Stxbp1,Stxbp2,Stxbp3a,Sytl2,Vps33a,Vps33b,Vps45,Ykt6
GO.0016331	morphogenesis of embryonic epithelium	0.476261	0.52379	13	7440	Aldh1a2,Ctnnb1,Fgfr2,Grsf1,Jag2,Jup,Lama5,Pcdh8,Pdx1,Scrib,Tbx18,Tgfb1i1,Vegfc
GO.0002526	acute inflammatory response	0.522942	0.477106	15	7438	Acvr1,Alox5,Apoa2,B4galt1,Defb1,Hp,Kl,Nupr1,Ogg1,Ptges,S100a8,Tacr1,Tnfsf4,Vcam1,Vnn1
GO.0048738	cardiac muscle tissue development	0.478265	0.521786	13	7440	Csrp3,Gjc1,Hspg2,Mkl2,Ndufv2,Nkx2-5,Pln,Pten,Rbp4,Sin3b,Taz,Tbx2,Zfpm2
GO.0035137	hindlimb morphogenesis	0.479172	0.520882	12	7441	Atp7a,Bmpr1a,Fmn1,Gdf5,Hoxd10,Hoxd9,Pitx1,Ptch1,Sall1,Sall3,Twist1,Wnt7a
GO.0051402	neuron apoptosis	0.520784	0.479255	23	7430	Aifm1,Apaf1,App,Atm,Bax,Bcl2,Bnip3,Casp3,Cdk5,Erbb3,Fas,Gapdh,Grik2,Htt,Lig4,Pigt,Pou4f3,Psen1,Rb1,Siah1a,Tnfrsf21,Trp63,Zfp110
GO.0048566	embryonic digestive tract development	0.51816	0.481885	17	7436	Ada,Aldh1a2,Fgf10,Fgf9,Foxf1a,Foxf2,Gli2,Gli3,Myb,Pcsk5,Pkdcc,Rarb,Rarres2,Sall1,Stra6,Tgfb2,Tnf
GO.0071407	cellular response to organic cyclic compound	0.484846	0.515185	35	7418	Alas1,Alpl,Axin1,Axin2,Bmp2,Btrc,Bysl,Ccnb1,Cdkn1b,Cebpa,Ctnnb1,Cyba,Fdx1,Foxf1a,Gli2,Gria1,Grin2b,Gsk3a,H60a,Hmgcs1,Hmgcs2,Hsp90ab1,Itga6,Lgals1,Mdm2,Mgmt,Mlh1,Pla2g4f,Pparg,Rae1,Smad1,Smad5,Srd5a1,Star,Wnt10b
GO.0044237	cellular metabolic process	0.515159	0.484884	19	7434	Blm,Crcp,Eif2b1,Eif2b2,Eif2b4,Exosc10,Ftcd,Gale,Gmds,Mri1,Mtr,Polr2d,Sdr39u1,Tdh,Tgds,Tsta3,Uxs1,Wnt7b,Wrn
GO.0032092	positive regulation of protein binding	0.513956	0.486083	23	7430	Add1,Add2,Aktip,Arrb1,Bambi,Cald1,Caprin2,Cthrc1,Eif2ak3,Epb4.1l5,Fkbp1a,Gcg,Hspa4,Krit1,Map1lc3b,Men1,Pacs1,Tcf7l2,Ticam1,Tmem173,Trib3,Vtn,Wnt3a
GO.0045931	positive regulation of mitotic cell cycle	0.488326	0.511712	24	7429	App,Asns,Birc5,Brca2,Ccnb1,Cdk1,Dusp3,Eif4e,Eif4ebp1,Fgf10,Foxa1,Hmgb1,Mdm2,Nanog,Nkx3-1,Pafah1b1,Rps6kb1,Sphk1,Stat5a,Stat5b,Tal1,Terf1,Usp2,Usp22
GO.0009635	response to herbicide	0.488693	0.511357	14	7439	Alad,Alas1,Arg1,Arg2,Cyp17a1,Cyp19a1,Cyp1a1,Gucy1a3,Hsd17b3,Hsd3b1,Lcn2,Slc18a2,Star,Th
GO.0042327	positive regulation of phosphorylation	0.489401	0.510635	26	7427	Ang,Apln,Areg,Bcl10,Ccl5,Dscam,Egf,Egfr,Ereg,Fzd7,Gck,Glmn,Grk1,Ilk,Insr,Irs1,Itga6,Itsn1,Malt1,Mif,Mobkl1a,Nckap1l,Sdcbp,Tab1,Thbs1,Vac14
GO.0006959	humoral immune response	0.51047	0.489578	15	7438	Aire,Bmi1,Ccr2,Fcgrt,Foxj1,Gpr183,Ifnb1,Ifng,Igj,Lta,Tcfe3,Tcfeb,Tnf,Traf3ip2,Uba2
GO.0016339	calcium-dependent cell-cell adhesion	0.490762	0.509289	13	7440	Arvcf,Atp2c1,Cat,Cdh13,Cdh17,Cdh2,Cdh22,Cdh23,Cdh6,Jub,Nlgn1,Pcdh12,Pcdh18
GO.0001890	placenta development	0.509267	0.49077	25	7428	Ada,Alkbh1,Birc2,Ccnf,Cdx2,Cdx4,Cited1,Dcn,Dlx3,Etnk2,Gjb3,Hnf1a,Hsp90ab1,Lep,Met,Ndp,Pbrm1,Peg10,Plac1,Ppard,Pparg,Rps6,Rxra,Ttpa,Vwf
GO.0042744	hydrogen peroxide catabolic process	0.491375	0.508673	15	7438	Apoa4,Cat,Duox1,Epx,Gpx1,Gpx3,Gpx4,Mpo,Prdx1,Prdx2,Prdx3,Prdx6,Pxdn,Tpo,Txnrd1
GO.0001659	temperature homeostasis	0.492165	0.507883	15	7438	Acadl,Acadvl,Adora1,Avp,Cckar,Cidea,Drd1a,Drd2,Fto,Gimap5,Gpx1,Gpx2,Hcrt,Stat3,Trpv1
GO.0046835	carbohydrate phosphorylation	0.507694	0.492357	13	7440	Galk1,Galk2,Gck,Gnptab,Hk1,Hk2,Hk3,Nagk,Pfkfb1,Pfkfb4,Pfkl,Pfkm,Pfkp
GO.0050679	positive regulation of epithelial cell proliferation	0.506068	0.493959	48	7405	Bad,Bmpr1a,Ccnd2,Cyp7b1,Dlx5,Dlx6,Egfr,Epgn,Erbb2,Erbb4,Fgf1,Fgf10,Fgf2,Fgf7,Fgf9,Fgfr2,Foxe3,Foxp1,Foxp2,Gas1,Glul,Grn,Hras1,Hrh3,Igf1,Ihh,Il6,Kdr,Map2k5,Mmp12,Nme2,Nog,Notch1,Osr1,Osr2,Prl,Sfrp1,Smo,Sox9,Tacr1,Tbx18,Tcf7l2,Tgfa,Tgfb1,Twist1,Vegfa,Vegfc,Wnt5a
GO.0008306	associative learning	0.505681	0.494359	22	7431	Accn2,Btg2,Cdk5,Chrna7,Chrnb2,Cln3,Cln8,Dbh,Drd1a,Drd2,Drd4,Gabra5,Glp1r,Grin1,Grin2b,Grm7,Htt,Neurod2,Ppt1,Tac1,Tacr1,Tnr
GO.0042593	glucose homeostasis	0.494491	0.505534	56	7397	Adipoq,Adra1b,Adra2a,Akt1,Alms1,Aspscr1,Bad,Bhlha15,Cacna1c,Cacna1e,Cav3,Cyb5r4,Dbh,Foxa1,Foxo3,G6pc,G6pc2,Gck,Hc,Hif1a,Hnf1a,Hnf4a,Igfbp5,Inpp5k,Ins2,Insr,Met,Mlxipl,Ncor2,Neurod1,Pax6,Pck1,Pde3b,Pdx1,Pfkm,Plscr3,Pmch,Pparg,Ptch1,Ptpn11,Ptprv,Pygl,Rbp4,Rph3al,Rps6,Serpine1,Sh2b2,Slc18a2,Slc2a4,Slc30a8,Slc37a4,Sstr5,Stat3,Tcf7l2,Vgf,Wfs1
GO.0014911	positive regulation of smooth muscle cell migration	0.505002	0.495039	20	7433	Bcl2,Ccl5,F3,Hmgb1,Igf1,Il6st,Itga2,Itgb3,Mif,Nox4,P2ry2,P2ry6,Pdgfb,Pdgfrb,Ptk2,Rab5a,Rapgef4,Rps6kb1,Src,Vtn
GO.0001938	positive regulation of endothelial cell proliferation	0.495238	0.504791	41	7412	Aggf1,Ang,Arg1,Bmp2,Bmp4,Bmpr2,Ccl11,Ccl2,Ccl24,Ccr3,Cdh13,Cxcl12,Cyba,Ecm1,F3,Fgf2,Fgfr3,Gdf2,Hmgb2,Hspg2,Htr2b,Itgb3,Jun,Kdr,Kng1,Mtor,Nf1,Nrarp,Pdgfb,Pgf,Pold4,Prox1,Rictor,Rptor,Scg2,Thbs4,Vash2,Vegfa,Vegfb,Wnt2,Wnt5a
GO.0032735	positive regulation of interleukin-12 production	0.495756	0.504288	18	7435	Ccr7,Cd36,Cd40,Cd40lg,Hspd1,Ido1,Ifng,Il12b,Il23a,Irf8,Plcb1,Tirap,Tlr2,Tlr3,Tlr4,Tlr9,Tnfsf4,Tnfsf9
GO.0019674	NAD metabolic process	0.496277	0.503776	12	7441	Kmo,Ldha,Ldhb,Mdh1,Nadk,Nadsyn1,Nampt,Naprt1,Nmnat1,Nmnat2,Nmnat3,Qprt
GO.0046688	response to copper ion	0.497517	0.502521	24	7429	Aanat,Acadm,Aldob,Atp7a,Atp7b,Bax,Bcl2,Cdk1,Cp,Cyp27b1,Dbh,Icam1,Il1a,Lcat,Lipc,Nfkb1,Pam,Prnp,S100a13,Sod1,Sod3,Sord,Tfrc,Tk1
GO.0060548	negative regulation of cell death	0.497782	0.502256	24	7429	Abcb1a,Adcyap1r1,Adnp2,Bmp4,Bmp7,Cabin1,Cacybp,Ccl5,Cst3,Ctsb,Fgf2,Htr2b,Itgb3,Mgmt,Ncam1,Notch1,Ntrk3,Park2,Park7,Smad4,Tnfaip3,Wnt11,Wnt16,Wnt9a
GO.0010288	response to lead ion	0.499032	0.501007	23	7430	Alad,Alas2,Bcl2l1,Cdk4,Cpox,Crp,Cryaa,Fech,Hmbs,Hp,Hsd17b3,Hsd3b1,Lct,Ncam1,Nos3,Qdpr,Serpina1a,Slc11a2,Slc34a1,Slc6a1,Sparc,Srebf2,Star
GO.0071347	cellular response to interleukin-1	0.499169	0.500875	18	7435	Bysl,Camp,Ccl2,Chi3l1,Cyp11a1,Edn1,Hmgb1,Icam1,Irf1,Klf2,Lcn2,Mapk9,Mmp2,Mmp9,Mylk3,P2ry2,Sfrp1,Vldlr

## Sheet: wilcoxn enrichment_go.cc
id	description	greater.pvalue	less.pvalue	num.of.targets	num.of.non.targets	gene.in.category
GO.0000118	histone deacetylase complex	0.647456	0.352617	28	3292	Cbx5,Cir1,Hdac10,Hdac11,Hdac2,Hdac3,Hdac4,Hdac5,Hdac6,Hdac7,Hdac8,Hdac9,Hr,Mbd2,Mecom,Mta2,Ncor1,Ncor2,Nrip1,Phf21a,Rere,Sap18,Sap30,Satb2,Tal1,Tbl1x,Tbl1xr1,Zfp217
GO.0000123	histone acetyltransferase complex	0.203528	0.796557	12	3308	Crebbp,Ep300,Ing4,Kat2a,Kat2b,Kat5,Myst2,Phf15,Phf16,Phf17,Taf10,Trrap
GO.0000151	ubiquitin ligase complex	0.206252	0.793797	38	3282	Bmi1,Brap,Brcc3,Cand1,Cblc,Cbx8,Dcun1d1,Fbxl12,Fbxo4,Fbxo8,Itch,Mib2,Nedd4,Ppil2,Prpf19,Rbbp6,Rbx1,Rchy1,Ring1,Rnf11,Rnf151,Rnf168,Rnf2,Rnf20,Rnf40,Smurf2,Stub1,Syvn1,Traf7,Ube2e1,Ube2n,Ube2v1,Ube4a,Ube4b,Ubox5,Ubr1,Ubr2,Wdsub1
GO.0000159	protein phosphatase type 2A complex	0.194892	0.805182	15	3305	Ppp2ca,Ppp2r1a,Ppp2r2a,Ppp2r2b,Ppp2r2c,Ppp2r2d,Ppp2r3d,Ppp2r5a,Ppp2r5b,Ppp2r5c,Ppp2r5d,Ppp2r5e,Strn,Strn3,Strn4
GO.0000178	exosome (RNase complex)	0.0110664	0.988942	14	3306	C1d,Dis3,Dis3l,Exosc10,Exosc2,Exosc3,Exosc4,Exosc5,Exosc6,Exosc7,Exosc8,Exosc9,Mphosph6,Skiv2l2
GO.0000228	nuclear chromosome	0.0290578	0.97096	15	3305	Atrx,Baz1a,Birc5,Hmga2,Msh2,Msh3,Ncapd2,Rad21,Rec8,Smarcb1,Smc2,Top1,Top2a,Vdr,Zbtb32
GO.0000242	pericentriolar material	0.311811	0.688296	12	3308	Akap9,Bbs4,Cdk5rap2,Cep192,Hook3,Lck,Nedd1,Nek1,Pcm1,Tcp1,Tnks2,Tubg1
GO.0000299	integral to membrane of membrane fraction	0.108035	0.892006	23	3297	Adra1b,Amfr,Aqp1,Arsa,Atp7a,Atp8b3,Bcl2l1,Cacna1f,Cav1,Cd70,Cerk,Coro7,Gja8,Nptn,Samm50,Scarb1,Sdr16c5,Sema4f,Slc2a4,Sts,Tomm22,Tomm40,Vps45
GO.0000777	condensed chromosome kinetochore	0.0440044	0.956014	28	3292	Ahctf1,Bod1,Bub1,Bub1b,Cenph,Cenpn,Cenpt,Clasp2,Csnk1a1,Dync1i1,Dync1li1,Hjurp,Kif2b,Kif2c,Mlf1ip,Ndc80,Nde1,Ndel1,Nuf2,Nup107,Nup85,Plk1,Ppp1cc,Spc25,Ss18l1,Zfp828,Zw10,Zwint
GO.0000781	chromosome, telomeric region	0.261309	0.738756	28	3292	1500010J02Rik,2310004N24Rik,Acd,Atm,Blm,Cdk2,Chek1,Chek2,Dclre1b,Ercc4,H2afx,Lrwd1,Mre11a,Nbn,Obfc1,Pot1a,Rad17,Rad50,Rif1,Smg6,Telo2,Tep1,Terf1,Terf2,Terf2ip,Tert,Tinf2,Tnks
GO.0000784	nuclear chromosome, telomeric region	0.630748	0.369347	17	3303	1500010J02Rik,2310004N24Rik,Btbd12,Ercc1,Ercc4,Nbn,Obfc1,Pif1,Pot1a,Pot1b,Rad50,Sun2,Terf1,Terf2,Terf2ip,Tnks,Xrcc5
GO.0000786	nucleosome	0.00944285	0.990562	35	3285	0610011F06Rik,1700012L04Rik,1700014N06Rik,1700024P04Rik,1700054O13Rik,Cenpa,H1f0,H1foo,H1fx,H2afb1,H2afj,H2afv,H2afx,H2afy,H2afy2,H2afz,H3f3b,Hils1,Hist1h1c,Hist1h1e,Hist1h1t,Hist1h2bp,Hist1h3f,Hist2h2be,Hist3h2a,Hist3h2ba,Hp1bp3,Myst3,Myst4,Prm1,Prm2,Prm3,Shprh,Tnp1,Tnp2
GO.0000790	nuclear chromatin	0.00418645	0.995815	54	3266	Akap8,Aptx,Ar,Brd4,Btbd12,Calcoco1,Cdca5,Cebpb,Cited2,Creb1,Crebbp,Ddx11,Gata3,H1fnt,H2afx,Hdac1,Hdac2,Hira,Hnrnpk,Jun,Kdm1a,Kdm4c,Klhdc3,Ldb1,Mecp2,Mef2a,Mre11a,Msh6,Mt2,Myod1,Ncor1,Nr1d1,Nr1h3,Pax6,Plcb1,Pogz,Ppp1r10,Rad50,Rcc1,Rfx3,Rxra,Satb2,Sfpi1,Sirt1,Smarca2,Smarca4,Srf,Stat6,Tal1,Timeless,Tipin,Ube2a,Ube2b,Usp3
GO.0000792	heterochromatin	0.124806	0.87524	22	3298	Atrx,Cbx2,Cbx5,Cbx7,Cbx8,Daxx,Dnmt1,Dnmt3a,Dnmt3b,Hdac1,Hdac2,Mbd1,Mbd2,Mbd3,Mecp2,Sall1,Sall4,Smarca4,Suv39h1,Tcp1,Top2b,Uhrf1
GO.0000793	condensed chromosome	0.026464	0.973548	27	3293	Akap8,Baz1b,Brca1,Cdk2,Ctcf,Fancd2,H2afy,Hmbs,Hmgb1,Hmgb2,Incenp,Lig4,Mki67,Mlh1,Mlh3,Msh4,Ncapd2,Pes1,Rad51,Rpa1,Smarca5,Smc2,Sycp3,Top2a,Top3b,Xrcc4,Zfp828
GO.0000794	condensed nuclear chromosome	0.0270049	0.973007	30	3290	Add3,Brca1,Brd4,Cdx2,Chmp1a,Dmc1,Dnmt3l,H2afx,Hist1h1t,Hmg20b,Kifap3,Lrpprc,Mki67ip,Mlh1,Mre11a,Msh4,Nek2,Nol6,Rad50,Rad51,Rcc1,Rec8,Rpa1,Rrs1,Sun2,Sycp3,Tex11,Topbp1,Ttn,Tubg1
GO.0000795	synaptonemal complex	0.535078	0.465013	21	3299	Hspa2,Incenp,Mlh1,Mlh3,Msh4,Msh5,Polb,Rad51,Rec8,Smc1b,Stag3,Syce1,Syce2,Sycp1,Sycp2,Sycp3,Syn1,Tex12,Top2a,Top2b,Wapal
GO.0000922	spindle pole	0.259078	0.740969	54	3266	Aspm,Calm1,Calm2,Calm3,Ccdc99,Ccnb1,Cdc6,Cdk5rap2,Cenpf,Cep63,Cetn1,Dctn1,Ddx11,Dync1i1,Dync1li1,Fam110c,Fam82a1,Fam82a2,Fam82b,Haus1,Haus8,Katna1,Katnb1,Kif11,Kif2a,Kntc1,Lats1,Lats2,Mad2l1,Mapk14,Nedd1,Nedd9,Nek2,Numa1,Nup62,Nup85,Odf2,Plk1,Ppp2ca,Psrc1,Ralbp1,Rgs14,Sbds,Sgol1,Smc3,Tpx2,Tubg1,Tubgcp2,Tubgcp3,Tubgcp4,Tubgcp5,Tubgcp6,Umod,Zw10
GO.0000932	cytoplasmic mRNA processing body	0.00676514	0.993239	19	3301	Caprin1,Carhsp1,Cpeb1,Dcp2,Ddx6,Edc3,Edc4,Eif2c2,Eif4e,Jub,Limd1,Lin28a,Lsm14a,Mov10,Patl1,Pnrc2,Rqcd1,Tnrc6a,Wtip
GO.0001533	cornified envelope	0.908798	0.0912396	21	3299	9030409G11Rik,Anxa1,Cnfn,Cst6,Csta,Dsp,Efr3a,Evpl,Flg,Hrnr,Ivl,Lce1d,Lce1m,Lor,Rptn,Sprr1a,Sprr1b,Sprr2d,Sprr2h,Sprr2k,Tgm3
GO.0001669	acrosomal vesicle	0.954865	0.045149	51	3269	Acr,Acrbp,Acrv1,Adam15,Adam2,Arc,Arsa,Atp6v0a2,Atp6v1e2,Atp8b3,Bmf,Calcr,Calr,Capn11,Capza3,Casc5,Catsper3,Cd46,Clk3,Crcp,Ctnna1,Cxadr,Cypt1,Drd2,Fabp9,Fndc3a,Gapdhs,Hexb,Hyal5,Itga1,Itgb1,Kit,Klk1,Ncf2,Notch1,Pate4,Pomt1,Semg1,Skil,Spaca3,Spag8,Spam1,Spesp1,Spinlw1,Sv2b,Syt8,Tbxa2r,Trim36,Txndc8,Vezt,Zp3r
GO.0001673	male germ cell nucleus	0.71749	0.282588	21	3299	Actl7a,Aym1,Blm,H2afx,Hils1,Hira,Hspa2,Kif6,Mlh1,Mlh3,Rec8,Rpa1,Stag3,Sycp1,Sycp3,Tcfl5,Terf2,Tnp1,Tnp2,Topbp1,Trip13
GO.0001725	stress fiber	0.99799	0.0020113	41	3279	2900073G15Rik,Acta1,Actn1,Actn4,Amot,Anxa2,Cnn2,Dlc1,Enah,Fermt2,Fhl3,Flnb,Fscn1,Ilk,Klhl2,Lima1,Mst1r,Myh10,Myh11,Myh14,Myh6,Myh7,Myh9,Myl12b,Myl9,Myo1c,Nox4,Palld,Pdlim2,Pdlim7,Pstpip1,Ptpn11,Sh2b2,Shroom4,Sorbs1,Synpo,Tpm1,Tpm3,Tpm4,Vcl,Zyx
GO.0001750	photoreceptor outer segment	0.262169	0.737893	30	3290	Arr3,Cnga1,Cngb3,Gnat1,Gnat2,Gnb1,Gnb4,Guca1a,Hnf1a,Inha,Iqcb1,Mertk,Myo5a,Myo7a,Myrip,Opn1mw,Opn1sw,Pcdh15,Pdc,Plekhb1,Prkca,Prom1,Ptgs1,Ptprk,Rab27a,Rapgef4,Rho,Rpgr,Tulp1,Ush1c
GO.0001772	immunological synapse	0.999592	0.000409	14	3306	Arhgdia,Bcl10,Cd3e,Coro1a,Dlg1,Dusp3,Icam1,Itgal,Lat,Myh9,Prkcq,Ptprj,Rhoh,Zap70
GO.0001917	photoreceptor inner segment	0.780051	0.220022	18	3302	Aipl1,Cdh23,Eno2,Gnat1,Gnat2,Guca1a,Inha,Myo7a,Nos1,Pdc,Phlpp2,Rapgef4,Rho,Rp1,Tulp1,Ush1c,Ush2a,Whrn
GO.0005605	basal lamina	0.506443	0.493656	18	3302	Ache,Agrn,Amtn,Ang,Col4a4,Col4a5,Colq,Entpd1,Entpd2,Hspg2,Kcne1,Lama1,Lama2,Lama4,Lama5,Lamb2,Lamc1,Nid1
GO.0005614	interstitial matrix	0.891132	0.108917	16	3304	2300002M23Rik,Abi3bp,Adamtsl4,Ccdc80,Ecm2,Egflam,Igf1,Kazald1,Mamdc2,Nav2,Nepn,Smoc2,Tnc,Vit,Vwa1,Vwc2
GO.0005626	insoluble fraction	0.937236	0.0627803	60	3260	Akap7,Anxa7,Araf,Arhgap17,Calm4,Capn1,Capn2,Ccdc88c,Clcn2,Clic5,Cryab,Dag1,Des,Dmd,Eln,Eno1,Eno2,Gpc4,Hdc,Hspb1,Lmna,Map1lc3b,Mapk1,Mapk3,Mdm2,Myo16,Nf2,Pafah1b1,Pde3a,Pde3b,Pde4b,Plcb4,Plec,Pml,Ppp3ca,Ppp3cb,Prkaca,Prkacb,Prkar1a,Prkar1b,Prkar2a,Prkar2b,Prkcb,Ptpn1,Ptprf,Rab1,Rab2a,Rab38,Rab3a,Rab4a,Rab6,Raf1,Rassf9,Sh3gl1,Slc13a3,Slc13a5,Synj2,Trp53,Wnk1,Zfp326
GO.0005637	nuclear inner membrane	0.355744	0.644341	21	3299	Atp1b4,Emd,Ern1,Ghrhr,Itpr1,Lbr,Lemd3,Lmnb1,Lrpprc,Nrm,Psen2,Rnf13,Sigmar1,Sirt1,Smad1,Smad3,Sun2,Tmem43,Tmpo,Tor1aip1,Unc50
GO.0005640	nuclear outer membrane	0.102027	0.89802	16	3304	4831426I19Rik,Akap6,Dhcr7,Emd,Ghrhr,Gsta1,Gsta2,Gsta3,Itpr3,Lrpprc,Ltc4s,Nucb2,Psen1,Retsat,Sigmar1,Tmem109
GO.0005643	nuclear pore	0.0734926	0.926528	50	3270	Aaas,Ahctf1,Ddx19a,Eif5a2,Gle1,Kpna1,Kpna2,Kpna3,Kpna4,Kpna6,Kpna7,Lbr,Mad1l1,Mad2l1,Mtor,Myo1c,Nup107,Nup133,Nup153,Nup155,Nup160,Nup188,Nup210,Nup214,Nup35,Nup37,Nup43,Nup50,Nup54,Nup62,Nup85,Nup88,Nup93,Nup98,Nupl1,Nupl2,Nxf1,Nxt1,Pom121,Ranbp17,Ranbp2,Sec13,Seh1l,Senp2,Snupn,Tmco6,Tmem48,Tpr,Xpo7,Xpot
GO.0005657	replication fork	0.0509221	0.949108	13	3307	Bcl6,Blm,Chek1,Dmap1,Dnmt1,H2afx,Hdac2,Nbn,Pcna,Rad18,Trp53,Trp53bp1,Ube2b
GO.0005665	DNA-directed RNA polymerase II, core complex	0.1244	0.875662	12	3308	C80913,Polr2a,Polr2b,Polr2c,Polr2d,Polr2e,Polr2f,Polr2g,Polr2h,Polr2i,Polr2j,Top1
GO.0005669	transcription factor TFIID complex	0.041388	0.958635	16	3304	Edf1,Taf10,Taf11,Taf12,Taf13,Taf2,Taf3,Taf5,Taf6,Taf7,Taf7l,Taf8,Taf9,Taf9b,Tbp,Trf
GO.0005671	Ada2/Gcn5/Ada3 transcription activator complex	0.180105	0.819971	13	3307	Ccdc101,Csrp2bp,Dr1,Hcfc1,Kat2a,Kat2b,Map3k7,Mbip,Pole3,Pole4,Tada3,Wdr5,Yeats2
GO.0005680	anaphase-promoting complex	0.0870424	0.912994	21	3299	Anapc1,Anapc10,Anapc11,Anapc13,Anapc16,Anapc2,Anapc4,Anapc5,Anapc7,Cdc16,Cdc20,Cdc23,Cdc26,Cdc27,Cul9,Fzr1,Mad2l2,Rbx1,Ube2c,Ube2s,Zzef1
GO.0005689	U12-type spliceosomal complex	0.000747	0.999253	24	3296	0610009D07Rik,Dhx15,Pdcd7,Phf5a,Rnpc3,Sf3b1,Sf3b2,Sf3b3,Sf3b4,Sf3b5,Snrnp25,Snrnp35,Snrnp48,Snrpb,Snrpd1,Snrpd2,Snrpd3,Snrpe,Snrpf,Snrpg,Ybx1,Zcrb1,Zmat5,Zrsr2
GO.0005720	nuclear heterochromatin	0.707058	0.293035	15	3305	A1cf,Cbx3,Cbx5,Dnmt3a,Dnmt3b,Dnmt3l,Foxc1,Satb1,Sirt1,Suv39h1,Suv39h2,Tcp1,Trim28,Vdr,Zfp57
GO.0005740	mitochondrial envelope	0.122504	0.877543	21	3299	Abcb6,Adap2,Atp5c1,Atp5d,Bbc3,Bcl2l1,Bik,Bnip3,Bnip3l,Cidea,Cox5b,Cyp27a1,Fkbp8,H2-Ke6,Pemt,Sdhd,Sh3glb1,Slc25a14,Tomm20,Ucp1,Uqcr10
GO.0005747	mitochondrial respiratory chain complex I	2.14e-05	0.999979	36	3284	Ndufa1,Ndufa10,Ndufa11,Ndufa12,Ndufa13,Ndufa2,Ndufa3,Ndufa4,Ndufa5,Ndufa6,Ndufa7,Ndufa8,Ndufa9,Ndufab1,Ndufb10,Ndufb11,Ndufb2,Ndufb3,Ndufb4,Ndufb5,Ndufb6,Ndufb7,Ndufb8,Ndufb9,Ndufc2,Ndufs1,Ndufs2,Ndufs3,Ndufs4,Ndufs5,Ndufs6,Ndufs7,Ndufs8,Ndufv1,Ndufv2,Ndufv3
GO.0005753	mitochondrial proton-transporting ATP synthase complex	0.109493	0.890562	13	3307	Atp5a1,Atp5b,Atp5c1,Atp5d,Atp5e,Atp5f1,Atp5h,Atp5j,Atp5j2,Atp5k,Atp5l,Atp5o,Atpif1
GO.0005758	mitochondrial intermembrane space	0.00742143	0.992583	28	3292	Acn9,Aifm1,Ak2,Arl2,Arl2bp,Capn10,Cat,Chchd4,Cox17,Cpox,Diablo,Dusp18,Dusp21,Gatm,Gfer,Ggnbp1,Golph3,Htra2,Ndufs1,Nln,Pnpt1,Ppox,Shmt2,Sirt5,Star,Suox,Txnip,Upk1a
GO.0005762	mitochondrial large ribosomal subunit	0.0959844	0.904059	17	3303	Ict1,Mrpl10,Mrpl11,Mrpl12,Mrpl13,Mrpl15,Mrpl16,Mrpl17,Mrpl20,Mrpl23,Mrpl27,Mrpl32,Mrpl34,Mrpl36,Mrpl39,Mrpl41,Mrpl43
GO.0005763	mitochondrial small ribosomal subunit	0.00996989	0.990038	14	3306	Mrpl42,Mrps10,Mrps14,Mrps15,Mrps16,Mrps18a,Mrps18c,Mrps21,Mrps22,Mrps23,Mrps24,Mrps25,Mrps36,Mrps7
GO.0005771	multivesicular body	0.964524	0.0354935	21	3299	Acpp,Cd74,Cd79a,Crhr1,Cst3,Gja1,H2-Ab1,H2-DMa,H2-DMb2,Lamp1,Lrat,Sftpa1,Sftpb,Sftpc,Sftpd,Slc2a4,Sorl1,Steap3,Tpt1,Zp2,Zp3
GO.0005776	autophagic vacuole	0.847791	0.15228	12	3308	Atg16l1,Atg5,Atg9a,Atg9b,Cln3,Gabarapl1,Htt,Map1lc3a,Nbr1,Ulk1,Wdfy3,Wipi2
GO.0005778	peroxisomal membrane	3.78e-05	0.999962	33	3287	Abcd1,Abcd2,Abcd3,Acox1,Acsl1,Acsl3,Acsl6,Ap2m1,Cat,Dhrs7b,Far1,Fis1,Fndc5,Gnpat,Mgst1,Pex10,Pex11a,Pex11b,Pex12,Pex13,Pex14,Pex16,Pex19,Pex3,Pex5,Pex5l,Pex6,Pnpla8,Pxmp2,Pxmp3,Pxmp4,Slc25a17,Slc27a2
GO.0005782	peroxisomal matrix	0.00105768	0.998943	15	3305	Acaa1a,Acox3,Baat,Crot,Fabp1,Far1,Far2,Gnpat,Hsd17b4,Ide,Lonp2,Mvd,Pex5,Prdx1,Uox
GO.0005791	rough endoplasmic reticulum	0.356728	0.643338	36	3284	Ache,Adcyap1r1,Aqp2,Arsb,Bglap,Canx,Car4,Cel,Crhr2,Cybb,Epha5,Fkrp,Glul,Grm7,Hcrt,Hgfac,Hsd11b1,Hspd1,Htr5a,Lrat,Mta1,Mttp,Myoc,Ncf1,Ncoa2,P2rx3,Pcsk1,Pcsk9,Pebp1,Psen1,Ptgds,Rab14,Sftpa1,Sftpd,Slc7a11,Tmem97
GO.0005793	ER-Golgi intermediate compartment	0.00326051	0.996741	36	3284	2400003C14Rik,Anpep,Atp2a1,Car4,Cln8,Dicer1,Ergic1,Erp44,Fn1,Gjb2,Gnpnat1,Golga3,Golgb1,Hspa5,Kdelr1,Lman1,Lman2,Man1a,Mcfd2,Mppe1,Nucb1,Nucb2,P4hb,Pdia6,Rab37,Rgmb,Scyl1,Sec22b,Serpinh1,Surf4,Tmed10,Tmed2,Tmed5,Tmed9,Uggt1,Yif1a
GO.0005795	Golgi stack	0.233274	0.766801	18	3302	A4galt,A4gnt,Cln3,Cog2,Galnt2,Gbf1,Ica1,Lpcat2,Lyz2,Mbtps1,Mgat2,Nsf,Nsfl1c,Rab14,Sulf1,Trappc4,Vcpip1,Zfyve1
GO.0005796	Golgi lumen	0.946083	0.053946	16	3304	Agrp,B3gat1,F10,F2,F7,F9,Furin,Galnt2,Hs3st1,Ngf,Pcsk5,Pcsk6,Ppil2,Sdf4,Tgfb1,Zg16
GO.0005801	cis-Golgi network	0.278968	0.721107	22	3298	Bet1,Cog3,Ctgf,Fam134b,Fktn,Gbf1,Golga2,Golga5,Gosr1,Hook3,Kdelr1,Kdelr2,Limk2,Map6d1,Mppe1,Phtf1,Scfd1,Scyl1,Tmed10,Trappc1,Trappc4,Ubxn2a
GO.0005811	lipid particle	0.0371712	0.962845	28	3292	Abhd5,Akap1,Cav1,Cav2,Cidea,Faf2,Fbp1,Fbp2,Fmr1,Got2,Hspa4,Katna1,Lipe,Mettl7b,Mgll,Pitpnm1,Plin2,Plin3,Plin4,Plin5,Pnpla2,Prpf19,Rab1,Rab35,Rab7,Sigmar1,Stard13,Trap1
GO.0005814	centriole	0.269151	0.730907	36	3284	6330503K22Rik,Adcy10,Ahi1,Bbs4,Birc5,Ccdc52,Ccnf,Cenpj,Cep135,Cep192,Cep250,Cep55,Cep76,Cetn1,Cetn2,Cetn3,Cetn4,Cntln,Cntrob,Crocc,Ftcd,Ift20,Ift88,Nedd1,Nin,Odf2,Ofd1,Pcnt,Pla2g3,Plk4,Rock1,Sass6,Sdccag8,Top2a,Tubg1,Tubgcp3
GO.0005815	microtubule organizing center	0.0154236	0.984582	51	3269	Abca2,Actr1a,Aldob,Arl2bp,Bod1,Ccdc99,Ccnb1,Cct4,Cct5,Cdc25b,Cep55,Chek1,Chmp1a,Clasp2,Clic5,Crmp1,Csnk1a1,Exoc7,Fam110b,Fam110c,Fam125a,Flot1,Haus1,Haus8,Jub,Katna1,Kif2a,Kif2b,Kifc1,Krt18,Mapre1,Mark4,Nde1,Nubp2,Odf2,Pcnt,Pdcd6ip,Ppp4c,Ptpn20,Scyl1,Slmap,Sncg,Spast,Tbccd1,Tcp1,Tubg1,Tubgcp2,Tubgcp3,Tubgcp4,Tubgcp5,Tubgcp6
GO.0005834	heterotrimeric G-protein complex	0.957285	0.0427307	36	3284	Gna11,Gna12,Gna13,Gna14,Gna15,Gnai1,Gnai2,Gnai3,Gnal,Gnao1,Gnaq,Gnas,Gnat1,Gnat2,Gnaz,Gnb1,Gnb2,Gnb3,Gnb4,Gnb5,Gng10,Gng11,Gng12,Gng13,Gng2,Gng3,Gng4,Gng5,Gng7,Gng8,Gngt1,Gngt2,Rgs11,Rgs6,Rgs7,Rgs9
GO.0005839	proteasome core complex	0.014539	0.98547	19	3301	Psma1,Psma2,Psma3,Psma4,Psma5,Psma6,Psma7,Psma8,Psmb1,Psmb10,Psmb11,Psmb2,Psmb3,Psmb4,Psmb5,Psmb6,Psmb7,Psmb8,Psmb9
GO.0005844	polysome	0.110931	0.889118	16	3304	Atxn2,Csda,Dazap1,Dazl,Epm2a,Fmr1,Fxr1,H19,Msi1,Msi2,Piwil1,Piwil2,Psma6,Rps4x,Rps4y2,Rps6
GO.0005852	eukaryotic translation initiation factor 3 complex	0.000412	0.999588	13	3307	Eif3a,Eif3b,Eif3c,Eif3d,Eif3e,Eif3f,Eif3g,Eif3h,Eif3i,Eif3j,Eif3k,Eif3l,Eif3m
GO.0005871	kinesin complex	0.621488	0.378614	15	3305	Kif17,Kif1c,Kif5a,Kif5b,Kif5c,Kifap3,Kifc1,Kifc3,Klc1,Klc2,Klc3,Klc4,Ndel1,Pafah1b1,Ywhae
GO.0005875	microtubule associated complex	0.898875	0.10116	29	3291	Apc2,Bub3,Cct5,Clip2,Dctn3,Dnalc4,Dynll1,Dynll2,Edc3,Fnta,Fntb,Gabarap,Hdac6,Kif1b,Kif1c,Lrp8,Map1lc3b,Mcm7,Mefv,Mtap1a,Mtap1b,Mtap2,Ndel1,Nup214,Pafah1b1,Pea15a,Pms2,Top1,Trim54
GO.0005876	spindle microtubule	0.771584	0.228473	31	3289	Arl3,Aurka,Birc5,Calm1,Calm2,Calm3,Capn6,Cdc16,Cdc27,Cdk1,Clasp1,F630043A04Rik,Fam33a,Hdac3,Kif11,Kif2a,Kif3a,Kifap3,Ncor1,Numa1,Nusap1,Parp4,Plk1,Polb,Psrc1,Ska1,Spag5,Tbl1x,Tbl1xr1,Tpx2,Tubg1
GO.0005881	cytoplasmic microtubule	0.834659	0.165393	25	3295	Apc,Apc2,Arl3,Axin1,Axin2,Bicd1,Birc5,Bysl,Clasp1,Clasp2,Clip1,Clip2,Cyld,Hdac6,Kif2c,Mapre1,Mapre3,Mid1,Ranbp10,Ss18,Synj2,Trpv4,Tuba1a,Tuba1b,Tubg1
GO.0005884	actin filament	0.866202	0.133837	34	3286	Acta1,Actc1,Actr3,Afap1,Aif1,Aif1l,Amot,Ankrd26,Apc2,Cald1,Cnn3,Coro1a,Dlc1,Dnaja3,Ezr,Fkbp15,Flna,Gas7,Gck,Gng12,Inpp5d,Lcp1,Myo9b,Palld,Pawr,Rhoq,Sh2b2,Tsc1,Vcl,Vps11,Vps16,Vps18,Whrn,Wipf1
GO.0005891	voltage-gated calcium channel complex	0.959972	0.0400503	17	3303	Cacna1a,Cacna1b,Cacna1c,Cacna1d,Cacna1e,Cacna1f,Cacna1g,Cacna1h,Cacna1s,Cacna2d1,Cacna2d2,Cacna2d3,Cacnb1,Cacnb2,Cacnb3,Cacnb4,Ppm1a
GO.0005892	nicotinic acetylcholine-gated receptor-channel complex	0.952923	0.0471022	16	3304	Chrna1,Chrna2,Chrna3,Chrna4,Chrna5,Chrna6,Chrna7,Chrna9,Chrnb1,Chrnb2,Chrnb3,Chrnb4,Chrnd,Chrne,Chrng,Stxbp5
GO.0005901	caveola	0.904132	0.0958914	57	3263	Adcyap1r1,Adrb2,Adrbk1,Atp1a1,Atp1a2,Atp1b1,Atp1b3,Bmpr1a,Bmpr2,Cav1,Cav2,Cav3,Cd36,Cdh13,Cln3,Ctsb,Dlc1,Drd1a,Efna5,Erbb4,F2r,Fasl,Flot1,Flot2,Gnaq,Hck,Hdac6,Hk1,Hmox1,Igf1r,Insr,Irs1,Jak2,Kcnma1,Kif18a,Ldlr,Lipe,Lrp6,Lrp8,Myof,Nos3,Pld2,Plvap,Ptgs2,Ptrf,Scarb1,Sdpr,Sele,Slc22a6,Slc27a1,Slc2a1,Slc2a3,Smpd2,Src,Tgfbr2,Trpc4,Tsc2
GO.0005902	microvillus	0.322481	0.677579	40	3280	Angpt1,Aqp1,Aqp5,Atp6v1a,Atp6v1b1,Atp6v1b2,Atp6v1e1,Car2,Cbr1,Cftr,Clic4,Ctsl,Dcxr,Erbb2,Espn,Ezr,Fabp2,Gif,Iqgap2,Kcnj10,Lipc,Lyz2,Msn,Myo1a,Myo1c,Myo6,Myo7a,Nedd4,Oxtr,Pdgfa,Plunc,Prom1,Rdx,Slc27a4,Slc9a3r1,Spn,Tek,Trpc2,Vcam1,Vil1
GO.0005903	brush border	0.707261	0.292806	29	3291	Aqp1,Atp6v0a4,Cubn,Dab1,Dcxr,Enpep,Espn,Folr1,Gipc1,Lct,Lrp2,Myo1a,Myo1b,Myo1c,Pdzd3,Prom1,Rgs19,Si,Slc11a2,Slc23a1,Slc2a2,Slc34a2,Slc34a3,Slc5a1,Slc9a2,Slc9a3,Soat2,Treh,Vil1
GO.0005905	coated pit	0.312834	0.68722	47	3273	Aak1,Ap1s1,Ap1s2,Ap1s3,Ap2a1,Ap2a2,Ap2b1,Ap2m1,Ap2s1,Ap4m1,Ap4s1,App,Arrb1,Arrb2,Clta,Cltb,Cltc,Cubn,Dab2,Dnm2,Epn1,Eps15l1,Hip1r,Hspd1,Itsn1,Ldlr,Lrp1,Lrp10,Lrp12,Lrp2,Lrp3,Myo6,Necap1,Necap2,Picalm,Rab35,Reps1,Sele,Sgip1,Sh3bp4,Slc2a4,Snap91,Sort1,Srprb,Tfrc,Trf,Vldlr
GO.0005912	adherens junction	0.900294	0.0997386	32	3288	a,Adam15,Ahi1,Ajap1,Apc2,Arhgap24,Cdh1,Cdh2,Ctnna1,Ctnna2,Ctnnb1,Ctnnd2,Cxadr,Dsp,Epb4.1l5,Esam,Fmn1,Itgb1,Mllt4,Mpp7,Nf2,Pard3,Pkp2,Pvrl4,Rnd1,Shroom3,Synm,Tjp1,Tmem204,Trpv4,Vcl,Vezt
GO.0005913	cell-cell adherens junction	0.0571598	0.94286	37	3283	Abi2,Apc,Cdh1,Cdh2,Cdh3,Ctnna1,Ctnna2,Ctnnb1,Ctnnd1,Dag1,Dlg1,Dlg5,Dsc2,Fat2,Itga6,Jup,Keap1,Lama3,Lmo7,Mllt4,Myh9,Oxtr,Pard3,Ptprm,Pvrl1,Pvrl3,Rdx,Scrib,Shroom2,Smad7,Sorbs1,Ssx2ip,Tgm1,Tjp1,Vcl,Xirp1,Zyx
GO.0005916	fascia adherens	0.952199	0.0478294	13	3307	Actn1,Cdh2,Ctnna3,Ctnnb1,Des,Dsp,Gja1,Jup,Nrap,Spna2,Tln2,Vcl,Xirp1
GO.0005921	gap junction	0.640834	0.359243	26	3294	Calb2,Csda,Gja1,Gja10,Gja3,Gja4,Gja5,Gja8,Gjb1,Gjb2,Gjb3,Gjb4,Gjb5,Gjb6,Gjc1,Gjc2,Gjc3,Gjd2,Gjd4,Gje1,Mip,Panx1,Panx2,Panx3,Sgsm3,Tjp2
GO.0005922	connexon complex	0.647965	0.352126	18	3302	Gja1,Gja10,Gja3,Gja4,Gja5,Gja8,Gjb1,Gjb2,Gjb3,Gjb4,Gjb5,Gjb6,Gjc1,Gjc2,Gjc3,Gjd2,Gjd4,Gje1
GO.0005932	microtubule basal body	0.306133	0.693932	32	3288	Ahi1,B9d1,B9d2,Bbs2,Bbs4,Bbs5,C2cd3,Cby1,Cdh23,Cep135,Cetn2,Cetn3,Cetn4,Cys1,Ezr,Gas8,Ift172,Ift57,Ift80,Ift88,Lca5,Mks1,Nedd1,Ofd1,Pkd2,Pkhd1,Ptpn23,Rab8a,Tmem67,Ttc8,Ttll9,Tuba3a
GO.0005942	phosphatidylinositol 3-kinase complex	0.582749	0.417369	12	3308	Dapp1,Pik3c2a,Pik3c2g,Pik3c3,Pik3ca,Pik3cb,Pik3cd,Pik3cg,Pik3r1,Pik3r2,Pik3r3,Pik3r5
GO.0008305	integrin complex	0.999755	0.000245	26	3294	Itga1,Itga10,Itga2,Itga2b,Itga3,Itga4,Itga5,Itga6,Itga7,Itga8,Itgae,Itgal,Itgam,Itgav,Itgax,Itgb1,Itgb2,Itgb2l,Itgb3,Itgb4,Itgb5,Itgb6,Itgb7,Itgb8,Itgbl1,Myh9
GO.0009434	microtubule-based flagellum	0.877144	0.122906	18	3302	Actl7a,Akap3,Akap4,Cabyr,Catsper2,Catsperg2,Dnahc8,Fsip1,Gapdhs,Gas8,Hif1a,Ift172,Klc3,Odf4,Oxct2a,Spef1,Tsga10,Txndc2
GO.0009898	internal side of plasma membrane	0.459439	0.540631	35	3285	Acp1,Aspscr1,Birc2,Cd2,Cdh1,Chuk,Ctnnb1,Diablo,Dsg1a,Dsg1b,Fgfr3,G6pdx,Gem,Gm2a,Htra2,Ikbkb,Jup,Kit,Ldlrap1,Lor,Msn,Palm,Pten,Ptp4a1,Ptpn22,Ptpn3,Ptpn4,Ptprc,Rgs2,Rnf31,Shroom4,Th,Traf3,Traf5,Traf6
GO.0009925	basal plasma membrane	0.860633	0.139412	27	3293	Ager,Aqp1,Aqp5,Bmpr2,Cav1,Cldn4,Dlg1,Erbb2,Itga6,Itgb4,Kcnq4,Ldlrap1,Met,Muc20,Myo1a,Myo1c,Pkd2,Plec,Shroom4,Slc16a8,Slc23a1,Slc23a2,Slc27a5,Slco2b1,Slco3a1,Srprb,Trf
GO.0010494	stress granule	0.000479	0.999521	14	3306	Atxn2,Caprin1,Cirbp,Ddx1,Ddx6,Eif2s1,Igf2bp1,Lin28a,Lsm14a,Mbnl1,Mt2,Stau1,Tial1,Ybx1
GO.0012505	endomembrane system	0.948911	0.0511051	47	3273	Adam15,Adora1,Adora2a,Agtr1a,Arf1,Camk1g,Cdc42ep1,Cdc42ep2,Cdk11b,Chmp1a,Dock9,Grip1,Itsn1,Jak2,Jak3,Laptm4a,Laptm4b,Lnpep,Map1lc3a,Map1lc3b,Mpdz,Mtor,Nbea,Nrbp1,Pard3,Pcsk5,Pi4kb,Pip5k1b,Plcd4,Ppp1r14c,Rac3,Rag1ap1,Rnf167,Rnf34,Rps3,Slc11a2,Slc27a1,Slc6a4,Slc9a3r1,Slc9a3r2,Snap47,Trpc2,Trpv2,Vamp5,Vamp8,Vapa,Vapb
GO.0012506	vesicle membrane	0.696158	0.30392	22	3298	Agtr1a,Agtr1b,Anpep,Apob,Appl1,Aspscr1,Clcn3,Drd4,Enpep,Fndc3a,Gipc1,Grb2,Myo6,Nck1,Nck2,Nos1,Nos2,Nos3,Pikfyve,Slc2a4,Slc5a6,Was
GO.0015030	Cajal body	0.000679	0.999322	30	3290	Anks1b,Coil,Ddx46,Dkc1,Eftud2,Ewsr1,Fbl,Gar1,Gemin4,Hinfp,Lsg1,Lsm10,Nolc1,Nop58,Npat,Oip5,Phax,Prpf31,Prpf4,Sart1,Shq1,Sip1,Smn1,Smndc1,Snrpc,Srrm2,Taf9,Wrap53,Xpo1,Zfp473
GO.0015934	large ribosomal subunit	9.98e-05	0.9999	15	3305	Mrpl15,Mrpl22,Mrpl32,Npm1,Rbm3,Rpl10a,Rpl13,Rpl13a,Rpl17,Rpl26,Rpl4,Rpl7,Rpl7l1,Rpl8,Rsl1d1
GO.0015935	small ribosomal subunit	6.64e-07	0.999999	21	3299	Dap3,Fau,Gnb2l1,Mrps12,Mrps2,Npm1,Rps15,Rps16,Rps18,Rps2,Rps20,Rps21,Rps24,Rps25,Rps26,Rps3,Rps4x,Rps5,Rps6,Rps9,Rpsa
GO.0016010	dystrophin-associated glycoprotein complex	0.990039	0.0099692	12	3308	Cav3,Dag1,Dmd,Fkrp,Kcnj10,Krt19,Krt8,Magee1,Sgcb,Sgcd,Sgce,Utrn
GO.0016235	aggresome	0.369143	0.630955	16	3304	Card14,Cct8,Cdh1,Clu,Hdac6,Morc3,Nvl,Park2,Rnf32,Sec62,Stk36,Trim66,Uba5,Ubd,Ucma,Zranb1
GO.0016328	lateral plasma membrane	0.956141	0.043877	31	3289	Abcc6,Akap7,Apc,Arl2,Atp6v1b1,Axin1,Bves,C1qtnf5,Cdh1,Cldn1,Cldn4,Cldn7,Ctnnb1,Dlg1,Drd2,Dsg1a,Dsg1b,Dsg2,Epcam,Erbb3,Gjb2,Iqgap1,Iqgap3,Jup,Myo1a,Myo1c,Pkd1,Prickle2,Slc26a5,Spna2,Vangl2
GO.0016363	nuclear matrix	0.518656	0.481399	58	3262	Ahctf1,Akap8l,Alox5,Anp32a,Atxn1,Blm,Cad,Cebpa,Cebpb,Cenpf,Cfl1,Chmp1a,Clic4,Cxxc1,Dnmt3a,Ercc8,Fign,Ghrhr,Gmcl1,Hlcs,Hnrnpm,Jak2,Kin,Krt18,Lmna,Lmnb1,Maea,Matr3,Men1,Nono,Nufip1,Numa1,Ogg1,Phactr3,Phf5a,Pias4,Pml,Pola1,Ppig,Prkcd,Prkcz,Prpf40a,Psma6,Pspc1,Rbm16,Rnasel,Satb1,Sfpq,Smc3,Spnb4,Srrm1,Tcerg1,Tep1,Tgfb1i1,Thoc1,Trp53,Vim,Zfp326
GO.0016459	myosin complex	0.999759	0.000242	46	3274	Cgnl1,Dynll2,Mlc1,Myh1,Myh10,Myh11,Myh14,Myh2,Myh3,Myh4,Myh6,Myh7,Myh7b,Myh8,Myh9,Myl1,Myl12b,Myl2,Myl3,Myl4,Myl6b,Myl7,Myl9,Mylpf,Myo10,Myo15,Myo16,Myo18a,Myo18b,Myo19,Myo1a,Myo1b,Myo1c,Myo1d,Myo1e,Myo1f,Myo1g,Myo3a,Myo3b,Myo5a,Myo5b,Myo6,Myo7a,Myo7b,Myo9a,Myo9b
GO.0016514	SWI/SNF complex	0.341063	0.659048	12	3308	Actl6a,Actl6b,Arid1a,Arid1b,Smarca2,Smarca4,Smarcb1,Smarcc1,Smarcc2,Smarcd1,Smarcd2,Smarce1
GO.0016529	sarcoplasmic reticulum	0.968758	0.031254	40	3280	Agl,Akap6,Akap7,Ank1,Art1,Atp2a1,Atp2a2,Atp2a3,Cacna1s,Cacna2d1,Cacnb1,Calr,Calu,Car4,Casq1,Casq2,Fabp3,Hax1,Itpr1,Itpr2,Jph1,Jph2,Jsrp1,Mrvi1,Nos1,Pln,Pomt1,Pygm,Ryr1,Ryr2,S100a1,Sar1a,Scp2,Sln,Sri,Srl,Syne2,Tmem109,Tmem38a,Trdn
GO.0016581	NuRD complex	0.00805168	0.991954	15	3305	Appl1,Appl2,Chd3,Chd4,Csnk2a1,Gatad2a,Hdac1,Hdac2,Mbd3,Mta1,Mta2,Rbbp4,Rbbp7,Sall1,Sall2
GO.0016585	chromatin remodeling complex	0.299845	0.700246	16	3304	Actl6a,Asf1a,Baz1b,Baz2a,Chd3,Kat2b,Kif11,Mael,Morf4l1,Mta2,Mysm1,Rbm10,Smarca1,Smarca5,Smarcb1,Smarcd1
GO.0016592	mediator complex	0.0833111	0.91672	27	3293	Cdk8,Med1,Med11,Med12,Med12l,Med13l,Med14,Med15,Med16,Med17,Med18,Med19,Med20,Med21,Med22,Med24,Med26,Med29,Med30,Med31,Med4,Med6,Med7,Med8,Med9,Ppargc1b,Thrap3
GO.0016604	nuclear body	0.231893	0.768165	30	3290	A230006K03Rik,Bmi1,Cdkn2a,Crebbp,Gemin5,Gemin6,Gemin7,Hdac5,Hipk2,Hr,Lsm10,Lsm11,Mdm2,Mtdh,Myc,Nacc1,Ncor2,Pcgf2,Phc1,Pias2,Ptk2,Rgs14,Ring1,Rnf2,Ski,Ss18l1,Ube2i,Ythdc1,Zbtb16,Zkscan17
GO.0016605	PML body	0.2363	0.763746	50	3270	Blm,Calcoco2,Cbx5,Chek2,Chfr,Crebbp,Daxx,Eif3e,Elf4,Hipk1,Hipk2,Hipk3,Ikbke,Isg20,Klhl20,Lrch4,Morc3,Mtor,N4bp1,Nfe2,Nr2c1,Pias2,Pml,Rad51,Rb1,Rere,Rnf4,Rnf6,Rpa1,Rpa2,Rpain,Senp2,Sirt1,Ski,Skil,Sp100,Spnb4,Sumo1,Tdp2,Tert,Thap1,Topbp1,Topors,Trim16,Trim8,Trp53,Ube2i,Usp7,Zbtb16,Zmym2
GO.0017053	transcriptional repressor complex	0.0928458	0.907184	34	3286	Akirin2,Arid4a,Bhlhe41,C1d,Cbx5,Cdx2,Coro2a,Ctbp1,Ctbp2,Ddx20,Depdc1a,Etv3,Gli3,Gps2,Hdac1,Hdac2,Hdac3,Hdac4,Hmgb1,Jazf1,Jun,Ncor1,Ncor2,Phf12,Pou5f1,Prdm16,Sin3a,Ski,Smarce1,Tbl1x,Tbl1xr1,Tcfap4,Ywhab,Zbtb16
GO.0019005	SCF ubiquitin ligase complex	0.779547	0.220521	21	3299	Btrc,Ccnf,Cul1,Fbxl3,Fbxl5,Fbxo15,Fbxo17,Fbxo25,Fbxo27,Fbxo31,Fbxo4,Fbxo44,Fbxo6,Fbxw11,Fbxw7,Fbxw8,Rbx1,Skp1a,Skp2,Trim21,Usp47
GO.0019861	flagellum	0.722211	0.277848	36	3284	4931407G18Rik,Adam15,Akap4,Aldoa,Cabyr,Catsper1,Catsper2,Catsper3,Cav1,Dld,Drd2,Efhc1,Enkur,Gapdhs,Gas8,Gm16517,Ift122,Ift52,Ift57,Ift74,Ift88,Ldha,Met,Odf2,Pkm2,Rnf38,Slc25a31,Sord,Spa17,Spag16,Spag4,Spag6,Spef1,Stard10,Tekt4,Txndc8
GO.0019897	extrinsic to plasma membrane	0.453322	0.546768	21	3299	Anxa2,Art2b,Eea1,Eno1,Gphn,Mfge8,Mycbpap,Numb,Olr1,Plg,Ppl,Rab13,Rac1,S100a10,Scube1,Scube2,St14,Sytl1,Sytl2,Tdgf1,Usp8
GO.0019898	extrinsic to membrane	0.825898	0.174156	25	3295	Aspscr1,Dmbt1,Dusp21,Epb4.1l1,Epb4.1l2,Epb4.1l3,Epb4.1l4a,Epb4.1l4b,Epb4.1l5,Ezr,Farp1,Farp2,Frmd3,Frmd5,Gfra1,Ghr,Msn,Muc16,Mylip,Nf2,Pcyt1a,Rdx,Rph3a,Sytl4,Wdfy3
GO.0022627	cytosolic small ribosomal subunit	2.5e-09	1	29	3291	Fau,Gm10260,Gm6030,Mrps7,Rps10,Rps11,Rps12,Rps14,Rps15,Rps15a,Rps16,Rps17,Rps18,Rps19,Rps2,Rps20,Rps21,Rps24,Rps25,Rps26,Rps27,Rps3,Rps4x,Rps5,Rps6,Rps7,Rps8,Rps9,Rpsa
GO.0030016	myofibril	0.967814	0.0321998	31	3289	Ablim2,Abra,Actg1,Alppl2,Ankrd23,Cald1,Casq1,Dmd,Kcnj8,Mybpc3,Myh11,Myh2,Myh3,Myh4,Myh6,Myh7,Myh8,Myl1,Myl2,Mylpf,Myod1,Neb,Nrap,Pde4dip,Psma6,Syne2,Tmod1,Tnni3,Tnnt2,Tpm1,Ttn
GO.0030017	sarcomere	0.953719	0.0462992	30	3290	Abcc9,Abra,Acta1,Actc1,Actn1,Actn2,Actn3,Ankrd2,Arf1,Ckmt2,Csrp3,Glrx3,Hdac4,Lman1,Mmp2,Murc,Mybpc3,Myom1,Nbr1,Nexn,Obscn,Pdlim3,Psma6,Syne1,Timp4,Tnni3,Tnnt2,Trim54,Trpc1,Ttn
GO.0030018	Z disc	0.999941	5.87e-05	59	3261	2900073G15Rik,Actn1,Actn2,Akap4,Ank1,Bmp10,Cacna1c,Capzb,Cav3,Cryab,Csrp3,Ctnnb1,Des,Dmd,Dst,Fhl2,Fhl3,Glrx3,Grin2b,Hdac4,Homer1,Hspb1,Itgb1bp2,Jph1,Jph2,Jup,Krt19,Krt8,Ky,Ldb3,Murc,Myh6,Myh7,Myl12b,Myl9,Myo18b,Myoz2,Myoz3,Neb,Nexn,Obscn,Pak1,Pdlim3,Pdlim5,Ppp3ca,Psen1,Psen2,Pygm,Ryr2,Slc4a1,Spna2,Sri,Sync,Syne2,Synm,Synpo2,Tcap,Tpm1,Ttn
GO.0030057	desmosome	0.953384	0.0466413	16	3304	9030409G11Rik,B4galt1,Cdsn,Ctnnb1,Dsc1,Dsc2,Dsc3,Dsg1a,Dsg1b,Dsg2,Dsp,Jam3,Jup,Pkp1,Pkp3,Pnn
GO.0030117	membrane coat	0.672648	0.327422	29	3291	Ap1b1,Ap1g1,Ap1g2,Ap1s1,Ap1s2,Ap1s3,Ap2a1,Ap2a2,Ap2b1,Ap2s1,Ap3b1,Ap3b2,Ap3d1,Ap3s1,Ap3s2,Ap4b1,Ap4e1,Cltc,Copa,Copb1,Copb2,Copg2,Copz1,Dnm1,Gga1,Gga2,Gga3,Ints4,Synj1
GO.0030131	clathrin adaptor complex	0.77848	0.221585	23	3297	Ap1b1,Ap1g1,Ap1g2,Ap1m1,Ap1m2,Ap2a1,Ap2a2,Ap2b1,Ap2m1,Ap3m1,Ap3m2,Ap4b1,Ap4m1,Arcn1,Fcho1,Gga1,Gga2,Gga3,Lrrn3,Mudeng,Sgip1,Ston1,Ston2
GO.0030133	transport vesicle	0.991782	0.00822197	38	3282	0610007P14Rik,Ap1ar,Ap1g2,Ap2m1,Aph1b,Aqp2,Atp2c1,Bgn,C1qtnf5,Cav2,Cnst,Cpa3,Cpe,Crispld2,Erp29,Galntl2,Nptx1,Nrsn2,Nts,Pcsk1,Pcsk2,Pigr,Plekhf2,Rab11a,Rab14,Rab3d,Scamp2,Shh,Sipa1,Sspn,Stx2,Syt13,Tmem168,Vgf,Yipf1,Yipf2,Yipf3,Ykt6
GO.0030136	clathrin-coated vesicle	0.664985	0.335085	30	3290	Ap1g1,Aqp2,Clint1,Clta,Cltc,Clvs1,Clvs2,Dennd1a,Dvl1,Dvl2,Epn3,Eps15,Fam109b,Gga2,Hax1,Hip1r,Lrp1,Mall,Ocrl,Picalm,Rgs19,Sgip1,Sh3bp4,Slc2a4,Snx18,Sort1,Ston2,Vamp2,Vamp3,Vti1a
GO.0030139	endocytic vesicle	0.742604	0.25746	28	3292	Abca1,Amelx,Amot,Apoa1,Cd2ap,Cubn,Dpp4,Drd2,Drd3,Egfr,Ehd1,Ehd3,Gipc1,Gpr120,Igf2r,Itsn1,Lck,Lpar1,Lpar2,Lrp2,Myo6,Nrxn1,Rab5a,Rab5b,Rab5c,Rala,Srprb,Trf
GO.0030173	integral to Golgi membrane	0.804561	0.195488	35	3285	Acer2,Acer3,B4galnt1,B4galnt2,Bet1l,Cux1,Entpd4,Lfng,Pcsk7,Qsox1,Rer1,Rfng,Sgms1,Sgms2,St3gal1,St3gal2,St3gal3,St3gal4,St3gal5,St3gal6,St6gal1,St6gal2,St6galnac1,St6galnac2,St6galnac3,St6galnac4,St6galnac5,St6galnac6,St8sia1,St8sia2,St8sia3,St8sia4,St8sia5,St8sia6,Steap2
GO.0030175	filopodium	0.618415	0.381654	34	3286	Abi1,Abi2,Actn2,Baiap2,Cdc42,Cdk5,Cib1,Dag1,Enah,Ermn,Ezr,Fat1,Fgd4,Fscn1,Itga6,Msn,Mtm1,Myo10,Myo3a,Nf2,Palld,Pdpn,Podxl,Ppp1r9a,Rdx,Rufy3,Slc9a3r1,Snap25,Spata13,Srcin1,Trpv4,Vasp,Vcam1,Vil1
GO.0030176	integral to endoplasmic reticulum membrane	0.903381	0.0966459	44	3276	Abcb9,Acer3,Agpat6,Amfr,Asph,Asphd1,Asphd2,Bscl2,Cln3,Cyp11b1,Derl1,Derl2,Derl3,Dolk,Dolpp1,Dpm2,Dpm3,Edem1,Elovl4,Elovl6,Ern1,Ero1l,Ext1,Fitm1,Fitm2,Fkbp8,H47,Hspa5,Lrit1,Mboat4,Porcn,Rrbp1,Rtn4,Sacm1l,Scd1,Slc37a4,Spcs1,Ssr3,Stim1,Tap1,Tap2,Tecr,Upk2,Wfs1
GO.0030286	dynein complex	0.447389	0.552694	25	3295	Dctn1,Dctn2,Dnahc12,Dnahc17,Dnahc2,Dnahc5,Dnahc6,Dnahc8,Dnaic1,Dnaic2,Dnalc4,Dnali1,Dync1h1,Dync1i1,Dync1i2,Dync1li1,Dync1li2,Dync2h1,Dync2li1,Dynll1,Dynll2,Dynlrb1,Dynlrb2,Dynlt3,Hdac6
GO.0030315	T-tubule	0.883256	0.116783	27	3293	Abcc9,Akap7,Cacna1c,Cacna1s,Cacna2d1,Cacnb1,Camk2d,Casq1,Cav3,Cltc,Dlg1,Dysf,Ednra,Esr1,Kcnj11,Kcnj12,Kcnj3,Kcnj5,Prkar2a,Ryr1,Scn1a,Scn2a1,Scn5a,Slc30a1,Slc8a1,Tgfb3,Vdr
GO.0030496	midbody	0.293768	0.70628	57	3263	Ankrd54,Anxa11,Anxa2,Arl2bp,Arl3,Arl8a,Arl8b,Aurkb,Birc5,Cdk1,Cenpf,Cep55,Clic4,Ctnnd1,Cyld,Ddx11,Erh,Gdi1,Gnai1,Gnai2,Gnai3,Gnb2l1,Hsp90b1,Hspa5,Incenp,Iqgap1,Jtb,Katnb1,Keap1,Kif13a,Kif23,Kif3b,Kif4,Klhl9,Mapre3,Myh10,Nek2,Pik3c3,Pitpnm1,Ppp1cc,Psrc1,Ptch1,Rab11fip3,Rab11fip4,Racgap1,Rala,Ralb,Rdx,Sccpdh,Slc2a1,Spast,Stx2,Syne1,Vps24,Vps4a,Zfp330,Zfyve26
GO.0030658	transport vesicle membrane	0.0282797	0.971737	16	3304	Aqp6,Car4,Clcn3,Cuzd1,Dbh,Dmbt1,Fgfrl1,Ica1,Pam,Rph3al,Scgn,Slc30a8,Spred2,Sycn,Sytl4,Vamp7
GO.0030659	cytoplasmic vesicle membrane	0.893697	0.106331	48	3272	Agtrap,Ap3m2,Appbp2,Aqp2,Atp6v0a1,Avpr1a,Bace1,Cadps,Caly,Camkv,Cftr,Clic4,Clta,Cltb,Cltc,Ece2,Eltd1,Htt,Kcnq1,Kif1b,Phlda1,Rab13,Rab21,Rhbg,Sh3kbp1,Slc18a1,Slc18a2,Slc2a4,Slc2a8,Slc32a1,Smagp,Snap23,Snca,Snx15,Snx17,Snx24,Snx5,Snx9,Stxbp5,Taok2,Th,Tmed2,Tmem67,Trim72,Ulk1,Vamp1,Vopp1,Ykt6
GO.0030666	endocytic vesicle membrane	0.866595	0.133452	23	3297	Ap2a1,Ap2a2,Ap2b1,Ap2m1,Ap2s1,Cacng2,Cacng3,Cacng4,Cacng8,Camk2a,Camk2b,Camk2d,Camk2g,Cubn,Dlg4,Gria1,Gria2,Gria3,Gria4,Mdm2,Pick1,Syt1,Syt2
GO.0030667	secretory granule membrane	0.715634	0.284458	15	3305	Car4,Ica1,Itpr1,Msn,Myrip,Rab27a,Rab27b,Rph3al,Slc30a5,Slc30a8,Sycn,Syt9,Sytl4,Vamp2,Vgf
GO.0030672	synaptic vesicle membrane	0.995015	0.00498728	44	3276	Abcc8,Amph,D230025D16Rik,Doc2a,Drd2,Dtnbp1,Gad2,Gria2,Ica1,Otof,Pi4k2a,Rph3a,Scamp1,Scamp5,Sema4c,Slc17a6,Slc17a7,Slc18a2,Slc2a3,Slc30a3,Slc32a1,Slc6a17,Stx1a,Sv2a,Sv2b,Sv2c,Svop,Syn1,Syn2,Syn3,Syngr1,Synpr,Syp,Syt1,Syt11,Syt12,Syt2,Syt3,Syt5,Syt6,Syt9,Vamp1,Vamp2,Vti1a
GO.0030673	axolemma	0.993802	0.00620297	12	3308	Adora1,Adora2a,Ank1,Gabbr1,Kcnc1,Kcnc3,Mapk8ip3,Myo1c,Myo1d,Robo1,Robo2,Slc1a2
GO.0030863	cortical cytoskeleton	0.998238	0.00176325	27	3293	Actb,Actn1,Actn4,Ank1,Capza1,Capza2,Capza3,Capzb,Dlg4,Epb4.1,Epb4.2,Epb4.9,Flna,Gypc,Inpp5d,Mpp1,Myh9,Nos2,Sele,Slc4a1,Spna2,Spnb1,Spnb2,Tmod1,Tpm3,Tpm4,Trpc4
GO.0030864	cortical actin cytoskeleton	0.716349	0.283734	18	3302	Actn1,Actn2,Cap1,Cfl1,Coro1a,Dstn,Lancl2,Lasp1,Llgl1,Myo1a,Myo1f,Pdlim2,Ppp1r9a,Scnn1a,Shroom2,Shroom4,Trpv4,Utrn
GO.0030914	STAGA complex	0.695461	0.304644	12	3308	Kat2a,Sap130,Supt3h,Supt7l,Tada1,Tada3,Taf10,Taf12,Taf5l,Taf6l,Taf9,Trrap
GO.0031011	Ino80 complex	0.765396	0.234693	13	3307	Actl6a,Actr5,Actr8,Ino80,Ino80b,Ino80c,Ino80e,Nfrkb,Ruvbl1,Ruvbl2,Tfpt,Uchl5,Yy1
GO.0031201	SNARE complex	0.91548	0.0845553	21	3299	Bet1,Bnip1,Cplx1,Cplx2,Doc2b,Scamp5,Snap23,Snap25,Stx2,Stx3,Stx4a,Stx5a,Stx7,Stx8,Stxbp2,Vamp2,Vamp3,Vamp7,Vamp8,Vti1a,Ykt6
GO.0031224	intrinsic to membrane	0.860863	0.139181	28	3292	Ctxn1,Ctxn2,Ctxn3,Gnas,Il18r1,Il18rap,Il1r1,Il1rap,Il1rapl1,Il1rapl2,Il1rl1,Il1rl2,Myd88,Sarm1,Sigirr,Tgm1,Tirap,Tlr1,Tlr12,Tlr13,Tlr2,Tlr3,Tlr4,Tlr5,Tlr6,Tlr7,Tlr8,Tlr9
GO.0031227	intrinsic to endoplasmic reticulum membrane	0.825728	0.174334	19	3301	Alg12,Alg9,Cyp2e1,Ext1,Ext2,Extl1,Extl2,Extl3,Fmo1,Fmo2,Fmo3,Fmo4,Fmo5,Pgap1,Pgap3,Pigb,Pigz,Rnf180,Serac1
GO.0031234	extrinsic to internal side of plasma membrane	0.755339	0.244725	26	3294	Cav2,Cnr2,Cyld,Dlg4,Dtna,Errfi1,Gna11,Gna12,Gna13,Gna14,Gna15,Gnai1,Gnai2,Gnai3,Gnal,Gnao1,Gnaq,Gnas,Gnat1,Gnat2,Gnaz,S100a6,Snx18,Snx5,Snx9,Tgm3
GO.0031252	cell leading edge	0.996829	0.00317238	34	3286	Abi1,Actr3,Arhgap1,Arpc2,Atn1,Bspry,Cd2ap,Cdc42bpa,Cdc42bpb,Cdc42bpg,Cfl1,Coro1a,Cxcr4,Dctn1,Dst,Epb4.1l5,Fat1,Hdac6,Iqgap1,Itgb4,Itgb5,Jmy,Myh9,Myo1a,Ndel1,Pafah1b1,Prkci,Prkcz,Pxn,Scrib,Sra1,Tubg1,Vim,Ywhaz
GO.0031526	brush border membrane	0.26883	0.731225	40	3280	Aqp1,Aqp7,Atp6v0a4,Atp7a,Atp8b1,B4galt1,Car4,Cubn,Cybrd1,Gna12,Gna13,Hsp90aa1,Hsp90ab1,Kcnk1,Lrp2,Mttp,Npc1l1,Pdzk1,Pemt,Pex19,Pik3cb,Pld2,Prkcb,Pth1r,Slc17a3,Slc22a12,Slc22a5,Slc26a3,Slc27a4,Slc2a2,Slc34a1,Slc34a2,Slc34a3,Slc5a1,Slc5a2,Slc5a6,Slc6a14,Slc9a3r1,Slco1a5,Trpm6
GO.0031528	microvillus membrane	0.105942	0.894109	14	3306	Adcy6,Cd24a,Ctnnb1,Dpep1,Ezr,Hfe,Msn,Mttp,Muc4,Pdpn,Podxl,Prom2,Scarb1,Slc9a3r1
GO.0031594	neuromuscular junction	0.998283	0.00171785	42	3278	Ache,Akap1,Ank2,App,Camk2d,Cav3,Cdh15,Cdk5,Cdk5r1,Chrna1,Col4a5,Dlg1,Dok7,Efna2,Epha4,Epha7,F2r,Gria1,Hdac4,Itgb1,Kcnc3,Kcnc4,Musk,Myh10,Myh9,Nefm,Nrg1,P2rx7,Pdzrn3,Prkaca,Prkar1a,Prkcq,Psen1,Psen2,Rapsn,Serpine2,Sv2a,Sync,Syngr3,Syt1,Thbs4,Utrn
GO.0031674	I band	0.669124	0.330974	15	3305	Acta2,Actc1,Ankrd1,Ankrd2,Ankrd23,Atp2a1,Cacna1s,Casq1,Cryab,Kat2b,Myl3,Ryr1,Smtnl1,Tcap,Ttn
GO.0031901	early endosome membrane	0.931351	0.0686752	28	3292	B2m,Clcn3,Clip3,Clvs1,Ehd1,H2-Q10,Hgs,Hps6,Mmgt1,Mmgt2,Pi4k2a,Pikfyve,Rab21,Sh3gl1,Sh3gl3,Slc9a6,Snx1,Snx16,Snx4,Snx5,Snx6,Snx8,Stam2,Stx7,Tmem90b,Zfyve16,Zfyve28,Zfyve9
GO.0031902	late endosome membrane	0.0461695	0.953849	30	3290	2400001E08Rik,Abca5,Arl8b,Atg9a,Chmp4c,Clcn3,Cybasc3,Fam125a,H2-Eb1,Mitd1,Mmd,Pld1,Rhob,Rnf13,Slc11a2,Slc29a3,Slc9a9,Snf8,Snx16,Stx7,Stx8,Tmem55a,Tmem55b,Tsg101,Vamp7,Vamp8,Vps24,Vps33a,Vps33b,Vps4a
GO.0031941	filamentous actin	0.984333	0.0156758	21	3299	Actg1,Brca1,Cd2ap,Coro1a,Espn,Fermt2,Myo18b,Myo1a,Myo1c,Myo1f,Myo3a,Myo6,Myo9b,Prkcz,Rac3,Shroom2,Shroom4,Tmod3,Tpm1,Tpm3,Tpm4
GO.0031966	mitochondrial membrane	0.0241427	0.975865	59	3261	Acadl,Acadm,Acsl4,Anxa1,Atp5b,Atp5g1,Atp5g2,Atp5g3,Bak1,Bax,Bcl2,Bcl2l1,Bcl2l2,Bnip3,Bok,Coq2,Cox10,Cox4i2,Cyp11b1,Cyp11b2,Cyp1a1,Cyp27b1,Etfdh,Fam82a2,Fkbp8,Fndc1,Gabbr1,Gpam,Haao,Hsd3b1,Hsd3b5,Ivd,Letm1,Nat8l,Ndufa1,Ndufa13,Ndufa2,Ndufa6,Ndufa9,Ndufaf4,Ndufb6,Ndufs3,Ogdh,Pemt,Plcd1,Pln,Pnpla7,Ppox,Rnf144b,Rnf5,Sfxn3,Sfxn5,Smcp,Snph,Sord,Spg7,Tmem14c,Uqcrfs1,Usmg5
GO.0031982	vesicle	0.0300533	0.96996	29	3291	Akt2,Anxa7,Clic4,Crhr1,Cst3,Ece1,Gnas,Ifngr1,Il1b,Il1rn,Lamp1,Lim2,Lnpep,Lrpap1,Mapk8,Npc1,Npff,Oprd1,Pf4,Pla2g4f,Pld1,Pln,Slc12a3,Slc2a1,Slc2a4,Slc30a7,Sri,Stmn2,Vapa
GO.0031988	membrane-bounded vesicle	0.894871	0.105181	13	3307	Bglap,Bmp1,Bmp2,Bmp4,Bmp5,Bmp6,Bmp7,Ibsp,Mttp,Sparc,Spp1,Syt8,Vegfa
GO.0032039	integrator complex	0.297291	0.702813	12	3308	Ints1,Ints10,Ints12,Ints2,Ints3,Ints4,Ints5,Ints6,Ints7,Ints8,Ints9,Shfm1
GO.0032154	cleavage furrow	0.889375	0.110672	18	3302	Apc2,Cep55,Mastl,Men1,Myh10,Myh9,Nde1,Nf2,Pitpnm1,Ppp1cc,Pstpip1,Rab11a,Rab11fip3,Rab11fip4,Rala,Rdx,Spn,Tpm3
GO.0032281	alpha-amino-3-hydroxy-5-methyl-4-isoxazolepropionic acid selective glutamate receptor complex	0.969235	0.030786	12	3308	Cacng3,Cacng4,Cacng5,Cacng7,Cacng8,Cnih2,Cnih3,Dlg4,Gria1,Gria2,Gria3,Gria4
GO.0032391	photoreceptor connecting cilium	0.632327	0.367769	17	3303	Arl3,Cep290,Cetn1,Cetn2,Cetn3,Gnat1,Ift122,Ift88,Iqcb1,Kif3a,Nphp1,Rp1,Tbcc,Ttc8,Ush2a,Wdr19,Whrn
GO.0032420	stereocilium	0.778014	0.222064	16	3304	Cdh23,Clic5,Dock4,Espn,Fscn2,Myo15,Myo1c,Myo7a,Pcdh15,Pls3,Prom1,Rdx,Slc4a7,Tprn,Ush1c,Whrn
GO.0032580	Golgi cisterna membrane	0.377811	0.622254	38	3282	Abo,B4galnt4,B4galt1,B4galt3,B4galt4,B4galt6,Cant1,Chpf,Chsy1,Chsy3,Csgalnact1,Csgalnact2,Fut1,Fut11,Fut2,Fut4,Fut7,Fut8,Fut9,Galnt1,Golga2,Golim4,Golph3,Golph3l,Gorasp2,Mobkl3,Pitpnm1,Sar1b,Scfd1,Sec16a,Sort1,St3gal2,St3gal3,St3gal4,St6gal1,St6gal2,Uxs1,Yipf5
GO.0032587	ruffle membrane	0.495321	0.504762	25	3295	Adam17,Aif1,Apc,Arhgef2,Cdc37,Clasp2,Epb4.1l5,Ezr,Itga5,Itgb1,Myo6,Pdpn,Pip5k1a,Pla2g4f,Plek,Plekha1,Rasgrp2,Rps3,Sntg1,Spata13,Synj2,Them4,Tpm1,Trpv4,Wwc1
GO.0032839	dendrite cytoplasm	0.536122	0.463989	14	3306	Ada,Canx,Gabarapl1,Gria2,Grik2,Grik3,Klhl17,Map2k1,Map2k4,Mapk1,Mapk8,Oprm1,Sod1,Uhmk1
GO.0032982	myosin filament	0.997238	0.00276405	14	3306	Mybpc1,Mybpc2,Mybpc3,Mybph,Myh1,Myh11,Myh2,Myh3,Myh4,Myh6,Myh7,Myh7b,Myh8,Myom1
GO.0033017	sarcoplasmic reticulum membrane	0.730117	0.269979	13	3307	Atp2a1,Atp2a2,Fkbp1a,Fkbp1b,Hrc,Itpr2,Jph2,Ryr1,Ryr2,Ryr3,Sln,Tmem109,Tmem38a
GO.0033267	axon part	0.372418	0.627684	15	3305	Apc,Aqp1,Crhr1,Cst3,Dst,Dtnbp1,Kif5a,Lrp8,Map2k1,Map2k4,Map3k12,Mapk1,Mapk8,Pafah1b1,Ywhae
GO.0033276	transcription factor TFTC complex	0.0942072	0.905843	12	3308	Kat2a,Supt3h,Tada3,Taf10,Taf12,Taf2,Taf5l,Taf6,Taf7,Taf9,Taf9b,Trrap
GO.0034361	very-low-density lipoprotein particle	0.935922	0.0641097	17	3303	Apoa1,Apoa2,Apoa4,Apoa5,Apob,Apoc1,Apoc2,Apoc3,Apoc4,Apoe,Apoh,Apom,H47,Lpl,Lsr,Pcyox1,Vldlr
GO.0034362	low-density lipoprotein particle	0.991716	0.00829114	12	3308	Apoa5,Apob,Apoc2,Apoc4,Apoe,Apof,Apom,H47,Ldlr,Lsr,Msr1,Sorl1
GO.0034364	high-density lipoprotein particle	0.98086	0.0191503	21	3299	Abca1,Apoa1,Apoa2,Apoa4,Apoa5,Apoc1,Apoc4,Apoe,Apof,Apoh,Apom,Gpihbp1,Gpld1,Hdlbp,Lcat,Lipc,Pon1,Saa1,Saa2,Saa3,Saa4
GO.0034707	chloride channel complex	0.904084	0.0959421	47	3273	Ano1,Ano10,Ano3,Ano4,Ano6,Ano8,Ano9,Best1,Best2,Cftr,Clcn1,Clcn2,Clcnka,Clcnkb,Clic1,Clic3,Clic4,Clic5,Clic6,Fxyd1,Fxyd3,Gabra1,Gabra2,Gabra3,Gabra4,Gabra5,Gabra6,Gabrb1,Gabrb2,Gabrb3,Gabrd,Gabre,Gabrg1,Gabrg2,Gabrg3,Gabrp,Gabrq,Gabrr1,Gabrr2,Glra1,Glra2,Glra3,Glra4,Glrb,Ttyh1,Ttyh2,Ttyh3
GO.0035085	cilium axoneme	0.995468	0.00453463	23	3297	B9d2,Ccdc39,Cys1,Dnahc9,Dnaic2,Dync2h1,Dync2li1,Ift80,Inpp5e,Kif3a,Lca5,Lrrc50,Mapt,Rsph9,Sec16a,Spag16,Tekt1,Tekt2,Tekt3,Tekt4,Ttll10,Ttll3,Tulp3
GO.0035097	histone methyltransferase complex	0.789069	0.210994	23	3297	0610040B09Rik,2900092E17Rik,5730457N03Rik,Art4,Ash2l,Cbx5,Cxxc1,Dpy30,Hdac9,Jarid2,Kdm6a,Men1,Mll1,Mll2,Mll3,Ncoa6,Paxip1,Rbbp5,Setd1a,Setd1b,Wbp7,Wdr5,Wdr82
GO.0035267	NuA4 histone acetyltransferase complex	0.287395	0.712697	15	3305	Actb,Actg1,Actl6a,Brd8,Dmap1,Ep400,Epc1,Ing3,Kat5,Meaf6,Morf4l1,Ruvbl1,Ruvbl2,Trrap,Yeats4
GO.0042589	zymogen granule membrane	0.14054	0.859525	13	3307	Clca1,Clca3,Cuzd1,Dmbt1,Kcnq1,Pnliprp2,Rab27b,Rab5a,Scamp1,Tmed10,Tmed2,Vamp2,Zg16
GO.0042612	MHC class I protein complex	0.407958	0.592154	13	3307	2410017I17Rik,Azgp1,B2m,Cd1d1,Fcgrt,H2-D1,H2-K1,H2-M9,H2-Q10,H2-Q6,H2-Q7,Hfe,Mr1
GO.0042645	mitochondrial nucleoid	4.14e-07	1	34	3286	1110002N22Rik,Acadvl,Atp5b,Clpx,Cps1,Dbt,Ddx28,Dhx30,Dna2,Dnaja3,Hadha,Hadhb,Hspa9,Lonp1,Lrpprc,Lrrc59,Mterfd3,Peo1,Poldip2,Polg,Polg2,Polrmt,Shmt2,Slc25a5,Sod2,Ssbp1,Supv3l1,Tfam,Tfb1m,Tfb2m,Top1mt,Tufm,Vdac1,Vdac2
GO.0042734	presynaptic membrane	0.996153	0.00384885	46	3274	Ache,Adora1,Adora2a,Adora3,Ank2,Apbb1,Cacna1c,Cadps2,Camk2a,Chrna7,Dlg1,Erc2,Fosl1,Gabra6,Gad2,Gria2,Grik1,Grik2,Grik4,Grik5,Grin2a,Grin2b,Grm1,Grm2,Grm3,Grm7,Grm8,L1cam,Lrfn3,Nptn,Nrxn1,Nrxn2,Nrxn3,P2rx2,Pcdh8,Picalm,Pick1,Rims1,Scrib,Slc1a2,Snap91,Snph,Syp,Syt1,Unc13a,Unc13c
GO.0043034	costamere	0.967972	0.0320484	14	3306	Actg1,Dag1,Dmd,Fxr1,Homer1,Ilk,Krt19,Krt8,Sdc4,Smpx,Svil,Synm,Trpc1,Vcl
GO.0043195	terminal button	0.999932	6.78e-05	49	3271	Adcyap1,Adora1,Ank2,Calca,Cck,Cckar,Cyp19a1,Dbh,Dpysl2,Drd4,Erc2,Esr1,Gabrb3,Ghrh,Gp1bb,Gria2,Gria3,Gria4,Grik1,Grik2,Grik3,Grik4,Grik5,Grin1,Grin2a,Grin2b,Grm4,Grm7,Ilk,Kcnma1,L1cam,Mylk2,Nmu,Ntrk2,Ophn1,Oxt,P2rx2,P2rx3,P2rx4,P2rx7,Pfn2,Pnmt,Prss12,Ptprn2,Slc18a2,Slc18a3,Snca,Sncb,Th
GO.0043198	dendritic shaft	0.99965	0.00035	39	3281	Accn2,Adrbk1,Adrbk2,Akap5,App,Arhgef2,Cacna1b,Cacna1c,Chrna7,Cnih2,Cnih3,Cript,Ctnnb1,Dlg3,Exoc4,Fmr1,Gabbr1,Gipc1,Gria1,Gria2,Gria3,Grip2,Grm4,Grm5,Grm7,Gsk3b,Hcn2,Homer1,Ilk,Inpp5j,Kirrel3,Lpar1,Mtap2,Nsf,Prex1,Psen1,Psen2,Slc1a2,Whrn
GO.0043204	perikaryon	0.97895	0.0210565	58	3262	Aif1,Asl,Ass1,Btd,Cacna1a,Cacna1e,Cacna1f,Cacna1h,Cck,Ccr2,Clcn2,Cnr2,Ctsl,Cyp11a1,Ddn,Drd2,Efna2,Eno2,Esr1,Esr2,Ghrh,Glul,Got2,Gria2,Gria3,Grik2,Grik3,Grik4,Grik5,Htr5a,Itga1,Itga8,Klhl24,Kng1,Map2k1,Map2k4,Mapk1,Mapk8,Mcam,Mtap1b,Naip2,Nell2,Neurog1,Npff,Oprm1,Pam,Pde10a,Pde11a,Pde9a,Pi4k2a,Pnmt,Ppp1ca,Reln,Resp18,Slc12a5,Synpo,Th,Top1
GO.0043209	myelin sheath	0.672989	0.327088	24	3296	Atp1a3,Bcl2,Cntn2,Ermn,Exoc4,Gjc2,Gjc3,Hrh3,Itgb1,Itpr2,Itpr3,Mag,Mbp,Omg,Plp1,Prkcz,Prx,Pten,Rtn4,Scrib,Serinc5,Srd5a1,Tspan2,Tubb4
GO.0043235	receptor complex	0.94215	0.0578782	18	3302	Adra2a,Adrb2,Adrb3,Caprin2,Cd74,Csf1,Csf1r,Erbb2,Gabra6,Ghr,Grik1,Lhcgr,Lrp5,Ripk1,Smad3,Tgfbr1,Tgfbr2,Tradd
GO.0043292	contractile fiber	0.98951	0.0104969	18	3302	Cdk5r1,Cryab,Cst3,Dbi,Des,Hspb1,Myh3,Myh6,Myh7,Myl1,Myl2,Plec,Ppp1r12a,Smpx,Smtnl1,Tnnc1,Tnni3,Trim63
GO.0043679	axon terminus	0.925708	0.0743173	35	3285	Amph,Aqp1,Atp6v0d1,Bin1,Cacna1b,Casr,Chrm1,Chrm3,Chrm4,Cyp19a1,Dixdc1,Drd2,Fkbp1a,Gad1,Ghrh,Glul,Got1,Grm7,Hap1,Itga2,Kcnc3,Kcnc4,Npff,Ntrk2,Oprd1,Pcsk1,Pebp1,Rgs10,Slc18a2,Slc18a3,Snca,Sncb,Sncg,Synj2,Ucn
GO.0044297	cell body	0.838692	0.161369	18	3302	Acot7,Adora1,Cacybp,Calb1,Casp8,Daxx,Fadd,Gabarap,Gabarapl1,Gfap,Il6st,Mapk8ip1,Mmp3,Mtap2,Ndel1,P2ry1,Ptpn13,Slc18a2
GO.0044424	intracellular part	0.972181	0.0278337	20	3300	Adcy5,Adcy6,Adrb2,Aire,Bgn,Cav3,Chrm4,Fabp2,Gnas,Isl1,Neurod1,Neurog3,Nkx2-2,Oprm1,P2rx2,P2rx3,Pax6,Pdx1,Pou3f4,Scgb1a1
GO.0044444	cytoplasmic part	0.5621	0.437986	23	3297	Agt,Aida,Aim2,Axin1,Cisd2,Dvl2,Hspa1a,Ikbkg,Kcnma1,Klhl20,Lce1d,Lce1m,Lor,Ptgs1,Ptpn9,Pycard,Ren1,Slc22a18,Slc30a2,Slc30a3,Slc30a4,Slc30a7,Wdfy3
GO.0045095	keratin filament	0.931489	0.068534	36	3284	Casp14,Krt10,Krt14,Krt15,Krt17,Krt18,Krt2,Krt24,Krt39,Krt4,Krt5,Krt6a,Krt6b,Krt71,Krt73,Krt75,Krt76,Krt77,Krt79,Krt80,Krt81,Krt84,Krt85,Krt86,Krtap1-5,Krtap12-1,Krtap2-4,Krtap3-1,Krtap3-3,Krtap31-1,Krtap4-7,Krtap5-2,Krtap5-4,Krtap5-5,Krtap9-3,Tchp
GO.0045111	intermediate filament cytoskeleton	0.405014	0.595054	35	3285	Ablim2,Aga,Bag1,Cct8,Drg1,Dst,Ip6k2,Krt17,Krt2,Krt24,Krt36,Krt84,Morc3,Mrps23,Ndor1,Nes,Nfatc4,Nup35,Padi6,Pcdhb4,Phldb2,Plec,Psmd10,Ptpre,Sec62,Smarca2,Smg7,Stk36,Tacc1,Thoc5,Usp10,Vim,Xrn1,Zfp819,Zranb1
GO.0045120	pronucleus	0.306973	0.693129	13	3307	Blm,Cenpf,Eed,Ezh2,Hnf1a,Hnrnpc,Hnrnpl,Hsf1,Ncapd2,Rad50,Taf1,Tbp,Tcl1
GO.0046658	anchored to plasma membrane	0.986052	0.0139555	26	3294	Car15,Car4,Cd160,Cd2,Cd48,Cntn3,Cntn6,Cp,Efna1,Folr1,Gas1,Gfra1,Gfra2,Gpc3,Gpihbp1,H60c,Mdga1,Ntng1,Ntng2,Prnp,Rgmb,Rhbg,Rtn4rl1,Rtn4rl2,Thy1,Treh
GO.0046930	pore complex	0.197822	0.802251	16	3304	Aqp2,Aqp7,Aqp9,Aspn,Bak1,Bax,Bcl2,Nup205,Nup35,Nup50,Nup88,Tomm40,Tomm40l,Vdac1,Vdac2,Vdac3
GO.0048786	presynaptic active zone	0.841778	0.158292	13	3307	Adora1,Adora2a,Bsg,Bsn,Fzd3,Gad1,Grm3,Grm7,Ncoa2,Ntrk2,Nufip1,Slc17a7,Syn1
GO.0055037	recycling endosome	0.526598	0.473474	34	3286	Abcg1,Ap1g1,Aqp2,Arf6,Bloc1s2,Eea1,Fam109b,Fig4,Hfe,Ldlrap1,Lmtk2,Nisch,ORF19,Rab11a,Rab11fip1,Rab11fip3,Rab4a,Rab5a,Rab8a,Rabep1,Rap2a,Rap2b,Slc11a2,Slc9a9,Srprb,Tnf,Tnik,Trf,Unc13d,Uts2r,Vamp3,Vamp8,Vipar,Vps16
GO.0055038	recycling endosome membrane	0.988806	0.0112011	19	3301	Aqp2,Clip3,Ehd1,Ehd2,Ehd3,Ehd4,Ldlr,Pigr,Rab11a,Rab11fip4,Rap2a,Rap2b,Scamp1,Scamp2,Scamp5,Slc39a4,Slc9a6,Syt5,Tfrc
GO.0070469	respiratory chain	3.33e-05	0.999967	46	3274	Cyc1,Cyct,Ndufa1,Ndufa10,Ndufa11,Ndufa12,Ndufa13,Ndufa2,Ndufa3,Ndufa4,Ndufa5,Ndufa6,Ndufa7,Ndufa8,Ndufa9,Ndufab1,Ndufb10,Ndufb11,Ndufb2,Ndufb3,Ndufb5,Ndufb6,Ndufb7,Ndufb8,Ndufb9,Ndufc1,Ndufc2,Ndufs1,Ndufs2,Ndufs3,Ndufs4,Ndufs5,Ndufs6,Ndufs7,Ndufs8,Ndufv1,Ndufv2,Ndufv3,Uqcr10,Uqcr11,Uqcrb,Uqcrc1,Uqcrc2,Uqcrfs1,Uqcrh,Uqcrq
GO.0071339	MLL1 complex	0.202262	0.797797	25	3295	1700081L11Rik,Ash2l,Chd8,E2f6,Hcfc1,Ino80c,Las1l,Mcrs1,Mga,Mll1,Myst1,Pelp1,Phf20,Prpf31,Rbbp5,Rnf2,Ruvbl1,Ruvbl2,Senp3,Taf1,Taf6,Taf7,Taf9,Tex10,Wdr5
GO.0071565	nBAF complex	0.778216	0.221874	12	3308	Actl6b,Arid1a,Dpf1,Dpf3,Smarca2,Smarca4,Smarcb1,Smarcc1,Smarcc2,Smarcd1,Smarcd3,Smarce1
GO.0071944	cell periphery	0.809101	0.190973	15	3305	Actg2,Axin1,Bcas3,Ctnnb1,Fut4,Icam2,Kdr,Krt14,Krt17,Krt19,Lce1d,Nox4,Slc9a3r1,Sprr1a,Tacr1

## Sheet: wilcoxn enrichment_go.mf
id	description	greater.pvalue	less.pvalue	num.of.targets	num.of.non.targets	gene.in.category
GO.0000049	tRNA binding	0.00109343	0.998907	22	5092	Aars2,Aimp1,Cars,Ctu1,Ctu2,Eefsec,Eif2a,Fars2,Farsa,Ighmbp2,Kars,Mars,Mettl1,Nsun2,Pstk,Rars,Sepsecs,Trmu,Trnt1,Xpo5,Xpot,Yars
GO.0000062	fatty-acyl-CoA binding	0.000448	0.999552	19	5095	Acadl,Acadm,Acads,Acadvl,Acbd3,Acbd4,Acbd5,Acbd6,Acbd7,Aldh6a1,Dbi,Dbil5,Gcdh,Hadha,Hadhb,Hmgcl,Hnf4a,Soat1,Soat2
GO.0000149	SNARE binding	0.955826	0.0441879	21	5093	Capn10,Cav1,Cav2,Cplx1,Cplx2,Cplx3,Cplx4,Myo5a,Napa,Snap25,Snapin,Stx1a,Stx2,Stx4a,Stx7,Stxbp1,Trim9,Unc13a,Vamp2,Vamp3,Vps45
GO.0000981	sequence-specific DNA binding RNA polymerase II transcription factor activity	0.583681	0.416392	13	5101	Gata4,Gata6,Grhl3,Hes1,Klf11,Mef2c,Mef2d,Nfatc4,Pax6,Pou5f1,Prox1,Sox30,Tcfap2c
GO.0001077	RNA polymerase II core promoter proximal region sequence-specific DNA binding transcription factor activity involved in positive regulation of transcription	0.376952	0.623115	15	5099	Atf2,Bcl11b,Btg2,Creb5,Foxa1,Gata1,Glis2,Hnf1a,Hnf4a,Hnrnpk,Nr2e1,Nr4a1,Nr4a3,Onecut1,Tcf4
GO.0001540	beta-amyloid binding	0.597641	0.402415	22	5092	Apba1,Apba2,Apba3,Apbb1,Apbb3,Apoa1,Apoe,Cd74,Chrna7,Col25a1,Cst3,Dlgap3,Fbxo2,Gprasp2,Hsd17b10,Ide,Itm2b,Itm2c,Ldlrap1,Pion,Tgfb2,Tm2d1
GO.0001664	G-protein-coupled receptor binding	0.971911	0.0280951	49	5065	Adora1,Akap5,Apln,Arhgef11,Arhgef12,Arrb1,Arrb2,Ccl2,Cort,Dnajc14,Gal,Ghrl,Gna11,Gna13,Gna14,Gna15,Gnai2,Gnal,Gnaq,Gnat1,Gnat2,Gnb1,Gng3,Gprasp2,Grik3,Insl3,Npb,Npff,Npy,Pick1,Pomc,Ppy,Prok2,Ramp1,Ramp2,Saa1,Ucn,Ucn2,Usp20,Usp33,Wnt10a,Wnt10b,Wnt11,Wnt4,Wnt6,Wnt8a,Wnt8b,Wnt9a,Wnt9b
GO.0001784	phosphotyrosine binding	0.785301	0.21475	15	5099	Acp2,Cblc,Grb10,Grb2,Ldlrap1,Mapk1,Mapk3,Ptpn3,Ptpn5,Ptpn6,Samsn1,Sh2d1b1,Shc1,Shc3,Zap70
GO.0001948	glycoprotein binding	0.991669	0.00833304	45	5069	Ace2,Apoh,Ccr5,Cd2,Cd4,Cd5,Cd6,Cntn1,Cntn2,Csnk1a1,Csnk1d,Csnk1g1,Csnk1g2,Csnk1g3,Dnaja2,Dnajc5,Egfr,Erbb2,Erlec1,F7,Fbxo17,Fbxo2,Fbxo27,Fbxo6,Fgfr1,Flna,Fyn,Gnptg,Igf2r,Itgam,Itgb1,Itgb2,Lck,Lgals1,Os9,Rab14,Rasa1,Sdc1,Sdcbp,Selp,Shb,Shh,Stx1a,Tgfa,Vwf
GO.0001965	G-protein alpha-subunit binding	0.52255	0.477522	14	5100	Agtr1a,Agtr2,Gpsm1,Gria1,Htr1a,Htr2b,Igf2r,Kcnj6,Lpar1,Lpar3,Pkd1l2,Rgs19,Ric8,Ric8b
GO.0001968	fibronectin binding	0.977006	0.0230022	21	5093	2300002M23Rik,Ccdc80,Comp,Ctgf,Fstl3,Hsd17b12,Igfbp3,Igfbp5,Itga3,Itga4,Itgb1,Mfap2,Mmp13,Mmp2,Mmp9,Plekha2,Sdc4,Thbs1,Thbs4,Tnc,Vegfa
GO.0002020	protease binding	0.807087	0.192938	54	5060	Adamts4,Adamtsl4,Adrm1,Bcl10,Bcl2,Bdkrb2,Brca2,Casp12,Cast,Cd28,Cd70,Chl1,Cradd,Cst3,Csta,Cstb,Dpp4,Dvl3,Ecm1,F3,Fn1,Furin,Hspa1a,Hspa1b,Hspd1,Il1r1,Ins1,Ins2,Itgb1,Kng1,Lcn2,Lrp1,Malt1,Mbl1,Mbl2,Mbp,Nfrkb,Peo1,Polg,Pycard,Sell,Serpina1a,Serpina5,Serpinb6a,Serpinb9,Serpinc1,Serpine1,Serpinf2,Tnf,Tnfaip3,Tnfrsf1a,Trp53,Vwf,Xiap
GO.0002039	p53 binding	0.281162	0.718876	36	5078	Axin1,Blm,Brd7,Cdk5,Cdkn2a,Cdkn2aip,Chd8,Crebbp,Daxx,Ehmt1,Ehmt2,Gsk3b,Hspd1,Htt,Mdm2,Noc2l,Psme3,Rchy1,Rfwd3,Rnf20,Setd7,Setd8,Sirt1,Smarca4,Smarcb1,Smyd2,Taf1,Taf9,Trim24,Trp53,Trp53rk,Trp63,Trp73,Usp10,Usp7,Ybx1
GO.0003678	DNA helicase activity	0.0124018	0.987604	14	5100	Chd8,Ercc6,Ercc8,Ino80,Mcm4,Mcm6,Mcm7,Peo1,Recql,Ruvbl1,Ruvbl2,Smarcal1,Supv3l1,Wrn
GO.0003684	damaged DNA binding	0.142212	0.857812	39	5075	Alkbh2,Alkbh3,Apex1,Aptx,Brca1,Ddb1,Ercc1,Ercc4,H2afx,Hmgb2,Msh2,Msh3,Msh4,Msh5,Msh6,Nbn,Neil1,Neil3,Ogg1,Polb,Polh,Poli,Polk,Rad1,Rad23a,Rad23b,Rad51,Rbbp8,Rev1,Rps3,Ruvbl2,Trp53,Trp53bp1,Trp63,Trp73,Trpc2,Xpa,Xpc,Xrcc1
GO.0003697	single-stranded DNA binding	0.0223144	0.977691	52	5062	1500010J02Rik,Anxa1,Blm,Brca2,Cnbp,Csda,Ercc1,Ercc4,Ercc5,Fubp3,Hmgb1,Hnrnpa1,Hnrnpk,Lonp1,Lrpprc,Mcm4,Mcm6,Mcm7,Mlh1,Msh2,Msh3,Neil3,Nucks1,Obfc1,Obfc2a,Obfc2b,Pcbp1,Peo1,Pms2,Ptbp1,Pura,Purb,Rad51,Rad51ap1,Refbp2,Rpa1,Rpa2,Rtf1,Smug1,Spen,Ssbp1,Ssbp2,Ssbp3,Ssbp4,Sub1,Tdp1,Thoc4,Trex1,Tsn,Tsnax,Xpc,Ybx1
GO.0003707	steroid hormone receptor activity	0.186746	0.813281	47	5067	Ar,Esr1,Esr2,Esrra,Esrrb,Esrrg,Hnf4a,Hnf4g,Nr0b1,Nr0b2,Nr1d1,Nr1d2,Nr1h2,Nr1h3,Nr1h4,Nr1i2,Nr1i3,Nr2c1,Nr2c2,Nr2e1,Nr2e3,Nr2f2,Nr2f6,Nr3c1,Nr3c2,Nr4a1,Nr4a2,Nr4a3,Nr5a1,Nr5a2,Nr6a1,Pgr,Ppara,Ppard,Pparg,Rara,Rarb,Rarg,Rora,Rorb,Rorc,Rxra,Rxrb,Rxrg,Thra,Thrb,Vdr
GO.0003712	transcription cofactor activity	0.0599416	0.940073	29	5085	Aip,Ankrd1,Calcoco1,Cited2,Crebbp,Ddx1,Ddx5,Hes6,Ifi204,Kat2b,Ldb1,Ldb2,Med1,Med12,Med13,Med14,Med16,Med17,Med24,Med30,Med4,Nrg1,Nsd1,Rad54l2,Sqstm1,Sra1,Tfb2m,Thrap3,Trrap
GO.0003725	double-stranded RNA binding	0.0914256	0.908594	33	5081	A1cf,Adad1,Adad2,Adar,Adarb1,Adarb2,Aptx,Cdkn2aip,Dgcr8,Dhx9,Dicer1,Dus2l,Eif2ak2,Ilf2,Ilf3,Mbnl1,Mrpl44,Nkrf,Oas1a,Oas1c,Oas1d,Prkra,Prkrip1,Rnasen,Son,Stau1,Stau2,Strbp,Tarbp2,Tlr3,Tlr7,Tlr8,Zfp346
GO.0003727	single-stranded RNA binding	0.0769185	0.923103	21	5093	A1cf,Anxa1,Cbx4,Cbx7,Cbx8,Cnbp,Dlx2,Hnrnpf,Jmjd6,Khdrbs3,Lonp1,Msi1,Msi2,Piwil1,Rbmx,Rbp4,Snrpc,Strbp,Thra,Tlr7,Tlr8
GO.0003729	mRNA binding	2.18e-05	0.999978	58	5056	A1cf,Aco1,Calr,Celf1,Celf4,Cpeb1,Cpsf3,Cpsf6,Dppa5a,Esrp1,Esrp2,Fmr1,Fyttd1,Hnrnpa3,Hnrnpc,Hnrpll,Igf2bp1,Jrk,Lin28a,Luc7l3,Mbd2,Mecp2,Mvk,Nmd3,Nova1,Nudt21,Nxf1,Nxf2,Nxf3,Nxf7,Pabpc1,Park7,Piwil1,Piwil2,Ptbp2,Purb,Rbm25,Rbm38,Rbm5,Rbm8a,Rbp1,Rbp4,Rpl7,Rps26,Rps3,Rps5,Rsf1,Slbp,Srp14,Srp68,Srp9,Srrm4,Tdrd7,Tsn,Upf3a,Upf3b,Ybx1,Zfp36l1
GO.0003730	mRNA 3'-UTR binding	0.0276122	0.972397	22	5092	Auh,Carhsp1,Cirbp,Cpsf1,Cryz,Csda,Dazl,Elavl1,Fxr1,Igf2bp1,Igf2bp2,Igf2bp3,Khsrp,Mex3d,Rbm38,Rbm4,Rnps1,Secisbp2,Serbp1,Tardbp,Tut1,Vps36
GO.0003743	translation initiation factor activity	0.0331964	0.96681	57	5057	Bdp1,Brf1,Denr,Dhx29,Eif1a,Eif1ad,Eif1ax,Eif1b,Eif2ak3,Eif2ak4,Eif2b1,Eif2b2,Eif2b3,Eif2b4,Eif2b5,Eif2c1,Eif2c2,Eif2c3,Eif2s1,Eif2s2,Eif2s3x,Eif2s3y,Eif3a,Eif3b,Eif3c,Eif3d,Eif3e,Eif3f,Eif3g,Eif3h,Eif3i,Eif3j,Eif3k,Eif3l,Eif3m,Eif4a1,Eif4a2,Eif4a3,Eif4b,Eif4e,Eif4e2,Eif4e3,Eif4ebp2,Eif4enif1,Eif4g1,Eif4g2,Eif4g3,Eif4h,Eif5,Eif5a2,Eif5b,Eif6,Gtf2b,Mtif2,Mtif3,Rps24,Trmt6
GO.0003746	translation elongation factor activity	0.0250961	0.974911	28	5086	Abtb1,Cobra1,Eef1a1,Eef1a2,Eef1b2,Eef1d,Eef1e1,Eef1g,Eef2,Eefsec,Eftud1,Eftud2,Eif5a2,Ell,Ell3,Elof1,Gfm1,Gfm2,Hbs1l,Tcea1,Tcea2,Tcea3,Tceal1,Tceal3,Tceal7,Tceb3,Tsfm,Tufm
GO.0003755	peptidyl-prolyl cis-trans isomerase activity	0.0297297	0.970278	33	5081	Cwc27,Fkbp10,Fkbp11,Fkbp14,Fkbp15,Fkbp1a,Fkbp1b,Fkbp2,Fkbp3,Fkbp4,Fkbp5,Fkbp6,Fkbp7,Fkbp8,Fkbp9,Fkbpl,Nktr,Pin1,Ppia,Ppib,Ppic,Ppie,Ppif,Ppig,Ppih,Ppil1,Ppil2,Ppil3,Ppil4,Ppil6,Ppp2r4,Ppwd1,Ranbp2
GO.0003777	microtubule motor activity	0.987593	0.0124101	58	5056	Bbs4,Cenpe,Dctn1,Dnahc11,Dnahc12,Dnahc17,Dnahc2,Dnahc5,Dnahc6,Dnahc8,Dnaic2,Dnalc4,Dync1h1,Dync1i1,Dync1li1,Dync1li2,Dync2h1,Kif11,Kif12,Kif13a,Kif13b,Kif14,Kif15,Kif17,Kif18a,Kif18b,Kif1a,Kif1b,Kif1c,Kif20a,Kif20b,Kif21a,Kif21b,Kif22,Kif24,Kif26a,Kif26b,Kif27,Kif2a,Kif2b,Kif2c,Kif3a,Kif3b,Kif3c,Kif4,Kif5a,Kif5b,Kif5c,Kif6,Kif7,Kif9,Kifc1,Kifc2,Kifc3,Klc1,Klc2,Klc3,Klc4
GO.0003823	antigen binding	0.983303	0.0167049	13	5101	AB069917,AI324046,Cd2,Cd48,Ep300,Igh-2,Igh-6,Ighg1,Igj,Lck,Ppp2r1a,Skap1,Topors
GO.0003887	DNA-directed DNA polymerase activity	0.21634	0.783697	28	5086	C77370,Chrac1,Chtf18,Dntt,Mybbp1a,Papd5,Papd7,Pola1,Pola2,Polb,Pold1,Pold2,Pold3,Pold4,Pole2,Pole3,Pole4,Polg,Polg2,Polh,Poli,Polk,Poll,Polm,Poln,Polq,Rev1,Rev3l
GO.0003899	DNA-directed RNA polymerase activity	0.00419105	0.99581	31	5083	Crcp,Grinl1a,Polr1a,Polr1b,Polr1c,Polr1e,Polr2a,Polr2b,Polr2c,Polr2d,Polr2e,Polr2f,Polr2g,Polr2h,Polr2i,Polr2j,Polr2k,Polr3a,Polr3b,Polr3c,Polr3d,Polr3e,Polr3f,Polr3h,Polr3k,Polrmt,Prim1,Prim2,Rpap1,Twistnb,Znrd1
GO.0003950	NAD+ ADP-ribosyltransferase activity	0.485839	0.514225	18	5096	Art1,Art5,Parp1,Parp11,Parp12,Parp14,Parp16,Parp2,Parp3,Parp4,Parp6,Parp8,Parp9,Sirt4,Tiparp,Tnks,Tnks2,Zc3hav1
GO.0003995	acyl-CoA dehydrogenase activity	0.000959	0.999042	15	5099	Acad10,Acad11,Acad8,Acad9,Acadl,Acadm,Acads,Acadsb,Acadvl,Acox1,Acox2,Acox3,Acoxl,Gcdh,Ivd
GO.0004003	ATP-dependent DNA helicase activity	0.0755283	0.924493	21	5093	Blm,Brip1,Chd3,Ddx11,Dna2,Ercc2,Ercc3,Fbxo18,Helb,Helz,Mcm4,Mcm6,Mcm7,Mre11a,Nbn,Rad50,Rtel1,Trank1,Wrn,Xrcc5,Xrcc6
GO.0004012	phospholipid-translocating ATPase activity	0.911289	0.0887391	15	5099	Abca4,Atp10a,Atp10b,Atp10d,Atp11a,Atp11b,Atp11c,Atp8a1,Atp8a2,Atp8b1,Atp8b2,Atp8b3,Atp8b4,Atp9a,Atp9b
GO.0004089	carbonate dehydratase activity	0.46184	0.53823	15	5099	Car1,Car11,Car12,Car13,Car14,Car15,Car2,Car3,Car4,Car5a,Car5b,Car6,Car7,Car8,Car9
GO.0004091	carboxylesterase activity	0.000314	0.999686	32	5082	Aadac,Abhd1,Abhd15,Abhd2,Abhd3,Ache,Acot1,Acot10,Acot11,Acot12,Acot2,Acot3,Acot4,Acot5,Acot6,Acot7,Acot8,Acot9,Baat,Bche,Cel,Esd,Lipc,Mgll,Nceh1,Nlgn1,Nlgn2,Pnpla6,Pnpla7,Ppme1,Siae,Tg
GO.0004114	3',5'-cyclic-nucleotide phosphodiesterase activity	0.683234	0.316817	22	5092	Pde10a,Pde11a,Pde1a,Pde1b,Pde1c,Pde2a,Pde3a,Pde3b,Pde4a,Pde4d,Pde5a,Pde6a,Pde6b,Pde6c,Pde6d,Pde6g,Pde6h,Pde7a,Pde7b,Pde8a,Pde8b,Pde9a
GO.0004129	cytochrome-c oxidase activity	0.439184	0.560876	20	5094	2310046O06Rik,Cox15,Cox4i1,Cox4i2,Cox5a,Cox5b,Cox6a1,Cox6a2,Cox6b1,Cox6b2,Cox6c,Cox7a1,Cox7a2,Cox7a2l,Cox7c,Cox8a,Cox8b,Cox8c,Cr1l,Surf1
GO.0004143	diacylglycerol kinase activity	0.740842	0.259216	14	5100	Agk,Cerk,Dgka,Dgkb,Dgkd,Dgke,Dgkg,Dgkh,Dgki,Dgkk,Dgkq,Dgkz,Sphk1,Sphk2
GO.0004175	endopeptidase activity	0.167997	0.832025	57	5057	Adam10,Adamts20,Adamts9,Aph1a,Aph1b,Bace1,Casp12,Casp6,Cd46,Cfd,Cps1,Ctsb,Ctsd,Ece1,Elane,F7,Furin,Gzmm,Kel,Klk1,Mbtps1,Pappa,Pcsk1,Pcsk2,Pcsk5,Pcsk6,Plg,Pmpca,Prep,Psen1,Psen2,Psenen,Psma1,Psma2,Psma3,Psma4,Psma5,Psma6,Psma7,Psma8,Psmb1,Psmb10,Psmb11,Psmb2,Psmb3,Psmb4,Psmb5,Psmb6,Psmb7,Psmb8,Psmb9,Psmd13,Psmd14,Ren1,Rpn1,Rpn2,Tpp1
GO.0004177	aminopeptidase activity	0.198341	0.801696	25	5089	2010111I01Rik,Anpep,Ctsl,Dnpep,Dpp3,Dpp4,Dpp7,Dpp8,Dpp9,Enpep,Erap1,Lap3,Lnpep,Lta4h,Metap1,Metap2,Npepl1,Npepps,Pepd,Rnpep,Tpp2,Trhde,Xpnpep1,Xpnpep2,Xpnpep3
GO.0004180	carboxypeptidase activity	0.281295	0.718745	34	5080	Ace,Ace2,Aebp1,Agbl3,Agbl4,Agbl5,Agtpbp1,Cilp2,Cndp1,Cndp2,Cpa1,Cpa2,Cpa3,Cpa4,Cpa5,Cpa6,Cpb1,Cpb2,Cpd,Cpe,Cpm,Cpn1,Cpvl,Cpxm1,Cpxm2,Cpz,Ctsa,Folh1,Naalad2,Naaladl1,Nomo1,Pgcp,Prcp,Scpep1
GO.0004181	metallocarboxypeptidase activity	0.509958	0.490103	20	5094	Aebp1,Agbl3,Agbl4,Agbl5,Agtpbp1,Cpa1,Cpa2,Cpa3,Cpa4,Cpa5,Cpa6,Cpb1,Cpb2,Cpd,Cpe,Cpm,Cpn1,Cpxm1,Cpxm2,Cpz
GO.0004190	aspartic-type endopeptidase activity	0.949795	0.0502197	22	5092	2010106G01Rik,3110056O03Rik,Asprv1,Bace1,Bace2,Casp3,Casp7,Ctsd,Ctse,Cym,Ddi1,Ddi2,H13,Napsa,Nrip2,Nrip3,Pga5,Pgc,Psen1,Psen2,Ren1,Sppl3
GO.0004197	cysteine-type endopeptidase activity	0.991514	0.00848838	58	5056	4930486L24Rik,Atg4a,Atg4b,Atg4c,Atg4d,Blmh,Capn1,Capn10,Capn11,Capn12,Capn13,Capn2,Capn3,Capn5,Capn8,Capn9,Casp1,Casp12,Casp14,Casp2,Casp3,Casp4,Casp6,Casp7,Casp8,Casp9,Cflar,Cts7,Cts8,Ctsb,Ctsc,Ctsf,Ctsh,Ctsj,Ctsk,Ctsl,Ctsll3,Ctsm,Ctso,Ctsq,Ctsr,Ctss,Ctsw,Ctsz,Lgmn,Malt1,Pigk,Pycard,Sfrp1,Solh,Tinagl1,Uchl1,Usp11,Usp12,Usp16,Usp20,Usp33,Usp34
GO.0004198	calcium-dependent cysteine-type endopeptidase activity	0.998396	0.00160464	14	5100	Capn1,Capn10,Capn11,Capn12,Capn13,Capn2,Capn3,Capn5,Capn6,Capn7,Capn8,Capn9,Capns1,Solh
GO.0004221	ubiquitin thiolesterase activity	0.131832	0.868187	56	5058	Bap1,Brcc3,Cyld,Dub1,Mysm1,Otud7b,Pan2,Tnfaip3,Uchl1,Uchl3,Uchl4,Uchl5,Usp10,Usp11,Usp12,Usp13,Usp14,Usp15,Usp16,Usp19,Usp20,Usp21,Usp22,Usp24,Usp25,Usp26,Usp27x,Usp28,Usp29,Usp30,Usp31,Usp32,Usp33,Usp34,Usp36,Usp37,Usp38,Usp39,Usp4,Usp40,Usp42,Usp43,Usp45,Usp46,Usp47,Usp48,Usp49,Usp5,Usp50,Usp53,Usp54,Usp7,Usp8,Usp9x,Uspl1,Zranb1
GO.0004298	threonine-type endopeptidase activity	0.0115921	0.988412	21	5093	Gm8394,Psma1,Psma2,Psma3,Psma4,Psma5,Psma6,Psma7,Psma8,Psmb1,Psmb10,Psmb11,Psmb2,Psmb3,Psmb4,Psmb5,Psmb6,Psmb7,Psmb8,Psmb9,Tasp1
GO.0004364	glutathione transferase activity	6.23e-11	1	24	5090	Gsta1,Gsta2,Gsta3,Gsta4,Gstk1,Gstm1,Gstm2,Gstm3,Gstm4,Gstm5,Gstm6,Gstm7,Gsto1,Gsto2,Gstp1,Gstt1,Gstt2,Gstt3,Gstt4,Gstz1,Hpgds,Mgst1,Mgst2,Mgst3
GO.0004383	guanylate cyclase activity	0.414947	0.58513	12	5102	Gucy1a2,Gucy1a3,Gucy1b3,Gucy2c,Gucy2e,Gucy2g,Npr1,Npr2,Trappc3,Trappc5,Trappc6a,Trappc6b
GO.0004402	histone acetyltransferase activity	0.105585	0.894436	35	5079	Arrb1,Brca2,Cdyl,Clock,Crebbp,Csrp2bp,Edf1,Elp3,Ep300,Epc1,Gtf3c4,Hat1,Ing3,Kat2a,Kat2b,Kat5,Med24,Mettl8,Mgea5,Myst1,Myst2,Myst3,Myst4,Ncoa1,Ncoa2,Ncoa3,Sap130,Supt7l,Taf1,Taf10,Taf12,Taf5,Taf5l,Taf6l,Taf9
GO.0004407	histone deacetylase activity	0.0590626	0.94096	12	5102	Hdac10,Hdac11,Hdac2,Hdac3,Hdac4,Hdac5,Hdac6,Hdac7,Hdac8,Hdac9,Mta2,Sirt1
GO.0004428	inositol or phosphatidylinositol kinase activity	0.944897	0.0551237	13	5101	Ip6k1,Ip6k2,Ip6k3,Ipmk,Itpka,Pi4kb,Pik3c2a,Pik3c2g,Pik3c3,Pik3ca,Pik3cb,Pik3cd,Pik3cg
GO.0004435	phosphatidylinositol phospholipase C activity	0.863936	0.1361	17	5097	Htr2b,Htr2c,Plcb1,Plcb2,Plcb3,Plcb4,Plcd1,Plcd3,Plcd4,Plce1,Plcg1,Plcg2,Plch1,Plch2,Plcl1,Plcl2,Plcz1
GO.0004437	inositol or phosphatidylinositol phosphatase activity	0.0807061	0.919316	21	5093	Bpnt1,Impa1,Impa2,Impad1,Inpp1,Inpp4b,Inpp5a,Inpp5b,Inpp5d,Inpp5e,Inpp5j,Inpp5k,Inppl1,Mtmr2,Mtmr7,Ocrl,Pten,Sacm1l,Sec16a,Synj1,Synj2
GO.0004467	long-chain fatty acid-CoA ligase activity	0.018386	0.981623	12	5102	Acsbg1,Acsbg2,Acsl1,Acsl3,Acsl4,Acsl5,Acsl6,Slc27a1,Slc27a2,Slc27a3,Slc27a4,Slc27a5
GO.0004527	exonuclease activity	0.0206729	0.979332	47	5067	Aen,Alkbh2,Alkbh3,Apex1,Apex2,Cnot6,Cnot6l,Dclre1b,Dclre1c,Ddx1,Dem1,Dis3,Dis3l2,Eri1,Eri2,Eri3,Exd1,Exd2,Exo1,Exosc10,Exosc2,Exosc3,Exosc4,Exosc5,Exosc6,Exosc7,Exosc8,Exosc9,Fen1,Isg20,Isg20l2,Mre11a,Pan2,Parn,Pold1,Polg,Rad1,Rad9,Rexo1,Rexo2,Rexo4,Tdp1,Trex1,Trex2,Wrn,Xrn1,Xrn2
GO.0004553	hydrolase activity, hydrolyzing O-glycosyl compounds	0.0722686	0.927748	31	5083	AI464131,Chi3l1,Chi3l3,Chi3l4,Chia,Chid1,Chit1,Ctbs,Gaa,Ganab,Ganc,Gbe1,Gla,Glb1,Glb1l2,Glb1l3,Gusb,Hexa,Hexb,Hexdc,Idua,Kl,Klb,Man2a1,Man2b1,Man2b2,Man2c1,Manba,Mgam,Naga,Ovgp1
GO.0004601	peroxidase activity	0.485691	0.514361	27	5087	Cat,Cygb,Duox1,Epx,Gpx1,Gpx2,Gpx3,Gpx4,Gpx5,Gpx6,Gpx7,Gpx8,Lpo,Mpo,Park7,Prdx1,Prdx2,Prdx3,Prdx4,Prdx5,Prdx6,Ptgs1,Ptgs2,Pxdn,Pxn,Tpo,Txndc17
GO.0004602	glutathione peroxidase activity	0.558583	0.441486	15	5099	Alox5ap,Gpx1,Gpx2,Gpx3,Gpx4,Gpx5,Gpx6,Gpx7,Gpx8,Gstk1,Gstt1,Ltc4s,Mgst2,Mgst3,Prdx6
GO.0004622	lysophospholipase activity	0.371166	0.628908	12	5102	Aspg,Cel,Enpp2,Lipc,Lypla1,Pla2g15,Pla2g4a,Pla2g4b,Pla2g4f,Plb1,Pnpla6,Pnpla8
GO.0004623	phospholipase A2 activity	0.238764	0.76128	23	5091	Lcat,Oc90,Pla2g10,Pla2g12a,Pla2g12b,Pla2g16,Pla2g1b,Pla2g2a,Pla2g2c,Pla2g2d,Pla2g2e,Pla2g2f,Pla2g3,Pla2g4a,Pla2g4b,Pla2g4e,Pla2g4f,Pla2g5,Pla2g6,Plb1,Pnpla3,Prdx6,Proca1
GO.0004629	phospholipase C activity	0.909323	0.0907018	20	5094	Acap1,Adora1,Ddhd2,Plcb1,Plcb2,Plcb3,Plcd1,Plcd3,Plcd4,Plce1,Plcg1,Plcg2,Plch1,Plch2,Plcl1,Plcl2,Plcxd1,Plcxd2,Plcxd3,Plcz1
GO.0004653	polypeptide N-acetylgalactosaminyltransferase activity	0.9057	0.0943309	14	5100	Galnt1,Galnt10,Galnt11,Galnt12,Galnt13,Galnt14,Galnt2,Galnt3,Galnt4,Galnt6,Galnt7,Galntl1,Galntl2,Galntl4
GO.0004675	transmembrane receptor protein serine/threonine kinase activity	0.368432	0.631642	12	5102	Acvr1,Acvr1b,Acvr1c,Acvr2a,Acvr2b,Acvrl1,Amhr2,Bmpr1a,Bmpr1b,Bmpr2,Tgfbr1,Tgfbr2
GO.0004683	calmodulin-dependent protein kinase activity	0.099966	0.900065	15	5099	Camk1,Camk1d,Camk1g,Camk2a,Camk2b,Camk2d,Camk2g,Camk4,Camkk1,Camkk2,Cask,Dapk3,Itpka,Mylk3,Pnck
GO.0004693	cyclin-dependent protein kinase activity	0.671537	0.32851	28	5086	Ccnd3,Ccnh,Cdk1,Cdk10,Cdk11b,Cdk12,Cdk13,Cdk14,Cdk16,Cdk17,Cdk18,Cdk19,Cdk2,Cdk20,Cdk4,Cdk5,Cdk5r1,Cdk6,Cdk7,Cdk8,Cdk9,Cdkl1,Cdkl2,Cdkl3,Cdkl4,Ick,Mak,Stk30
GO.0004697	protein kinase C activity	0.995618	0.00438444	15	5099	Pkn1,Pkn2,Pkn3,Prkca,Prkcb,Prkcc,Prkcd,Prkce,Prkch,Prkci,Prkcq,Prkcz,Prkd1,Prkd2,Prkd3
GO.0004707	MAP kinase activity	0.39854	0.60153	14	5100	Map2k5,Mapk10,Mapk11,Mapk12,Mapk13,Mapk14,Mapk15,Mapk3,Mapk4,Mapk6,Mapk7,Mapk8,Mapk9,Nlk
GO.0004709	MAP kinase kinase kinase activity	0.907161	0.0928652	19	5095	Araf,B230120H23Rik,BC021891,Braf,Map3k1,Map3k10,Map3k11,Map3k12,Map3k14,Map3k2,Map3k3,Map3k4,Map3k5,Map3k6,Map3k7,Map3k8,Map3k9,Pak1,Raf1
GO.0004714	transmembrane receptor protein tyrosine kinase activity	0.999244	0.000756	54	5060	Alk,Axl,Csf1r,Ddr1,Ddr2,Egfr,Epha1,Epha10,Epha2,Epha3,Epha4,Epha5,Epha6,Epha7,Epha8,Ephb1,Ephb2,Ephb3,Ephb4,Erbb2,Erbb3,Erbb4,Fgfr1,Fgfr2,Fgfr3,Fgfr4,Flt1,Flt3,Flt4,Igf1r,Insr,Insrr,Kdr,Kit,Ltk,Mertk,Met,Mst1r,Musk,Nrk,Ntrk1,Ntrk2,Ntrk3,Pdgfra,Pdgfrb,Ptk7,Pvr,Ret,Ror1,Ror2,Ros1,Ryk,Tek,Tie1
GO.0004715	non-membrane spanning protein tyrosine kinase activity	0.994775	0.00522639	38	5076	Abl1,Abl2,Baz1b,Blk,Bmx,Btk,C230081A13Rik,Csk,D8Ertd82e,Dyrk1a,Fert2,Fes,Fgr,Frk,Fyn,Hck,Itk,Jak1,Jak2,Jak3,Lck,Matk,Ptk2,Ptk2b,Ptk6,Src,Srms,Styk1,Sykb,Tec,Tnk1,Tnk2,Txk,Tyk2,Wee1,Wee2,Yes1,Zap70
GO.0004722	protein serine/threonine phosphatase activity	0.0650071	0.935008	34	5080	Cdc14b,Cdkn3,Dullard,Epm2a,Ilkap,Lck,Mtmr3,Pdp1,Phlpp1,Phlpp2,Ppef2,Ppm1a,Ppm1b,Ppm1e,Ppm1f,Ppm1g,Ppm1j,Ppm1k,Ppm1l,Ppp1ca,Ppp1cb,Ppp1cc,Ppp1r15b,Ppp1r3a,Ppp2ca,Ppp2r1a,Ppp2r2a,Ppp3ca,Ppp3cb,Ppp4c,Ppp5c,Ppp6c,Pten,Timm50
GO.0004745	retinol dehydrogenase activity	0.00105779	0.998943	12	5102	Adh1,Adh4,Adh7,Bmp2,Hsd17b6,Rdh10,Rdh12,Rdh16,Rdh5,Rdh7,Rdh9,Sdr16c5
GO.0004806	triglyceride lipase activity	0.336483	0.663583	14	5100	Aadac,Abhd5,Cel,Dagla,Daglb,Lipc,Lipe,Lipf,Lipg,Lpl,Pnliprp1,Pnliprp2,Pnpla2,Pnpla3
GO.0004812	aminoacyl-tRNA ligase activity	0.00353287	0.996468	42	5072	Aars2,Brix1,Cars,Cars2,Dalrd3,Dars,Dars2,Dtd1,Ears2,Eif2ak4,Eprs,Fars2,Farsa,Farsb,Gars,Hars,Hars2,Iars,Iars2,Imp4,Kars,Lars2,Mars2,Nars,Nars2,Ncoa5,Pars2,Polg2,Ppan,Qars,Rars,Rars2,Rpf1,Sars,Sars2,Tars2,Tarsl2,Vars,Vars2,Wars,Wars2,Yars2
GO.0004835	tubulin-tyrosine ligase activity	0.997961	0.00203989	11	5103	Kprp,Ttll10,Ttll11,Ttll12,Ttll13,Ttll3,Ttll4,Ttll5,Ttll6,Ttll7,Ttll9
GO.0004843	ubiquitin-specific protease activity	0.718369	0.281672	31	5083	Bap1,Brcc3,Cyld,Dub1,Dub2a,Josd2,Mysm1,Otub1,Otub2,Senp3,Tnfaip3,Uchl5,Usp10,Usp11,Usp12,Usp15,Usp16,Usp19,Usp21,Usp22,Usp25,Usp28,Usp33,Usp34,Usp4,Usp46,Usp47,Usp7,Usp8,Vcpip1,Yod1
GO.0004857	enzyme inhibitor activity	0.644612	0.355433	31	5083	1300017J02Rik,2610301G19Rik,Angptl3,Angptl4,Atpif1,Calu,Cd46,Cd55,Crim1,Dbi,Dgkz,Dynll1,Gchfr,Gckr,Lxn,Oas1d,Oaz1,Oaz3,Ptms,Renbp,Scg5,Spock3,Timp1,Timp2,Timp3,Timp4,Txnip,Ugt1a1,Wdtc1,Wfikkn1,Wfikkn2
GO.0004860	protein kinase inhibitor activity	0.658722	0.341338	17	5097	1700021C14Rik,Camk2n1,Camk2n2,Cdkn1a,Cdkn1b,Cdkn1c,Dnajc3,Dusp19,Pkia,Pkib,Pkig,Prkrip1,Sh3bp5,Trib1,Trib2,Trib3,Wnk1
GO.0004864	protein phosphatase inhibitor activity	0.231516	0.768529	21	5093	Arpp19,Cabin1,Ensa,Gsbs,Lmtk2,Phactr1,Phactr2,Phactr3,Phactr4,Ppp1r10,Ppp1r11,Ppp1r14a,Ppp1r14b,Ppp1r14c,Ppp1r14d,Ppp1r1a,Ppp1r1b,Ppp1r1c,Ppp1r2,Ppp1r8,Smtnl1
GO.0004866	endopeptidase inhibitor activity	0.333551	0.666505	20	5094	A2m,BC048546,C3,C4b,Cd109,Csta,Cstb,Gpx1,Hc,Mug1,Mup5,Pcsk1n,Pzp,Reck,Serpina1a,Smr3a,Spink3,Stfa3,Uchl5,Usp14
GO.0004869	cysteine-type endopeptidase inhibitor activity	0.639041	0.361008	26	5088	2010005H15Rik,8030411F24Rik,Ahsg,Birc5,Cast,Cst10,Cst11,Cst12,Cst13,Cst3,Cst6,Cst7,Cst8,Cst9,Csta,Cstb,Ctla2b,Fetub,Hrg,Kng1,Ngp,Pttg1,Serpina3g,Serpinb3b,Stfa2l1,Stfa3
GO.0004879	ligand-dependent nuclear receptor activity	0.101258	0.89876	46	5068	Ahr,Esr1,Esr2,Esrra,Esrrb,Esrrg,Hnf4a,Hnf4g,Nr0b1,Nr0b2,Nr1d1,Nr1d2,Nr1h2,Nr1h3,Nr1h4,Nr1i2,Nr1i3,Nr2c1,Nr2c2,Nr2e1,Nr2e3,Nr2f2,Nr2f6,Nr3c1,Nr4a1,Nr4a2,Nr4a3,Nr5a1,Nr5a2,Nr6a1,Pgr,Ppara,Ppard,Pparg,Rara,Rarb,Rarg,Rora,Rorb,Rorc,Rxra,Rxrb,Rxrg,Thra,Thrb,Vdr
GO.0004889	nicotinic acetylcholine-activated cation-selective channel activity	0.8922	0.107833	15	5099	Chrna1,Chrna2,Chrna3,Chrna4,Chrna5,Chrna6,Chrna7,Chrna9,Chrnb1,Chrnb2,Chrnb3,Chrnb4,Chrnd,Chrne,Chrng
GO.0004890	GABA-A receptor activity	0.643052	0.357008	18	5096	Gabra1,Gabra2,Gabra3,Gabra4,Gabra5,Gabra6,Gabrb1,Gabrb2,Gabrb3,Gabrd,Gabre,Gabrg1,Gabrg2,Gabrg3,Gabrp,Gabrq,Gabrr1,Gabrr2
GO.0004896	cytokine receptor activity	0.999516	0.000484	33	5081	Cd74,Cntfr,Csf2ra,Csf2rb,Csf2rb2,Csf3r,Cx3cr1,Ebi3,Epor,Ghr,Il12b,Il12rb1,Il12rb2,Il13ra1,Il13ra2,Il17rb,Il1rl2,Il21r,Il28ra,Il2rb,Il2rg,Il31ra,Il3ra,Il4ra,Il5ra,Il6ra,Il6st,Il7r,Il9r,Lepr,Lifr,Mpl,Osmr
GO.0004950	chemokine receptor activity	0.995114	0.00488785	20	5094	Ccbp2,Ccr1,Ccr10,Ccr1l1,Ccr2,Ccr3,Ccr4,Ccr5,Ccr6,Ccr7,Ccr8,Ccr9,Ccrl1,Ccrl2,Cx3cr1,Cxcr2,Cxcr3,Cxcr4,Cxcr6,Xcr1
GO.0004970	ionotropic glutamate receptor activity	0.983753	0.0162535	18	5096	Gria1,Gria2,Gria3,Gria4,Grid1,Grid2,Grik1,Grik2,Grik3,Grik4,Grik5,Grin1,Grin2a,Grin2b,Grin2c,Grin2d,Grin3a,Grin3b
GO.0004984	olfactory receptor activity	0.960386	0.0396236	38	5076	Olfr112,Olfr1264,Olfr1344,Olfr140,Olfr15,Olfr1507,Olfr1508,Olfr1509,Olfr154,Olfr155,Olfr157,Olfr159,Olfr16,Olfr160,Olfr17,Olfr2,Olfr288,Olfr315,Olfr480,Olfr49,Olfr544,Olfr558,Olfr64,Olfr65,Olfr658,Olfr66,Olfr67,Olfr672,Olfr68,Olfr690,Olfr70,Olfr701,Olfr71,Olfr73,Olfr749,Olfr78,Olfr870,Olfr976
GO.0004993	serotonin receptor activity	0.232471	0.767587	13	5101	Htr1a,Htr1b,Htr1d,Htr1f,Htr2b,Htr2c,Htr3a,Htr3b,Htr4,Htr5a,Htr5b,Htr6,Htr7
GO.0005003	ephrin receptor activity	0.88232	0.117716	14	5100	Epha1,Epha10,Epha2,Epha3,Epha4,Epha5,Epha6,Epha7,Epha8,Ephb1,Ephb2,Ephb3,Ephb4,Ephb6
GO.0005024	transforming growth factor beta receptor activity	0.570821	0.429248	15	5099	Acvr1,Acvr1b,Acvr1c,Acvr2a,Acvr2b,Acvrl1,Amhr2,Bmpr1a,Bmpr1b,Bmpr2,Eng,Ly6g6e,Tgfbr1,Tgfbr2,Tgfbr3
GO.0005044	scavenger receptor activity	0.965517	0.0344907	41	5073	5430419D17Rik,A430110N23Rik,Cd163,Cd163l1,Cd5l,Cd6,Cfi,Corin,Cxcl16,Dmbt1,Endou,Enpp1,Enpp2,Enpp3,Fcrls,Gm106,Hhipl1,Hpn,Lgals3bp,Loxl2,Loxl3,Loxl4,Marco,Msr1,Prg4,Prss12,Scara5,Scarf1,Scarf2,Srcrb4d,Stab1,Stab2,Susd2,Tinagl1,Tmprss13,Tmprss15,Tmprss2,Tmprss3,Tmprss4,Tmprss5,Vtn
GO.0005057	receptor signaling protein activity	0.847746	0.152288	21	5093	Adcyap1,Araf,Braf,Dok1,Dok2,Dok4,Dok5,Fcgr2b,Gpr85,Klk1b3,Klk1b4,Lat,Ngf,Raf1,Rgs12,Rgs14,Siglece,Tiam1,Tiam2,Traip,Tyrobp
GO.0005070	SH3/SH2 adaptor activity	0.967383	0.0326291	17	5097	Blnk,Cd28,Crk,Grb10,Grb14,Grb2,Grb7,Hsh2d,Khdrbs1,Khdrbs2,Lat,Rapgef1,Sh2b2,Sh2d2a,Shb,Sla2,Sorbs1
GO.0005080	protein kinase C binding	0.59376	0.406282	40	5074	Adam9,Add3,Akt1,Akt2,Akt3,C1qbp,Copb2,Fez1,Flna,Glrx3,Gnb2l1,Hdac5,Hdac7,Hdac9,Irs1,Ldb3,Marcks,Nell1,Nell2,Pard3,Pard6a,Pdlim5,Pea15a,Pick1,Pkn1,Pld2,Plek,Prkcb,Prkcdbp,Prkcsh,Rbck1,Sdc4,Slc22a8,Sqstm1,Src,Top2a,Top2b,Trpv4,Twf2,Ywhag
GO.0005083	small GTPase regulator activity	0.817785	0.18225	26	5088	Arhgdig,Arl2bp,Cdc42bpa,Cdc42bpb,Cdc42bpg,Cit,Dnaja3,Garnl3,Gopc,Kifap3,Krit1,Map4k1,Map4k2,Map4k3,Map4k4,Map4k5,Mink1,Nrk,Ralgds,Rhpn1,Sgsm3,Tgfbrap1,Tnik,Vps39,Was,Wasl
GO.0005086	ARF guanyl-nucleotide exchange factor activity	0.571009	0.429056	17	5097	Arfgef1,Arfgef2,Cyth1,Cyth2,Cyth3,Cyth4,D10Bwg1379e,Fbxo8,Gbf1,Iqsec1,Iqsec2,Iqsec3,Mon2,Psd,Psd2,Psd3,Psd4
GO.0005097	Rab GTPase activator activity	0.350144	0.649895	42	5072	Adprhl1,Als2,D630037F22Rik,Evi5,Evi5l,Gdi2,Grtp1,Rab3gap1,Rabgap1l,Sgsm1,Sgsm2,Sgsm3,Tbc1d1,Tbc1d10a,Tbc1d10b,Tbc1d10c,Tbc1d12,Tbc1d13,Tbc1d14,Tbc1d15,Tbc1d16,Tbc1d17,Tbc1d19,Tbc1d20,Tbc1d21,Tbc1d22a,Tbc1d23,Tbc1d24,Tbc1d25,Tbc1d2b,Tbc1d30,Tbc1d4,Tbc1d5,Tbc1d7,Tbc1d8,Tbc1d8b,Tbc1d9,Tbc1d9b,Tbck,Tsc2,Usp6nl,Wdr67
GO.0005099	Ras GTPase activator activity	0.971104	0.0289079	15	5099	Dab2ip,Htr2b,Iqgap1,Iqgap2,Iqgap3,Nf1,Rasa1,Rasa2,Rasa3,Rasa4,Rasal1,Rasal2,Rasal3,Rasgrf1,Wnt11
GO.0005100	Rho GTPase activator activity	0.769764	0.230286	17	5097	Arap1,Arap3,Arhgap10,Arhgap33,Arhgap4,Arhgap6,Arhgap8,Cdc42ep2,Dlc1,Gmip,Grlf1,Jun,Murc,Myo9b,Ophn1,Srgap1,Thy1
GO.0005104	fibroblast growth factor receptor binding	0.981385	0.0186227	17	5097	Fgf1,Fgf10,Fgf12,Fgf14,Fgf15,Fgf16,Fgf18,Fgf2,Fgf20,Fgf23,Fgf4,Fgf5,Fgf9,Frs2,Frs3,Kl,Ncam1
GO.0005109	frizzled binding	0.586723	0.413335	21	5093	Bambi,Cthrc1,Dvl1,Dvl2,Dvl3,Gopc,Lrp6,Ndp,Ror2,Rspo3,Ryk,Sdcbp,Sfrp1,Wnt16,Wnt2,Wnt3,Wnt3a,Wnt4,Wnt5a,Wnt7a,Wnt7b
GO.0005126	cytokine receptor binding	0.957023	0.0429932	14	5100	Ifna1,Ifna11,Ifna2,Ifna4,Ifna5,Ifna9,Ifnb1,Il13,Il15,Il21,Il4,Il7,Il9,Mif
GO.0005154	epidermal growth factor receptor binding	0.0668055	0.933214	21	5093	Areg,Btc,Cblc,Cd44,Efemp1,Egf,Epgn,Ereg,Grb2,Hbegf,Itga5,Lingo1,Ms4a1,Nrg2,Pigr,Shc1,Socs5,Tgfa,Vav2,Vav3,Yes1
GO.0005158	insulin receptor binding	0.944736	0.0552777	31	5083	Dok1,Dok2,Dok3,Dok4,Dok5,Dok7,Enpp1,Frs2,Frs3,Grb10,Igf1,Igf1r,Igf2,Ins1,Ins2,Irs1,Irs2,Irs3,Irs4,Pdpk1,Pik3r1,Plcg1,Ptpn1,Ptpn11,Ptprf,Shc1,Slc2a2,Sorbs1,Src,Tln1,Tln2
GO.0005159	insulin-like growth factor receptor binding	0.602515	0.397561	12	5102	Arrb1,Igf1,Igf2,Ins2,Insr,Irs1,Pik3r1,Ren1,Shc1,Socs1,Socs2,Ywhag
GO.0005160	transforming growth factor beta receptor binding	0.972359	0.0276532	13	5101	Amh,Fkbp1a,Gdnf,Lefty1,Lefty2,Smad2,Smad3,Smurf2,Tgfb1,Tgfb2,Tgfb3,Tgfbr3,Tgfbrap1
GO.0005164	tumor necrosis factor receptor binding	0.958184	0.0418289	22	5092	Bre,Casp8,Cd40lg,Cd70,Eda,Erap1,Fadd,Fasl,Lta,Ltb,Nucb2,Prmt2,Siva1,Tnf,Tnfsf10,Tnfsf11,Tnfsf13b,Tnfsf14,Tnfsf4,Tnfsf8,Tnfsf9,Tradd
GO.0005184	neuropeptide hormone activity	0.999009	0.000992	20	5094	Adcyap1,Agrp,Avp,Calca,Cartpt,Cck,Cort,Grp,Hcrt,Mip,Npff,Nppc,Nts,Oxt,Pdf,Pdyn,Pyy,Trh,Ucn3,Vgf
GO.0005200	structural constituent of cytoskeleton	0.973199	0.026808	39	5075	Actg1,Add2,Ank2,Ank3,Des,Gfap,Krt15,Krt16,Krt17,Krt24,Krt39,Krt71,Krt76,Lor,Mybpc1,Mybpc2,Mybpc3,Myom1,Myom2,Nefl,Odf2,Plec,Spnb1,Spnb2,Sprr1b,Sprr2a1,Tln1,Tln2,Tnnt2,Tpm1,Tpm2,Ttn,Tuba1b,Tuba8,Tubb1,Tubb3,Tubb5,Tubg1,Vim
GO.0005201	extracellular matrix structural constituent	0.99588	0.0041215	30	5084	Acan,Col10a1,Col11a1,Col11a2,Col12a1,Col18a1,Col1a1,Col1a2,Col24a1,Col27a1,Col2a1,Col3a1,Col4a1,Col4a2,Col4a3,Col4a4,Col4a5,Col5a1,Col5a2,Col5a3,Comp,Eln,Fbn1,Fbn2,Fn1,Lama1,Lamc1,Pxdn,Tecta,Tectb
GO.0005212	structural constituent of eye lens	0.643333	0.356724	20	5094	Bfsp1,Bfsp2,Cryaa,Cryab,Cryba1,Cryba2,Cryba4,Crybb1,Crybb2,Crybb3,Cryga,Crygb,Crygd,Crygf,Crygn,Crygs,Hspb6,Lim2,Mip,Vim
GO.0005230	extracellular ligand-gated ion channel activity	0.88833	0.11169	40	5074	Chrna1,Chrna2,Chrna3,Chrna4,Chrna5,Chrna6,Chrna7,Chrna9,Chrnb1,Chrnb2,Chrnb3,Chrnb4,Chrnd,Chrne,Chrng,Gabra1,Gabra2,Gabra3,Gabra4,Gabra5,Gabra6,Gabrb1,Gabrb2,Gabrb3,Gabrd,Gabre,Gabrg1,Gabrg2,Gabrg3,Gabrp,Gabrq,Gabrr1,Gabrr2,Glra1,Glra2,Glra3,Glra4,Glrb,Htr3a,Htr3b
GO.0005234	extracellular-glutamate-gated ion channel activity	0.983753	0.0162535	18	5096	Gria1,Gria2,Gria3,Gria4,Grid1,Grid2,Grik1,Grik2,Grik3,Grik4,Grik5,Grin1,Grin2a,Grin2b,Grin2c,Grin2d,Grin3a,Grin3b
GO.0005242	inward rectifier potassium channel activity	0.987645	0.01236	16	5098	Kcnh2,Kcnh7,Kcnj10,Kcnj11,Kcnj12,Kcnj13,Kcnj14,Kcnj15,Kcnj16,Kcnj2,Kcnj3,Kcnj4,Kcnj5,Kcnj6,Kcnj8,Kcnj9
GO.0005243	gap junction channel activity	0.28277	0.717296	12	5102	Gja1,Gja10,Gja3,Gja5,Gja8,Gjb1,Gjb2,Gjc2,Gjc3,Gjd2,Panx1,Panx2
GO.0005245	voltage-gated calcium channel activity	0.988405	0.0115996	23	5091	Cacna1a,Cacna1b,Cacna1c,Cacna1d,Cacna1e,Cacna1f,Cacna1g,Cacna1h,Cacna1s,Cacna2d1,Cacna2d2,Cacna2d3,Cacnb1,Cacnb2,Cacnb3,Cacnb4,Cacng1,Cacng2,Cacng4,Catsper1,Fgf2,Grm7,Ryr1
GO.0005246	calcium channel regulator activity	0.834879	0.165161	18	5096	Cacna2d2,Cacna2d3,Cacnb2,Cacng2,Calm1,Gnb2,Gria2,Grm2,Grm3,Grm7,Hpcal4,Nrxn1,Nrxn2,Nrxn3,Pln,Prkcb,Sln,Stim2
GO.0005247	voltage-gated chloride channel activity	0.527747	0.472326	14	5100	Clcn1,Clcn2,Clcn3,Clcn4-2,Clcn5,Clcn6,Clcn7,Clcnka,Clcnkb,Clic1,Clic3,Clic4,Clic5,Clic6
GO.0005248	voltage-gated sodium channel activity	0.844194	0.155853	12	5102	Accn1,Scn10a,Scn11a,Scn1a,Scn2a1,Scn2b,Scn3a,Scn4a,Scn4b,Scn5a,Scn8a,Scn9a
GO.0005254	chloride channel activity	0.767372	0.232655	58	5056	Ano1,Ano10,Ano3,Ano4,Ano6,Ano8,Ano9,Best1,Best2,Bsnd,Cftr,Clca3,Clca4,Clca5,Clca6,Clcc1,Clcn1,Clcn2,Clcn3,Clcn4-2,Clcnka,Clcnkb,Clic1,Clic3,Clic4,Clic5,Clic6,Fxyd1,Fxyd3,Gabra1,Gabra2,Gabra3,Gabra4,Gabra5,Gabra6,Gabrb1,Gabrb2,Gabrb3,Gabrd,Gabre,Gabrg1,Gabrg2,Gabrg3,Gabrp,Gabrq,Gabrr1,Gabrr2,Glra1,Glra2,Glra3,Glra4,Glrb,Slc1a4,Slc26a7,Slc26a8,Ttyh1,Ttyh2,Ttyh3
GO.0005261	cation channel activity	0.604088	0.395963	26	5088	Accn1,Accn2,Accn3,Grin1,Grin2a,Grin2b,Grin2c,Grin2d,Grin3b,Grina,Kcne2,Mcoln1,P2rx1,Pkd1,Pkd2,Pkd2l1,Tmem38a,Tmem38b,Trpc6,Trpc7,Trpm3,Trpm6,Trpm7,Trpv1,Trpv2,Trpv4
GO.0005272	sodium channel activity	0.85048	0.149551	27	5087	Accn1,Accn2,Accn3,Accn4,Accn5,Hcn1,Hcn2,Hcn3,Scn10a,Scn11a,Scn1a,Scn1b,Scn2a1,Scn2b,Scn3a,Scn3b,Scn4a,Scn4b,Scn5a,Scn7a,Scn8a,Scn9a,Scnn1a,Scnn1b,Scnn1g,Slc4a11,Trpm2
GO.0005328	neurotransmitter:sodium symporter activity	0.454051	0.546011	19	5095	Slc6a11,Slc6a12,Slc6a13,Slc6a14,Slc6a15,Slc6a16,Slc6a17,Slc6a18,Slc6a19,Slc6a2,Slc6a20a,Slc6a20b,Slc6a3,Slc6a4,Slc6a5,Slc6a6,Slc6a7,Slc6a8,Slc6a9
GO.0005385	zinc ion transmembrane transporter activity	0.583846	0.416223	15	5099	Slc11a2,Slc30a1,Slc30a2,Slc30a4,Slc30a5,Slc30a6,Slc30a7,Slc30a8,Slc39a1,Slc39a14,Slc39a2,Slc39a3,Slc39a4,Slc39a5,Slc39a7
GO.0005452	inorganic anion exchanger activity	0.802869	0.197185	12	5102	Slc22a6,Slc22a8,Slc4a1,Slc4a10,Slc4a11,Slc4a2,Slc4a3,Slc4a4,Slc4a5,Slc4a7,Slc4a8,Slc4a9
GO.0005484	SNAP receptor activity	0.573735	0.426324	20	5094	Bet1,Bet1l,Gosr1,Snap25,Stx11,Stx12,Stx16,Stx17,Stx18,Stx19,Stx1a,Stx1b,Stx2,Stx3,Stx4a,Stx5a,Stx6,Stx7,Vti1a,Ykt6
GO.0005496	steroid binding	0.0794247	0.920593	31	5083	Ar,Atp5o,Cyp11b1,Cyp21a1,Cyp3a41a,Esr1,Esr2,Gstm1,Hsd11b1,Hsd11b2,Hsd17b10,Hsd3b1,Hsd3b5,Igf1,Nr3c1,Nr3c2,Paqr5,Paqr7,Paqr8,Pdia2,Pgr,Pgrmc1,Pgrmc2,Rxra,Rxrb,Rxrg,Serpina6,Shbg,Slc22a2,Sult1e1,Ugt1a1
GO.0005504	fatty acid binding	0.0045695	0.995432	23	5091	Acox1,Acox2,Acox3,Adh5,Alb,Apoc1,Cd36,Dgat1,Fabp1,Fabp2,Fabp3,Fabp4,Fabp5,Fabp6,Fabp7,Gpr120,Hnf4a,Lsr,Pmp2,Ppard,Ptgds,Sh3glb1,Snca
GO.0005507	copper ion binding	0.783974	0.216055	47	5067	Abp1,Adnp,Ahcy,Ang,Aoc3,Apoa4,Atox1,Atp7a,Atp7b,Commd1,Cox11,Cox17,Cp,Cr1l,Cutc,Dbh,F5,F8,Heph,Hephl1,Il1a,Lox,Loxl1,Loxl2,Loxl3,Loxl4,Mett11d1,Moxd1,Moxd2,Mt1,P2rx2,P2rx4,P2rx7,Pam,Prnd,Prnp,Psme3,Rnpep,S100a13,S100a5,Sco1,Slc11a2,Sod1,Sod3,Trp53,Tyr,Tyrp1
GO.0005518	collagen binding	0.91578	0.0842366	39	5075	2300002M23Rik,Abi3bp,Ache,Adam9,Antxr1,Ap1g1,Comp,Cspg4,Dcn,Ddr2,Dpp4,Ecm2,Gp6,Hsd17b12,Itga1,Itga2,Itga3,Itgb1,Lum,Mrc2,Mtap1a,Nid1,Pak1,Pcolce,Pcolce2,Pdgfa,Pdgfb,Podn,Rell2,Serpinh1,Smad3,Smad4,Smad7,Srgn,Thbs4,Tll1,Tnxb,Ush2a,Vwf
GO.0005520	insulin-like growth factor binding	0.985741	0.0142638	23	5091	Crim1,Ctgf,Cyr61,Esm1,Htra1,Htra3,Htra4,Igf1r,Igf2r,Igfals,Igfbp1,Igfbp2,Igfbp3,Igfbp4,Igfbp5,Igfbp6,Igfbp7,Igfbpl1,Kazald1,Nov,Wisp1,Wisp2,Wisp3
GO.0005528	FK506 binding	0.18104	0.819008	14	5100	Fkbp10,Fkbp11,Fkbp14,Fkbp1a,Fkbp1b,Fkbp2,Fkbp3,Fkbp4,Fkbp5,Fkbp6,Fkbp7,Fkbp8,Fkbp9,Fkbpl
GO.0005537	mannose binding	0.792341	0.207704	19	5095	Acr,Bsg,Cd209a,Cd209b,Cd209c,Cd209d,Cd209e,Cd209f,Colec10,Colec11,Dpm1,Igf2r,Lman1,M6pr,Man2b1,Manba,Mbl1,Mbl2,Mrc1
GO.0005539	glycosaminoglycan binding	0.996812	0.00318927	19	5095	2300002M23Rik,A930038C07Rik,Abi3bp,Bgn,Ccdc80,Crispld2,Dcn,Egflam,Eng,Gns,Mamdc2,Serpine2,Shh,Smoc2,Spock2,Spock3,Tgfbr2,Tgfbr3,Vit
GO.0005540	hyaluronic acid binding	0.869686	0.130346	20	5094	2300002M23Rik,Acan,Bcan,Cd44,Chodl,Habp4,Hapln1,Hapln2,Hapln3,Hapln4,Hmmr,Itih4,Layn,Lyve1,Ncan,Stab1,Stab2,Susd5,Tnfaip6,Vcan
GO.0005542	folic acid binding	0.506565	0.49351	13	5101	Dmgdh,Folr1,Folr2,Folr4,Ftcd,Gnmt,Mthfs,Mtr,Slc19a1,Slc19a2,Slc19a3,Slc46a1,Tyms
GO.0005543	phospholipid binding	0.791228	0.208799	54	5060	Anxa1,Anxa9,Apoa1,Apoa2,Apoa5,Apob,Apoc3,Apoe,Apoh,Bad,Bdh1,Cps1,Dab1,Defa4,Dgka,F10,F3,Faah,Fabp1,Got2,Hip1,Hip1r,Lpar1,Lpar3,Map1lc3a,Mtap1b,Myo1c,Myof,Nr5a1,Nsfl1c,Otc,Picalm,Pitpna,Pitpnb,Pitpnm1,Pitpnm2,Pla2g2a,Plcb2,Plcd1,Plekha3,Pon1,Prex1,Prkci,Ptafr,Rph3a,Sgip1,Snap91,Snca,Syt1,Syt16,Sytl3,Sytl4,Tiam1,Vamp2
GO.0005544	calcium-dependent phospholipid binding	0.950806	0.0492085	24	5090	Anxa10,Anxa11,Anxa13,Anxa2,Anxa3,Anxa4,Anxa5,Anxa6,Anxa7,Anxa8,Anxa9,Doc2a,Doc2b,Dysf,Mctp2,Pclo,Pla2g4a,Syt11,Syt12,Syt16,Syt2,Syt3,Syt4,Syt7
GO.0005545	1-phosphatidylinositol binding	0.351196	0.648867	16	5098	Adap2,Eea1,Epb4.1,Gm626,Mcf2l,Picalm,Plekha2,Plekha3,Sestd1,Snap91,Snx10,Snx9,Wdfy1,Wdfy3,Zfyve1,Zfyve16
GO.0005546	phosphatidylinositol-4,5-bisphosphate binding	0.882379	0.117652	18	5096	Adap2,Anxa2,Apba1,Apba2,Ldlrap1,Pard3,Pfn1,Phlda3,Plcb1,Plcd1,Rab35,Rag2,Rph3a,Sestd1,Sytl2,Tulp1,Vil1,Vps24
GO.0005547	phosphatidylinositol-3,4,5-trisphosphate binding	0.337811	0.662247	18	5096	Adap1,Adap2,Akt1,Arap1,Arap2,Arap3,Btk,Cyth3,Dapp1,Gab2,Inppl1,Kif16b,Npm1,Pard3,Phlda3,Rag2,Zfyve1,Zfyve16
GO.0008009	chemokine activity	0.993742	0.00625983	35	5079	Ccl1,Ccl11,Ccl12,Ccl17,Ccl19,Ccl2,Ccl20,Ccl22,Ccl24,Ccl25,Ccl28,Ccl3,Ccl4,Ccl5,Ccl6,Ccl7,Ccl8,Ccl9,Cklf,Cx3cl1,Cxcl1,Cxcl10,Cxcl11,Cxcl12,Cxcl13,Cxcl14,Cxcl15,Cxcl16,Cxcl2,Cxcl3,Cxcl5,Cxcl9,Pf4,Ppbp,Xcl1
GO.0008013	beta-catenin binding	0.985875	0.0141288	52	5062	Apc2,Ar,Axin1,Axin2,Btrc,Calcoco1,Cby1,Cd2ap,Cdh1,Cdh2,Cdh5,Chd8,Csnk2a1,Ctnna1,Ctnnbip1,Dlg5,Dvl3,Ep300,Esr1,Fat1,Gli3,Grin2b,Gsk3b,Hdac6,Lef1,Lzic,Met,Nf2,Numb,Prop1,Psen1,Ptprj,Ptprk,Ptprt,Ptpru,Pxn,Sall1,Shroom2,Slc9a3r1,Slc9a3r2,Smad3,Smad7,Sox17,Sox9,Sufu,Tax1bp3,Tbl1x,Tbl1xr1,Tcf3,Tcf7l1,Tcf7l2,Trpc4
GO.0008047	enzyme activator activity	0.806949	0.193092	20	5094	Alox5ap,Apoa5,Apoc2,Btbd12,Clps,Cox17,Cyb5b,Dnmt3l,Dnttip1,Gm2a,Guca2a,Guca2b,Ltc4s,Mgst2,Ogt,Ppard,Prkcd,Prkce,Sec14l2,Timp2
GO.0008060	ARF GTPase activator activity	0.878924	0.121104	24	5090	Acap1,Acap2,Acap3,Adap1,Adap2,Agap1,Agap2,Agap3,Agfg1,Agfg2,Arap1,Arap2,Arap3,Arfgap1,Arfgap2,Arfgap3,Arfgef1,Asap1,Asap2,Asap3,Git1,Git2,Smap1,Smap2
GO.0008080	N-acetyltransferase activity	0.000523	0.999477	32	5082	Aanat,Cml1,Cml2,Cml3,Cml5,Csrp2bp,Elp3,Gnpnat1,Hyal3,Kat2a,Kat2b,Naa10,Naa11,Naa15,Naa20,Naa30,Naa40,Naa50,Nags,Nat10,Nat14,Nat15,Nat2,Nat6,Nat8,Nat8l,Nat9,Ogt,Sat1,Sat2,Satl1,Smarce1
GO.0008081	phosphoric diester hydrolase activity	0.823963	0.176062	50	5064	Apex1,Gde1,Gdpd1,Gdpd2,Gdpd3,Gdpd5,Gpcpd1,Hddc2,Hddc3,Mppe1,Pde10a,Pde11a,Pde1a,Pde1b,Pde1c,Pde2a,Pde3a,Pde3b,Pde4a,Pde4b,Pde4d,Pde5a,Pde6a,Pde6b,Pde6c,Pde7a,Pde7b,Pde8a,Pde8b,Pde9a,Plcb1,Plcb2,Plcb3,Plcd1,Plcd3,Plcd4,Plce1,Plcg1,Plcg2,Plch1,Plch2,Plcl1,Plcl2,Plcxd1,Plcxd3,Plcz1,Samhd1,Tdp1,Tdp2,Tulp2
GO.0008092	cytoskeletal protein binding	0.991518	0.00848467	49	5065	Aldoa,Aldob,Aldoc,Ank2,Anp32a,Anxa2,B4galt1,Capn1,Capn10,Capn2,Cdk5r1,Cdk5r2,Coro1a,Cryab,Dlg5,Dynll2,Epb4.1l1,Epb4.1l2,Epb4.1l3,Epb4.1l4a,Epb4.1l4b,Epb4.1l5,Ezr,Farp1,Farp2,Fert2,Frmd3,Frmd5,Gabarapl1,Gphn,Msn,Mylip,Ncam1,Nf2,Pacsin1,Pacsin3,Pdlim3,Pkd2,Pkd2l1,Plec,Ptpn3,Ptpn4,Rdx,Sdc1,Sdc2,Sdc3,Sdc4,Syn1,Syn2
GO.0008094	DNA-dependent ATPase activity	0.284285	0.715755	32	5082	Bptf,Ccnh,Cdk7,Chd8,Ddx11,Dmc1,Ercc3,Ercc6,Ercc8,Gtf2h1,Gtf2h2,Gtf2h3,Gtf2h4,Ighmbp2,Mcm7,Mnat1,Msh2,Msh3,Msh4,Msh5,Msh6,Rad51,Rad51c,Rad51l1,Rad51l3,Smarca1,Smarca4,Smarcal1,Top2a,Top2b,Xrcc2,Xrcc3
GO.0008137	NADH dehydrogenase (ubiquinone) activity	0.00104659	0.998954	19	5095	Ndufa12,Ndufa13,Ndufa2,Ndufa7,Ndufaf1,Ndufaf2,Ndufb3,Ndufb4,Ndufb7,Ndufb8,Ndufc2,Ndufs1,Ndufs2,Ndufs3,Ndufs4,Ndufs7,Ndufs8,Ndufv1,Ndufv2
GO.0008138	protein tyrosine/serine/threonine phosphatase activity	0.999303	0.000697	34	5080	Cdc14a,Cdc14b,Dusp1,Dusp10,Dusp11,Dusp12,Dusp13,Dusp14,Dusp15,Dusp18,Dusp19,Dusp2,Dusp21,Dusp22,Dusp23,Dusp26,Dusp27,Dusp28,Dusp3,Dusp4,Dusp6,Dusp7,Dusp8,Epm2a,Eya3,Pten,Ptpdc1,Ptpmt1,Rngtt,Ssh1,Ssh2,Ssh3,Styxl1,Tpte
GO.0008143	poly(A) RNA binding	0.552793	0.447285	12	5102	Ddx1,Eif4a3,Khdrbs2,Pabpc1,Pabpc2,Pabpc4,Pabpn1,Pabpn1l,Paip2,Paip2b,Rbpms,Syncrip
GO.0008146	sulfotransferase activity	0.935858	0.0641554	41	5073	Chst10,Chst11,Chst12,Chst14,Chst15,Chst2,Chst3,Chst4,Chst5,Chst7,Chst8,Chst9,Dsel,Gal3st2,Hs2st1,Hs3st1,Hs3st2,Hs3st3a1,Hs3st3b1,Hs3st6,Hs6st1,Hs6st2,Hs6st3,Ndst1,Ndst2,Ndst3,Ndst4,Sult1a1,Sult1b1,Sult1c1,Sult1c2,Sult1e1,Sult2b1,Sult3a1,Sult4a1,Sult5a1,Sult6b1,Tpst1,Tpst2,Ust,Wscd1
GO.0008195	phosphatidate phosphatase activity	0.121392	0.878647	12	5102	BC005764,BC018242,D3Bwg0562e,Lpin1,Lpin2,Lpin3,Ppap2a,Ppap2b,Ppap2c,Ppapdc1a,Ppapdc1b,Ppp2r2d
GO.0008198	ferrous iron binding	0.554829	0.445246	13	5101	Acp5,Alkbh1,Alkbh2,Alkbh3,Cdo1,Fto,Fxn,Haao,Nt5e,Plod1,Snca,Th,Urod
GO.0008276	protein methyltransferase activity	0.071288	0.928734	17	5097	2810422O20Rik,4833442J19Rik,As3mt,Carm1,Hemk1,Mepce,Mettl11a,N6amt1,Prmt1,Prmt10,Prmt3,Prmt6,Prmt7,Prmt8,Suv39h1,Suv39h2,Trmt112
GO.0008301	DNA bending activity	0.390304	0.609735	44	5070	Foxa1,Foxa2,Foxa3,Foxb1,Foxb2,Foxc1,Foxc2,Foxd1,Foxd2,Foxd3,Foxd4,Foxe3,Foxf1a,Foxf2,Foxg1,Foxh1,Foxi1,Foxj1,Foxj2,Foxj3,Foxk1,Foxk2,Foxl1,Foxl2,Foxm1,Foxn1,Foxn2,Foxn3,Foxn4,Foxo1,Foxo3,Foxo4,Foxp1,Foxp2,Foxp3,Foxp4,Foxq1,Foxs1,Hhex,Hmgb1,Hmgb2,Lef1,Sry,Terf1
GO.0008307	structural constituent of muscle	0.999626	0.000375	19	5095	Dag1,Dmd,Jph1,Krt19,Mybpc3,Myh11,Myh6,Myh7,Myl6,Myl6b,Mylpf,Myom1,Myom2,Nexn,Pdlim3,Plec,Syn1,Syn2,Synm
GO.0008324	cation transmembrane transporter activity	0.174978	0.825062	19	5095	Sfxn1,Sfxn2,Sfxn3,Sfxn4,Sfxn5,Slc30a1,Slc30a10,Slc30a2,Slc30a3,Slc30a4,Slc30a5,Slc30a6,Slc30a7,Slc30a8,Slc30a9,Slc41a1,Slc41a2,Slc41a3,Trpv1
GO.0008353	RNA polymerase II carboxy-terminal domain kinase activity	0.0321519	0.967861	15	5099	Ccnh,Cdk1,Cdk12,Cdk13,Cdk7,Cdk8,Cdk9,Ercc2,Ercc3,Gtf2h1,Gtf2h2,Gtf2h3,Gtf2h4,Mapk1,Mnat1
GO.0008373	sialyltransferase activity	0.759153	0.240894	20	5094	St3gal1,St3gal2,St3gal3,St3gal4,St3gal5,St3gal6,St6gal1,St6gal2,St6galnac1,St6galnac2,St6galnac3,St6galnac4,St6galnac5,St6galnac6,St8sia1,St8sia2,St8sia3,St8sia4,St8sia5,St8sia6
GO.0008375	acetylglucosaminyltransferase activity	0.934283	0.0657425	12	5102	A4gnt,B3gnt7,Ext1,Ext2,Gcnt1,Gcnt2,Gcnt3,Gcnt7,Mgat1,Mgat2,Mgat5,Xylt2
GO.0008378	galactosyltransferase activity	0.90014	0.099887	20	5094	A4galt,A4gnt,B3galnt1,B3galnt2,B3galt1,B3galt2,B3galt4,B3galt5,B3galt6,B3gnt2,B3gnt3,B3gnt4,B3gnt5,B3gnt6,B3gnt7,B3gnt8,B4galt1,B4galt6,B4galt7,C1galt1
GO.0008408	3'-5' exonuclease activity	0.675308	0.324757	14	5100	Apex1,Aplf,Eri1,Exd1,Exd2,Exosc10,Pold1,Rad1,Rad50,Rad9,Rexo2,Rrp1,Trex1,Wrn
GO.0008430	selenium binding	0.378612	0.621459	13	5101	1810046J19Rik,2700094K13Rik,2810407C02Rik,Dio1,Gpx1,Gpx3,Gpx4,H47,Prdx2,Rph3a,Selenbp1,Sepp1,Sepw1
GO.0008483	transaminase activity	0.106043	0.893983	24	5090	Aadat,Abat,Accsl,Agxt,Agxt2l1,Agxt2l2,Bcat1,Bcat2,Ccbl1,Ccbl2,Gfpt1,Gfpt2,Got1,Got1l1,Got2,Gpt,Gpt2,Hat1,Oat,Psat1,Sptlc3,Tat,Tbc1d25,Tgm2
GO.0008484	sulfuric ester hydrolase activity	0.219356	0.7807	13	5101	Arsa,Arsb,Arsg,Arsi,Arsj,Arsk,Galns,Gns,Ids,Sgsh,Sts,Sulf1,Sulf2
GO.0008514	organic anion transmembrane transporter activity	0.847483	0.152557	16	5098	Abcc2,Slc17a3,Slc22a18,Slc22a6,Slc22a7,Slc22a8,Slco1a1,Slco1a4,Slco1a5,Slco1b2,Slco2b1,Slco3a1,Slco4a1,Slco4c1,Slco6b1,Slco6c1
GO.0008553	hydrogen-exporting ATPase activity, phosphorylative mechanism	0.0279958	0.972016	13	5101	Atp5b,Atp5e,Atp5l,Atp6v0a4,Atp6v0b,Atp6v0c,Atp6v0d1,Atp6v1c1,Atp6v1c2,Atp6v1e1,Atp6v1e2,Atp6v1g1,Atp6v1g2
GO.0008601	protein phosphatase type 2A regulator activity	0.0129903	0.987016	14	5100	Arpp19,Ensa,Igbp1,Ppp2r2a,Ppp2r2b,Ppp2r2c,Ppp2r2d,Ppp2r3d,Ppp2r4,Ppp2r5a,Ppp2r5b,Ppp2r5c,Ppp2r5d,Ppp2r5e
GO.0008603	cAMP-dependent protein kinase regulator activity	0.731184	0.268874	15	5099	A830018L16Rik,Ak5,Cabyr,Efcab10,Nos2,Prkag2,Prkar1a,Prkar1b,Prkar2a,Prkar2b,Rapgef3,Rapgef4,Ropn1,Ropn1l,Spa17
GO.0008757	S-adenosylmethionine-dependent methyltransferase activity	0.303189	0.696875	14	5100	As3mt,Dnmt1,Gamt,Gnmt,Nop2,Ocln,Pcmt1,Pemt,Pnmt,Prmt1,Prmt3,Prmt7,Prmt8,Suv39h1
GO.0009982	pseudouridine synthase activity	0.0324446	0.967569	13	5101	Dkc1,Gar1,Naf1,Pus1,Pus10,Pus3,Pus7l,Rpusd1,Rpusd2,Rpusd3,Rpusd4,Trub1,Trub2
GO.0010181	FMN binding	0.252366	0.747692	14	5100	Creg1,Creg2,Cyp2e1,Hao1,Hao2,Mtrr,Ndor1,Ndufv1,Nos1,Nos2,Nos3,Pnpo,Por,Tyw1
GO.0015020	glucuronosyltransferase activity	0.183759	0.816286	16	5098	B3gat1,B3gat2,Csgalnact1,Ext1,Ext2,Ugt1a1,Ugt2a1,Ugt2a3,Ugt2b1,Ugt2b35,Ugt2b36,Ugt2b37,Ugt2b38,Ugt2b5,Ugt3a1,Ugt3a2
GO.0015035	protein disulfide oxidoreductase activity	0.178565	0.821473	21	5093	Enox2,Glrx2,Glrx3,Glrx5,Gstk1,P4hb,Pdia2,Pdia3,Pdia4,Pdia5,Pdia6,Ptges2,Sh3bgrl3,Tmx3,Txn1,Txn2,Txndc2,Txndc5,Txndc8,Txnl1,Txnrd3
GO.0015075	ion transmembrane transporter activity	0.0785465	0.921481	13	5101	Lasp1,S100a6,Slc12a1,Slc22a1,Slc22a2,Slc22a21,Slc22a3,Slc22a4,Slc22a5,Slc22a6,Slc22a7,Slc22a8,Svop
GO.0015078	hydrogen ion transmembrane transporter activity	0.578072	0.421983	23	5091	Atp5d,Atp5f1,Atp5g1,Atp5g2,Atp5g3,Atp5h,Atp5j,Atp5k,Atp5l,Atp6v0a1,Atp6v0a2,Atp6v0a4,Atp6v0b,Atp6v0c,Atp6v0d1,Atp6v0d2,Atp6v0e,Atp6v0e2,Atp6v1b1,Slc11a2,Slc36a1,Tcirg1,Ucp3
GO.0015171	amino acid transmembrane transporter activity	0.0185397	0.981466	29	5085	Pdpn,Slc1a5,Slc32a1,Slc36a1,Slc36a2,Slc38a1,Slc38a2,Slc38a4,Slc38a5,Slc43a1,Slc43a2,Slc6a15,Slc6a20a,Slc6a20b,Slc6a6,Slc7a1,Slc7a10,Slc7a11,Slc7a12,Slc7a13,Slc7a14,Slc7a15,Slc7a2,Slc7a3,Slc7a4,Slc7a6,Slc7a7,Slc7a8,Slc7a9
GO.0015238	drug transmembrane transporter activity	0.492386	0.507692	12	5102	Abcb11,Abcb1b,Abcc1,Abcc3,Abcc4,Abcg2,Slc17a3,Slc18a1,Slc18a2,Slc22a18,Slc47a1,Slco1b2
GO.0015269	calcium-activated potassium channel activity	0.657005	0.343064	13	5101	Kcnma1,Kcnmb1,Kcnmb2,Kcnmb4,Kcnn1,Kcnn2,Kcnn3,Kcnn4,Kcnt1,Kcnt2,Kcnu1,Mtmr6,Tmem38a
GO.0015288	porin activity	0.0440806	0.955936	14	5100	Aqp2,Aqp4,Aqp7,Aqp9,Aspn,Nup205,Nup35,Nup50,Nup88,Tomm40,Tomm40l,Vdac1,Vdac2,Vdac3
GO.0015297	antiporter activity	0.923267	0.0767499	34	5080	Clcn3,Clcn4-2,Clcn5,Clcn6,Clcn7,Nhedc2,Slc24a1,Slc24a2,Slc24a3,Slc24a4,Slc24a6,Slc25a10,Slc26a10,Slc26a3,Slc38a3,Slc47a1,Slc4a10,Slc4a2,Slc4a3,Slc4a8,Slc4a9,Slc7a6,Slc8a1,Slc8a2,Slc8a3,Slc9a1,Slc9a2,Slc9a3,Slc9a4,Slc9a5,Slc9a6,Slc9a8,Slc9a9,Tmco3
GO.0015301	anion:anion antiporter activity	0.765494	0.234566	12	5102	Slc26a11,Slc26a3,Slc26a6,Slc26a7,Slc26a8,Slc4a1,Slc4a10,Slc4a11,Slc4a2,Slc4a3,Slc4a8,Slc4a9
GO.0015459	potassium channel regulator activity	0.60289	0.397176	16	5098	Abcc9,Adrb2,Alg10b,Arpp19,Ensa,Kcne1,Kcne2,Kcne3,Kcnip1,Kcnip3,Kcnmb1,Kcns1,Lrrc26,Pias3,Prkcz,Sgk2
GO.0015485	cholesterol binding	0.729985	0.270069	17	5097	Apoa1,Apoa2,Crp,Cyp11a1,Npc2,Pmp2,Ptch1,Scap,Soat1,Soat2,Star,Stard3,Stard4,Stard5,Stard6,Syp,Tspo2
GO.0015631	tubulin binding	0.849378	0.150656	22	5092	Agbl4,Agbl5,Agtpbp1,Birc5,Cdk5rap2,Cenpj,Dag1,Fyn,Gphn,Lrrk2,Map1lc3b,Mtap1s,Ncald,Numa1,Prnp,Sgip1,Stmn1,Stmn3,Tppp3,Traf3ip1,Ttll4,Ttll6
GO.0015662	ATPase activity, coupled to transmembrane movement of ions, phosphorylative mechanism	0.967303	0.0327049	35	5079	2310067B10Rik,Abcc4,Atp10a,Atp10b,Atp10d,Atp11a,Atp11b,Atp11c,Atp12a,Atp13a1,Atp13a2,Atp13a3,Atp13a4,Atp13a5,Atp1a1,Atp1a2,Atp1a3,Atp1a4,Atp2a1,Atp2a2,Atp2a3,Atp2b2,Atp2c1,Atp2c2,Atp4a,Atp7a,Atp7b,Atp8a1,Atp8a2,Atp8b1,Atp8b2,Atp8b3,Atp8b4,Atp9a,Atp9b
GO.0016208	AMP binding	0.025794	0.974217	13	5101	Acss1,Acss2,Akap7,Aprt,Cyb5r3,Oxgr1,Pfkm,Prkag1,Prkag2,Prps1,Prps2,Pygl,Pygm
GO.0016209	antioxidant activity	0.252166	0.747888	16	5098	5730469M10Rik,Apoa4,Apoe,Cat,H47,Nxn,Prdx1,Prdx2,Prdx3,Prdx4,Prdx5,Prdx6,Sod1,Sod2,Sod3,Srxn1
GO.0016290	palmitoyl-CoA hydrolase activity	0.0115314	0.988474	12	5102	Acnat2,Acot1,Acot2,Acot3,Acot4,Acot5,Acot6,Acot7,Acot9,Baat,Hnf4a,Ppt1
GO.0016493	C-C chemokine receptor activity	0.988527	0.0114781	15	5099	Ccbp2,Ccr1,Ccr10,Ccr1l1,Ccr2,Ccr3,Ccr4,Ccr5,Ccr6,Ccr7,Ccr8,Ccr9,Ccrl1,Ccrl2,Cxcr4
GO.0016594	glycine binding	0.688967	0.311095	15	5099	Alas2,BC046331,Gldc,Glra1,Glra2,Glra3,Glra4,Glrb,Gnmt,Grin1,Grin2b,Grin3a,Grin3b,Gss,Srr
GO.0016595	glutamate binding	0.268969	0.731096	12	5102	BC046331,Cps1,Gclc,Glul,Grik1,Grin1,Grin2a,Grin2d,Grm7,Slc1a1,Slc1a3,Slc1a5
GO.0016597	amino acid binding	0.938473	0.061542	29	5085	Aars,Agxt,Cad,Ddah1,Ddah2,Ddc,Dpys,Fmo3,Gchfr,Gfpt1,Got2,Hdc,Ido1,Kars,Mat1a,Mtr,Nos1,Nos2,Otc,Pah,Prodh,Shmt1,Shmt2,Slc1a3,Tat,Tdo2,Th,Tph1,Tph2
GO.0016616	oxidoreductase activity, acting on the CH-OH group of donors, NAD or NADP as acceptor	0.18844	0.811598	24	5090	2810405K02Rik,Ctbp1,Ctbp2,Gpd1,Gpd1l,Grhpr,Hmgcr,Hsd17b4,Idh1,Idh2,Idh3a,Idh3g,Ldha,Ldhb,Ldhc,Mdh1,Mdh2,Me2,Me3,Phgdh,Rdh11,Uba5,Uevld,Ugdh
GO.0016627	oxidoreductase activity, acting on the CH-CH group of donors	0.000671	0.99933	22	5092	Acad10,Acad11,Acad8,Acad9,Acadl,Acadm,Acads,Acadsb,Acadvl,Acox1,Acox2,Acox3,Acoxl,Gcdh,Ivd,Sdha,Sdhc,Srd5a1,Srd5a2,Srd5a3,Tecr,Tecrl
GO.0016712	oxidoreductase activity, acting on paired donors, with incorporation or reduction of molecular oxygen, reduced flavin or flavoprotein as one donor, and incorporation of one atom of oxygen	0.239488	0.760556	23	5091	Cyp19a1,Cyp1a1,Cyp1a2,Cyp1b1,Cyp2a12,Cyp2a4,Cyp2b10,Cyp2b19,Cyp2b9,Cyp2c29,Cyp2d10,Cyp2d26,Cyp2d9,Cyp2e1,Cyp2f2,Cyp2j5,Cyp2j6,Cyp2s1,Cyp2u1,Cyp3a11,Cyp3a13,Cyp3a16,Cyp3a25
GO.0016747	transferase activity, transferring acyl groups other than amino-acyl groups	0.0064528	0.99355	19	5095	Acaa1a,Acaa1b,Acaa2,Acat1,Acat2,Dgat2,Elovl2,Elovl5,Elovl6,Fasn,Hadhb,Kat5,Mogat2,Myst1,Myst2,Myst3,Myst4,Oxsm,Scp2
GO.0016758	transferase activity, transferring hexosyl groups	0.434602	0.565441	39	5075	4931440L10Rik,4933434I20Rik,Abo,Alg10b,Alg13,Alg3,Alg6,Alg8,B4galnt1,B4galnt2,B4galnt4,Chpf,Chsy1,Chsy3,Csgalnact1,Csgalnact2,Ext1,Ext2,Extl1,Extl2,Extl3,Gbgt1,Ggta1,Glt6d1,Has1,Has2,Has3,Mgat4a,Mgat4b,Mgat4c,Pigm,Pigv,Ugt1a1,Ugt2a3,Ugt2b34,Ugt2b5,Ugt3a1,Ugt3a2,Ugt8a
GO.0016769	transferase activity, transferring nitrogenous groups	0.255105	0.744948	17	5097	Aadat,Accs,Accsl,Alas1,Alas2,Ccbl1,Ccbl2,Gcat,Got1,Got1l1,Got2,Gpt,Gpt2,Sptlc1,Sptlc2,Sptlc3,Tat
GO.0016773	phosphotransferase activity, alcohol group as acceptor	0.0816907	0.918324	48	5066	Adk,Adpgk,Atm,Atr,Chka,Chkb,Dck,Dguok,Etnk1,Etnk2,Fam20b,Fggy,G6pc,Galk1,Galk2,Gck,Gk2,Gk5,Gne,Gyk,Hk1,Hk2,Hk3,Hkdc1,Mtor,Mvk,Ndufa10,Pi4k2a,Pi4k2b,Pi4kb,Pik3c2a,Pik3c2g,Pik3c3,Pik3ca,Pik3cb,Pik3cd,Pik3cg,Prkdc,Rbks,Shpk,Smg1,Tk2,Trp53rk,Trrap,Uck1,Uck2,Uckl1,Xylb
GO.0016788	hydrolase activity, acting on ester bonds	0.152567	0.847461	33	5081	4931406C07Rik,6530401N04Rik,Acy3,Aoah,Aspa,Dbr1,Dtd1,E130311K13Rik,Endou,Ercc5,Esd,Exo1,Faah,Fasn,Fen1,Harbi1,Iah1,Lipe,Nt5e,Olah,Pafah1b2,Pgap1,Pgap3,Plb1,Pter,Rag1,Rexo2,Rnf17,Serac1,Snd1,Srbd1,Supt6h,Vps29
GO.0016790	thiolester hydrolase activity	0.000557	0.999443	12	5102	Acnat2,Acot1,Acot2,Acot3,Acot4,Acot5,Acot6,Aldh6a1,Baat,Ptprt,Ufsp1,Ufsp2
GO.0016810	hydrolase activity, acting on carbon-nitrogen (but not peptide) bonds	0.0633259	0.936695	16	5098	Amdhd1,Amdhd2,Btd,Crmp1,Dctd,Dpysl2,Dpysl3,Dpysl4,Dpysl5,Nadsyn1,Nit1,Nit2,Upb1,Vnn1,Vnn3,Ydjc
GO.0016811	hydrolase activity, acting on carbon-nitrogen (but not peptide) bonds, in linear amides	0.0110208	0.988984	17	5097	Acer1,Acer2,Acer3,Acy3,Aspa,Btd,Faah,Sirt1,Sirt2,Sirt3,Sirt4,Sirt5,Sirt6,Sirt7,Vnn1,Vnn3,Wdyhv1
GO.0016817	hydrolase activity, acting on acid anhydrides	0.606067	0.393988	23	5091	Brip1,Btaf1,Chd7,Chd8,Chd9,Ddx11,Ddx58,Dhx58,Ercc2,Ifi47,Ifih1,Igtp,Iigp1,Ino80,Irgc1,Irgm1,Rad54l,Rtel1,Skiv2l2,Smarca2,Smarca4,Supv3l1,Xrcc5
GO.0016818	hydrolase activity, acting on acid anhydrides, in phosphorus-containing anhydrides	0.0908245	0.909202	18	5096	Blm,Brip1,Chd4,Chd5,Ddx11,Ddx5,Ddx54,Ercc2,Hltf,Nudt14,Nudt7,Rtel1,Skiv2l2,Smarca1,Smarca2,Smarca4,Smarca5,Smarcal1
GO.0016820	hydrolase activity, acting on acid anhydrides, catalyzing transmembrane movement of substances	0.731942	0.268098	31	5083	Atp10b,Atp10d,Atp12a,Atp1a1,Atp1a2,Atp1a3,Atp1a4,Atp2a1,Atp2a2,Atp2a3,Atp2b1,Atp2b2,Atp2b3,Atp2b4,Atp2c1,Atp2c2,Atp4a,Atp5a1,Atp5b,Atp6v1a,Atp6v1b1,Atp6v1b2,Atp6v1c1,Atp6v1c2,Atp6v1g1,Atp6v1g2,Atp6v1h,Atp7a,Atp7b,Atp8b1,Atp8b3
GO.0016831	carboxy-lyase activity	0.170885	0.829156	18	5096	Csad,Ddc,Gad1,Gad2,Gadl1,Hdc,Mlycd,Odc1,Paics,Pck1,Pck2,Pdxdc1,Pisd,Ppcdc,Sgpl1,Umps,Urod,Uxs1
GO.0016849	phosphorus-oxygen lyase activity	0.963432	0.036581	17	5097	Adcy10,Adcy2,Adcy3,Adcy4,Adcy5,Adcy6,Adcy7,Adcy8,Adcy9,Cd38,Gucy1a3,Gucy1b3,Gucy2c,Gucy2e,Gucy2g,Npr1,Npr2
GO.0016922	ligand-dependent nuclear receptor binding	0.0247603	0.97525	15	5099	C1d,Jund,Mecr,Med1,Ncoa2,Ncoa3,Ncoa6,Nrbf2,Ppargc1a,Prox1,Sra1,Tada3,Trim24,Trip4,Uba3
GO.0017016	Ras GTPase binding	0.405016	0.59506	12	5102	Dgki,Iqgap3,Map2k1,Plce1,Raf1,Rap1a,Rap1gap,Rapgef4,Rapgef6,Rasgrp3,Rasip1,Rgl3
GO.0017017	MAP kinase tyrosine/serine/threonine phosphatase activity	0.970961	0.0290512	13	5101	Dusp1,Dusp10,Dusp14,Dusp16,Dusp18,Dusp2,Dusp21,Dusp4,Dusp5,Dusp6,Dusp7,Dusp8,Dusp9
GO.0017022	myosin binding	0.440561	0.559499	20	5094	Acta2,Actc1,Arfgef1,Arfgef2,Cald1,Gipc1,Gpr98,Mlph,Mybpc1,Mybpc3,Myrip,Rhoa,Slc6a4,Snap25,Stx1a,Trim2,Trim32,Trpm7,Ush2a,Vamp2
GO.0017046	peptide hormone binding	0.821782	0.17825	30	5084	Ace2,Agtr1a,Agtr1b,Agtr2,Avpr1a,Avpr1b,Avpr2,Ednrb,Fshr,Gcgr,Ghr,Ghrhr,Ghsr,Gipr,Glp1r,Hcrtr1,Hcrtr2,Ide,Lepr,Lhcgr,Lnpep,Mas1,Mc3r,Npr1,Npr2,Npr3,Oxtr,Prlr,Pth1r,Rxfp2
GO.0017048	Rho GTPase binding	0.899202	0.10082	29	5085	Akap13,Arhgap20,Arhgef16,Arhgef2,Cdc42bpb,Cit,Daam1,Daam2,Diap1,Diap2,Diap3,Dock10,Dock11,Dock9,Ect2,Flna,Fmnl1,Fmnl2,Fmnl3,Inf2,Iqgap1,Iqgap3,Pak3,Pard6a,Pfn1,Rtkn,Srgap1,Vcl,Vps4a
GO.0017075	syntaxin-1 binding	0.712794	0.287268	14	5100	Cplx1,Cplx2,Myo5a,Rnf40,Slc6a4,Snap25,Stxbp1,Stxbp2,Stxbp3a,Stxbp5,Syp,Unc13a,Vamp2,Vamp3
GO.0017091	AU-rich element binding	0.028712	0.971301	12	5102	Apobec1,Dnd1,Elavl3,Elavl4,Exosc4,Exosc8,Exosc9,Mex3d,Nudt21,Tia1,Tial1,Zfp36l1
GO.0017127	cholesterol transporter activity	0.493772	0.506303	13	5101	Abca1,Abcg1,Abcg5,Abcg8,Apoa1,Apoa2,Apoa4,Apob,Apoe,Star,Stard3,Stard5,Stard6
GO.0017134	fibroblast growth factor binding	0.457775	0.542297	14	5100	Api5,Cep57,Fgf2,Fgfbp1,Fgfbp3,Fgfr1,Fgfr2,Fgfr3,Fgfr4,Fgfrl1,Fibp,Kl,Klb,Smn1
GO.0017137	Rab GTPase binding	0.893649	0.106372	37	5077	Als2,Als2cl,Anxa2,Appl2,Bicd1,Bicd2,Ccdc64,Ccdc64b,Chm,Dennd5a,Dmxl2,Erc1,Exph5,Fert2,Golga5,Mlph,Myo5b,Myrip,Nsf,Pex5l,Rab11fip3,Rab11fip4,Rab3gap1,Rac1,Rhobtb3,Rilp,Rims1,Rims2,Rph3a,Rph3al,Sgsm3,Slc6a4,Stx4a,Sytl1,Sytl2,Sytl4,Wdr44
GO.0017147	Wnt-protein binding	0.880288	0.119739	26	5088	Apcdd1,Cthrc1,Frzb,Fzd1,Fzd10,Fzd2,Fzd3,Fzd4,Fzd5,Fzd6,Fzd7,Fzd8,Fzd9,Lrp5,Lrp6,Ror1,Ror2,Ryk,Sfrp1,Sfrp2,Sfrp4,Sfrp5,Smo,Tdgf1,Wif1,Wls
GO.0018024	histone-lysine N-methyltransferase activity	0.785535	0.214502	30	5084	Ash1l,Dot1l,Ehmt1,Ehmt2,Ezh1,Ezh2,Men1,Mll1,Mll2,Mll3,Mll5,Nsd1,Prdm2,Prdm6,Prdm9,Setd2,Setd7,Setd8,Setdb1,Setdb2,Setmar,Smyd2,Smyd3,Suv39h1,Suv39h2,Suv420h1,Suv420h2,Wbp7,Whsc1,Whsc1l1
GO.0019001	guanyl nucleotide binding	0.416657	0.583407	17	5097	Gna11,Gna12,Gna13,Gna14,Gna15,Gnai1,Gnai2,Gnai3,Gnal,Gnao1,Gnaq,Gnas,Gnat1,Gnat2,Gnaz,Rab34,Rab5a
GO.0019003	GDP binding	0.00994775	0.990055	32	5082	Arl2,Arl3,Arl8b,Eif2b1,Gem,Gnao1,Iigp1,Kras,Pck1,Prps1,Prps2,Rab11b,Rab14,Rab21,Rab28,Rab2a,Rab38,Rab40c,Rab4a,Rab5a,Rab7,Rab9,Ran,Rap1b,Rhob,Rragc,Rras,Srp54a,Suclg1,Suclg2,Tgm3,Trim23
GO.0019825	oxygen binding	0.260224	0.739818	28	5086	Alb,Cygb,Cyp1a2,Cyp1b1,Cyp2b10,Cyp2c50,Cyp2c55,Cyp2c65,Cyp2e1,Cyp2f2,Cyp2u1,Cyp3a13,Cyp3a41a,Cyp4a10,Cyp4b1,Cyp4f14,Cyp4f15,Cyp4f18,Haao,Hba-x,Hbb-bh1,Hbb-y,Ido1,Mb,Ngb,Sod2,Tdo2,Th
GO.0019838	growth factor binding	0.964884	0.0351243	37	5077	A2m,Acvr1,Acvr1b,Acvr2a,Acvr2b,Axl,Bmpr2,Cyr61,Erbb2,Erbb3,Fgfbp1,Fgfbp3,Flt1,Flt4,Ghr,Ghrhr,Htra1,Igfbp1,Igfbp2,Igfbp3,Igfbp4,Igfbp5,Igfbp6,Igfbp7,Il6st,Kdr,Lifr,Ltbp1,Ltbp2,Ltbp3,Ltbp4,Nrp1,Osmr,Pdgfra,Pdgfrb,Sdcbp,Tek
GO.0019843	rRNA binding	0.00092	0.999081	24	5090	Emg1,Eral1,Eri1,Imp3,Kdm2b,Mrpl16,Mrpl20,Mrps17,Mrps6,Nol12,Npm1,Ptrf,Rnasel,Rpf1,Rpl11,Rpl23a,Rpl37,Rpl8,Rpl9,Rps11,Rps18,Rps4x,Rps9,Sbds
GO.0019894	kinesin binding	0.937876	0.0621442	17	5097	2510003E04Rik,Actb,Actg1,Ap1g1,Crocc,Jakmip1,Kifap3,Klc3,Ktn1,Lrp8,Mapk8ip1,Mapk8ip2,Mapk8ip3,Nek6,Plekhm2,Snca,Spag9
GO.0019900	kinase binding	0.883232	0.116789	41	5073	Akap5,Bcl10,Cab39,Cav1,Cdc6,Chia,Ctnnb1,Dgkq,Dusp12,Errfi1,Fas,Itgb1,Mobkl1a,Nin,Park2,Pebp1,Pfkfb1,Pfkfb2,Pfkl,Pfkm,Pip5k1a,Ppp2r5a,Prdx3,Ptpn22,Rab3il1,Rasgrp3,Rb1,Sit1,Slc2a1,Slc2a3,Snai1,Sp100,Strada,Stub1,Tax1bp1,Tnfaip3,Tollip,Tradd,Trip6,Tsc1,Ubqln1
GO.0019903	protein phosphatase binding	0.822238	0.177789	44	5070	Akap1,Anapc4,Anapc5,Anapc7,Ap3b1,Bad,Bcar1,Bcl2,Cdc27,Cdh1,Cdh2,Cdh5,Cdkn1b,Csk,Ctnnb1,Ctnnd1,Dlg2,Dlg3,Dlg4,Egfr,Erbb2,Flt4,Gck,Ghr,Gnb2l1,Hsp90b1,Insr,Iqgap1,Irs2,Jup,Klre1,Map2k7,Map3k5,Myo16,Nek2,Pard3,Pik3r1,Ppme1,Pstpip1,Rpa2,Shoc2,Snx3,Vcp,Vrk3
GO.0019905	syntaxin binding	0.900018	0.100005	28	5086	Abcc8,Abcc9,Cacna1a,Cav1,Cav2,Cplx1,Cplx2,Cplx3,Cplx4,Doc2b,Hectd3,Napa,Napb,Nsf,Rab4a,Scfd1,Snap23,Snap29,Spna2,Stxbp1,Stxbp2,Stxbp3a,Stxbp5,Syt3,Syt6,Vamp2,Vamp7,Vamp8
GO.0019955	cytokine binding	0.986236	0.0137708	14	5100	Ccr2,Cd44,Cd74,Cntfr,Crlf1,Csf1r,Elane,Fzd4,Ifngr1,Il12rb1,Il2rg,Lifr,Nog,Tnfrsf11a
GO.0022857	transmembrane transporter activity	0.378122	0.621924	31	5083	Aqp1,Gja1,Slc22a1,Slc22a12,Slc22a13,Slc22a15,Slc22a16,Slc22a17,Slc22a2,Slc22a21,Slc22a23,Slc22a3,Slc22a4,Slc22a5,Slc22a6,Slc22a7,Slc22a8,Slc2a1,Slc2a10,Slc2a12,Slc2a13,Slc2a2,Slc2a3,Slc2a4,Slc2a5,Slc2a8,Sv2a,Sv2b,Sv2c,Svop,Svopl
GO.0022891	substrate-specific transmembrane transporter activity	0.224005	0.776053	12	5102	Abcb9,Slc2a1,Slc2a10,Slc2a12,Slc2a13,Slc2a2,Slc2a3,Slc2a4,Slc2a5,Slc2a6,Slc2a8,Slc2a9
GO.0030145	manganese ion binding	0.209694	0.79034	33	5081	Abl1,Abl2,Adcy10,Arg1,Atp2c1,Cdipt,Dcp2,Dyrk2,Fen1,Galnt1,Galnt2,Galnt3,Glul,Lap3,Mppe1,Mre11a,Mtpap,Npepl1,Nudt7,Pck1,Pepd,Pim1,Ppef2,Ppm1a,Ppm1b,Ppm1m,Ppm1n,Prune,Slc11a2,Sod2,Wrn,Xpnpep1,Xpnpep3
[truncated: 98 more rows]
